# Supplementary material for: Genome-wide analysis of CNVs in three populations of Tibetan sheep using whole-genome resequencing
Source: Front Genet. 2022 Sep 7;13:971464. doi: 10.3389/fgene.2022.971464 (PMC9490000; doi:10.3389/fgene.2022.971464)
Supplement: Supplementary file 1 [file DataSheet1.ZIP]

Archive with 12 entries (11 files):
- Additional Files/
- Additional Files/Figure S1. The length of CNVRs distributed on each chromosome in three TS populations.pdf
- Additional Files/Figure S2. The qPCR validation results for 10 selected CNV loci.pdf
- Additional Files/Table S1. Basic information relating to the sheep and the resequencing data used in the present study.xlsx
- Additional Files/Table S2. Information of the 10 selected CNVs and primer pairs for qPCR validation.xlsx
- Additional Files/Table S3. The identified CNVs in three TS populations.xlsx
- Additional Files/Table S4. Detailed information of the detected CNVRs.xlsx
- Additional Files/Table S5. The number and length of CNVRs distributed on chromosomes in three sheep populations.xlsx
- Additional Files/Table S6. Functional enrichment of GO terms for CNVR-harboring genes.xlsx
- Additional Files/Table S7. Functional enrichment of KEGG pathways for CNVR-harboring genes.xlsx
- Additional Files/Table S8. Information about QTLs overlapping with identified CNVRs.xlsx
- Additional Files/Table S9. List of Vst values and annotated genes.xlsx
