# Supplementary material for: Genome-wide analysis of CNVs in three populations of Tibetan sheep using whole-genome resequencing
Source: Front Genet. 2022 Sep 7;13:971464. doi: 10.3389/fgene.2022.971464 (PMC9490000; doi:10.3389/fgene.2022.971464)
Supplement: Supplementary file 1 [file DataSheet1.ZIP › Additional Files/Table S1. Basic information relating to the sheep and the resequencing data used in the present study.xlsx]

## Sheet: Table S1
Table S1. Basic information relating to the sheep and the resqeuncing data used in the present study
Breed	Sample	Sex	Raw bases	Clean bases	Q20 (%)	Q30 (%)	GC content (%)	Mapped reads	Mapping rate (%)	Depth	Coverage at least 1X (%)	Coverage at least 4X (%)	Picture
Highland type Tibetan Sheep (HTS)	GYA	female	21979278300	21945431700	96.65	92.07	43.43	21.95	99.05	7.01	97.37	83.83
	GYB	female	21054196200	21021233700	95.98	90.7	43.61	21.02	98.66	6.87	97.18	82.14
	GYC	female	21189074400	21157537200	96.22	91.2	43.54	21.16	98.94	6.93	97.36	83.5
	GYD	female	20759076000	20715823500	96.19	91.22	44	20.72	98.94	6.89	97.37	83.29
	GYF	male	21039213000	20997341700	96.27	91.38	43.92	21	98.85	6.95	97.2	82.67
	GYG	male	21559434900	21514044000	96.16	91.23	43.98	21.51	98.87	7.06	97.21	83.01
	GYH	male	21628428600	21575698500	96.48	91.81	44.2	21.58	98.88	7.04	97.19	82.81
	GYI	male	23130750000	23077085700	96.38	91.64	44.39	23.08	98.84	7.48	97.31	84.94
Oura-type Tibetan Sheep (OTS)	OL00	female	20989869300	20952420600	96.12	90.91	43.78	20.95	99	6.85	97.26	82.51
	OL46	female	20873114100	20829357300	95.77	90.31	43.59	21.17	98.4	6.92	97.15	82.1
	OL49	female	21121771200	21067452000	95.76	90.34	43.61	21.27	98.77	7.11	97.23	83.57
	OL68	female	21129987000	21085622100	95.81	90.45	43.36	20.83	99.04	6.93	97.33	83.44
	OL33	male	21318803100	21272634000	95.98	90.73	43.39	21.07	98.79	6.97	97.16	82.57
	OL51	male	21716446800	21647758200	96.59	91.91	44.31	21.65	98.18	7.08	97.15	82.77
	OL55	male	21349747800	21301610400	96.63	91.97	43.85	21.3	98.5	6.94	97.15	82.26
	OL106	male	21220818900	21172198200	96.52	91.72	43.89	21.09	98.9	7.13	97.39	84.81
Valley type Tibetan Sheep (VTS)	SG01	female	24338034900	24300997500	96.19	91.22	43.18	24.3	99	8.03	97.64	89.21
	SG02	female	21085812300	21056092200	96.35	91.43	43.17	21.06	98.83	6.96	97.21	82.8
	SG03	female	21147278400	21104100300	95.72	90.28	43.48	21.1	99.06	7.01	97.41	84.2
	SG04	female	23897475900	23844946200	95.75	90.36	43.26	23.84	98.91	7.92	97.53	87.87
	SG06	male	21412221300	21374295600	96.14	90.97	43.03	21.37	98.85	7.08	97.24	83.32
	SG07	male	20948501400	20910849600	96.12	90.98	43.2	20.91	99.1	7.08	97.39	84.43
	SG08	male	21132074400	21092517300	95.99	90.75	43	21.09	99.08	7.04	97.4	84.28
	SG09	male	21262844400	21225019200	96.11	90.87	43.45	21.23	98.86	7.02	97.22	82.93
