# Supplementary material for: Genome-wide analysis of CNVs in three populations of Tibetan sheep using whole-genome resequencing
Source: Front Genet. 2022 Sep 7;13:971464. doi: 10.3389/fgene.2022.971464 (PMC9490000; doi:10.3389/fgene.2022.971464)
Supplement: Supplementary file 1 [file DataSheet1.ZIP › Additional Files/Table S2. Information of the 10 selected CNVs and primer pairs for qPCR validation.xlsx]

## Sheet: Table S9
Table S2. Information of the selected 10 CNVs and primer pairs used for qPCR
Chr	Start	End	Length	Type	Gene name	Gene type	F	R	Products length (bp)
2	56126401	56128800	2400	deletion	LOC101111526	exonic	CCGTGTCCTCTCATTCTGTTGCTG	GGTGGTGTTGCTCCGACTGAAC	121
13	1160001	1163600	3600	deletion	PLCB1	intronic	AGTCCATAGGGTCGCTAAGAGTCG	TGCTGCTAAGTCGCTTCAGTCATG	193
15	15904801	15906400	1600	deletion	GUCY1A2	intronic	GCCCTCAATCTTTCCCAGCATCAG	TTGGACAGCAAGGAGATCGAACAAG	160
16	23601	25200	1600	duplication	LOC105602432	intergenic	GGCTGAGACTGAGTTTCCGCTTTC	TGGAGTCCCGTGATCTGCTGTC	107
17	40462001	40465200	3200	deletion	TMEM144	intergenic	ACAGAAAGCACCAAGCCCAGATAAG	CGGACATGACTGAACGACTGAACTG	163
1	264846001	264848400	2400	duplication	RUNX1	intronic	CCAGATGTGTCAGTCCATTCCAGAG	GTAGCAGCAGTGTCACGCAGTC	196
7	22721601	22723200	1600	duplication	LOC101113153	exonic	CCAATCCCTCCCAGCATCAAAGTC	TGTTCACAGAGCAGAATCAGCCATG	190
13	62932801	62934800	2000	duplication	ASIP	exonic	CTTCCTCTCCCATCTCTCCCTTCC	TGCCCTCCTGCTTTCTTTGTTTCC	153
15	1758001	1759600	1600	deletion	GRIA4	intronic	ACCGAGGATGAGATGGCTGGATG	TCAGTTCAGTCGCTCAGTTGTGTTC	147
21	37542001	37545600	3600	duplication	PAG11	intronic	CCAACAGATGAAGCCAGGAAAGAGG	CCAACACTAGCAAGTAGCGGTAACC	134
9	13503494	13510935	7440	reference	DGAT1	exonic	CCAACCCTGTGCTACGAGC	CGGGACCATCCACTGCTGA	131
