# Supplementary material for: Genome-wide analysis of CNVs in three populations of Tibetan sheep using whole-genome resequencing
Source: Front Genet. 2022 Sep 7;13:971464. doi: 10.3389/fgene.2022.971464 (PMC9490000; doi:10.3389/fgene.2022.971464)
Supplement: Supplementary file 1 [file DataSheet1.ZIP › Additional Files/Table S3. The identified CNVs in three TS populations.xlsx]

## Sheet: HTS.CNVs
CNV type	Chr:start-end	CNV size(bp)	GYA	GYB	GYC	GYD	GYF	GYG	GYH	GYI
DUP	1:31201-32800	1600	3.08	2.86	2.92	3.8	1.86	2.2	1.34	3.88
DUP	1:46001-48000	2000	2.92	2.04	1.46	1.72	2.34	2.22	1.2	3.1
DEL	1:80001-82000	2000	0.66	0.88	0.6	1.7	0.82	0.64	1.18	0.98
DUP	1:97601-100000	2400	1.48	1.8	1.1	3.46	2.88	1.4	2.52	3.42
DUP	1:209201-211600	2400	2.14	1.34	2.28	1.94	3.08	2.28	3.94	2.4
DEL	1:340801-342800	2000	0.68	1.22	0.3	0.28	0.4	0.12	0.14	0.24
DUP	1:385601-387200	1600	1.82	1.18	1.76	2.58	2.36	2.58	3.36	3.04
DUP	1:439201-440800	1600	1.34	3.68	2.6	2.2	2.4	2.14	2.28	3.22
DUP	1:528001-530000	2000	3.44	1.48	1.92	2.9	1.64	3.5	2.96	2.96
DEL	1:695201-697600	2400	1.8	1.02	0.88	2.02	2.24	0.78	2.36	0.86
DUP	1:722001-724000	2000	2.92	1.32	1.16	1.78	1.7	3.96	2.04	2.3
DUP	1:724401-726000	1600	1.14	2	1.22	4.46	1.38	2.18	2.14	1.62
DEL	1:903601-905200	1600	1.7	1.22	1.7	2.32	1.2	1.76	4.42	1.3
DEL	1:1232401-1234000	1600	3.6	0.6	1.66	2.5	1.78	1.92	2.04	1.86
DUP	1:1364001-1365600	1600	2.42	2.62	5.82	5.74	4.28	2.02	2.34	2.74
DUP	1:1412801-1414800	2000	1.28	2.82	2.42	2.46	2.12	2.66	3.38	1.96
DEL	1:1417601-1419200	1600	2.14	2.82	0.76	1.96	2.28	0.9	1.88	2.72
DUP	1:1439601-1441600	2000	1.28	2.14	1.58	2.44	2.4	2	3.6	2.76
DUP	1:1449201-1450800	1600	1.94	5.34	2.6	2.12	1.42	1.86	1.66	4.08
DUP	1:1616801-1618400	1600	2.46	1.98	2.5	2.86	3.3	1.54	1.72	3.34
DUP	1:1684801-1686400	1600	2.34	2.08	1.88	3.16	1.92	2.18	1.72	2.86
DUP	1:1703201-1706000	2800	3.66	1.6	2.18	2.24	2.08	3.54	2.2	2.72
DUP	1:1822001-1824000	2000	2.88	4.76	4.86	4.3	4.58	2.14	5.24	2.14
DEL	1:1834001-1836800	2800	1.14	2.62	2.02	1.2	2.5	2.5	1.5	1.84
DUP	1:1964401-1966000	1600	1.48	2.48	1.16	1.8	2.22	3.14	1.94	3.66
DEL	1:1982801-1984800	2000	1.36	1.48	1.56	1.94	2.68	2.3	1.34	0.94
DUP	1:2094801-2096400	1600	2.02	2.18	2.14	1.92	4.3	2.84	2	3.22
DUP	1:2117601-2120000	2400	2.76	2.36	2.48	4.58	2.8	2.1	2.88	3.3
DEL	1:2236401-2238000	1600	1.96	1.48	1.48	1.28	1.92	1.66	3.58	1.9
DUP	1:2270001-2271600	1600	1.44	3.76	3.76	2.72	0.72	2.02	1.58	2.32
DUP	1:2300801-2302800	2000	2.28	1.62	1.32	2.6	1.5	2.04	1.6	4.08
DUP	1:2560401-2562400	2000	1.14	1.92	2.48	2.34	2.5	2.32	1.88	4.56
DUP	1:2665601-2667600	2000	1.64	1.46	4.42	2.32	2.08	2.58	1.34	3.42
DUP	1:2787201-2789200	2000	1.6	1.6	1.44	2.22	3.28	1.7	2.1	3
DUP	1:2904801-2906800	2000	2.26	2.24	1.72	1.76	3.08	2.04	2.76	2.82
DUP	1:2984401-2986000	1600	1.62	1.02	2.76	1.18	2.24	2.06	2.28	3.14
DUP	1:3005201-3006800	1600	3.3	2.4	1.2	1.28	2.5	0.9	1.94	3.2
DUP	1:3017201-3019200	2000	2.46	3.5	2.76	1.86	3.04	1.16	1.6	1.64
DUP	1:3029601-3031200	1600	1.76	2.14	3	1.74	2.62	2.2	3.54	2.78
DUP	1:3124801-3126800	2000	3.36	2.16	2.2	0.96	2.18	2.62	3.3	3.34
DUP	1:3327601-3329200	1600	1.76	3.76	3.76	3.24	2.42	3.06	2	3.62
DUP	1:3370801-3372800	2000	1.8	2.42	2.82	1.68	2.48	3.56	2.36	2.48
DUP	1:3378401-3380400	2000	2.24	2.4	1.14	4.36	2.72	2.4	2.28	2.98
DUP	1:3641601-3643200	1600	1.44	3.14	3.72	2.84	2.74	2.4	2.06	2.8
DUP	1:3722001-3723600	1600	2.1	1.62	2.64	1.94	2.34	1.04	1.34	3.04
DEL	1:3773601-3775200	1600	0.82	1.9	0.88	1.6	2.92	2.44	2.42	2.2
DUP	1:3795201-3797200	2000	3.84	4.18	2.46	2.46	3.14	1.46	3.76	3.14
DUP	1:3818401-3820000	1600	2.08	1.32	1.9	2.96	2.42	1.58	1.88	3.52
DUP	1:3941201-3942800	1600	2.4	2.02	2.02	2.72	0.98	2.12	2.92	3.94
DEL	1:4083601-4085200	1600	1.92	1.58	2.3	1.6	1.72	1.34	1.28	3.54
DEL	1:4152001-4153600	1600	0.66	1.9	3.5	2.68	1.68	1.56	1.64	1.8
DUP	1:4195601-4197200	1600	1.92	4.8	0.86	2.86	2.54	1.86	2.12	2.06
DUP	1:4344001-4346400	2400	1.34	1.86	1.32	1.66	3.62	2.26	2.8	2.9
DUP	1:4464401-4466400	2000	2.72	3.24	1.32	3.5	2.26	1.6	1.56	2.92
DEL	1:4556001-4557600	1600	1.44	1.72	1.3	2.26	1	1.86	2.58	3.12
DUP	1:4672401-4674400	2000	5.12	8.36	4.48	5.34	4.96	7.12	6.78	5.92
DUP	1:4740001-4741600	1600	1.96	0.88	2.64	2.86	2.64	2.82	2	2.18
DUP	1:5194401-5196000	1600	2.26	1.58	1.48	2.06	2.8	3	1.68	1.9
DUP	1:5378801-5380400	1600	2.92	1.04	2.2	1.72	1.38	2.56	2.62	2.66
DUP	1:5430401-5432000	1600	2.94	1.6	3.06	1.36	1.28	1.18	2.66	2.78
DEL	1:5624401-5626000	1600	3.24	1.74	1.46	0.74	1.7	1.56	1.8	2.32
DUP	1:5788001-5789600	1600	2.76	1	0.86	2.42	2.26	1.84	3.08	2.16
DUP	1:5868801-5870400	1600	2.1	1.32	2.22	3.88	1.84	1.82	2.46	2.96
DUP	1:6163601-6165600	2000	8.18	5.72	6.72	8.92	11.18	10.54	8.54	6.06
DEL	1:6173201-6174800	1600	1.94	2.18	2.6	1.8	3.18	2.36	0.68	1.22
DUP	1:6314801-6316800	2000	2.94	2.38	1.18	1.46	3.18	2.92	1.76	2.04
DUP	1:6350801-6352400	1600	3.4	2.46	2.62	3.96	3.96	4.14	4.34	4.26
DEL	1:6354801-6356400	1600	1.78	1.3	3.46	0.6	1.14	1.84	1.1	2.82
DUP	1:6360801-6362800	2000	2.4	1.64	3.02	1.1	2.28	2.48	3.52	1.76
DUP	1:6522801-6524800	2000	1.28	1.88	2.74	3.96	2.68	1.56	2.26	2.24
DUP	1:6538401-6540400	2000	3.04	2.28	2.14	2	3	2.98	1.86	3.96
DUP	1:6558401-6560000	1600	2.08	1.58	2.54	1.08	1.7	1.76	3.82	1.68
DEL	1:6576001-6578000	2000	1.44	1.44	2.2	1.46	1.12	1.44	1.68	1.68
DUP	1:6674001-6676000	2000	1.6	0.86	1.58	2.08	2.5	2.26	3.78	3.48
DUP	1:6701601-6703600	2000	3.88	2.38	2.2	1.72	1.66	1.96	2.28	2.8
DUP	1:6884801-6886400	1600	2.88	1.58	2.46	3.62	3.4	1.84	1.8	1.36
DEL	1:6893601-6895200	1600	1.62	1.44	0.74	3.54	1.94	2.88	1.92	1.46
DUP	1:7010001-7011600	1600	3.1	3.12	4.04	4.24	2.6	5.02	3.6	2.6
DUP	1:7034001-7035600	1600	3.8	1.48	1.7	2.08	3.26	3.42	1.14	2.94
DUP	1:7125201-7128400	3200	2.1	4.62	1.58	2.42	4.62	4.7	3.5	4.08
DEL	1:7164801-7166400	1600	0.82	1.6	1.76	2.28	2.88	1.68	2	2.58
DEL	1:7341201-7343600	2400	0.7	1.64	1.88	2.94	1.94	1.52	2.02	2.94
DUP	1:7382401-7384000	1600	2.94	3.2	2.64	1.6	1.14	1.82	0.7	2.8
DEL	1:7686801-7688400	1600	1.64	2.72	1.3	1.92	0.84	2	1.96	3.48
DUP	1:8079201-8081200	2000	2.56	2.02	1.88	1.38	1.74	2.22	3.52	2.3
DUP	1:8089601-8091200	1600	1.94	2.8	3.54	1.76	1.54	2.32	2.34	1.22
DUP	1:8117601-8119200	1600	0.8	2.16	1.58	1.8	2.24	2.38	3.18	3.02
DEL	1:8136801-8138400	1600	1.78	1.32	1.32	2.8	1.84	1.06	1.1	3.34
DEL	1:8142801-8144400	1600	1.32	1.34	2.2	3.18	1.9	1.9	2.06	1.32
DUP	1:8168401-8170000	1600	2.1	1.6	1.46	3.4	2.52	2.64	1.36	2.9
DUP	1:8212401-8214000	1600	1.3	2.34	3.54	2.72	2.74	1.6	1.84	2.52
DUP	1:8216801-8218400	1600	2.32	2.62	2.98	1.26	2.06	2.02	1.82	1.24
DUP	1:8244001-8245600	1600	3.4	3.32	4.86	4.02	3.12	2.36	3.16	5.6
DUP	1:8496001-8497600	1600	1.78	1.16	2.02	2.56	2.54	2.26	1.66	3.94
DUP	1:8568801-8570400	1600	1.3	1.46	4.76	2.16	4.12	2.84	2.86	3.32
DUP	1:8618401-8620000	1600	3.56	1.02	1.18	2.44	0.96	1.8	2.34	3.04
DEL	1:8621201-8622800	1600	0.34	1.02	2.56	2.26	1.36	3.08	2.66	2.2
DUP	1:8635601-8637200	1600	1.28	3	3	2.14	1.84	1.74	2.58	2.1
DUP	1:8776801-8778400	1600	2.88	1.42	2.14	3.16	1.42	3.02	3.14	2.26
DUP	1:8951201-8953200	2000	2.58	1.58	1.28	3.08	2.86	2.66	1	2.92
DUP	1:8989601-8992000	2400	4.32	2.46	3.9	5.28	2.4	5.46	5.32	4.22
DUP	1:9070001-9072400	2400	1.3	2.14	3.08	1.54	2.28	2.32	2.72	2.78
DUP	1:9409201-9410800	1600	6.16	2.14	3.04	1.22	3.12	3.6	1.3	2.4
DUP	1:9460401-9462000	1600	2.42	5.34	2	2.98	0.98	2.12	3.42	2.78
DUP	1:9609601-9611200	1600	4.3	0.9	2.7	2.12	1.08	3.16	2.32	2.32
DUP	1:9670401-9672000	1600	2.56	2.28	2.46	1.52	1.72	3.04	2.38	1.8
DUP	1:9725601-9727200	1600	1.44	1.28	2.28	2.82	1.72	1.6	2.12	2.84
DUP	1:9729201-9731200	2000	3.04	1.28	2.42	4.12	0.84	2.02	2.5	2.78
DUP	1:9884001-9886000	2000	2.24	1	2.58	1.38	2.86	3.34	1.24	3.48
DUP	1:9950001-9951600	1600	1.46	3.46	2.04	1.5	1.84	1.86	2.8	2.94
DEL	1:10178801-10180800	2000	1	2.38	1.32	2.08	1.24	1.66	1.42	1.68
DUP	1:10233201-10235200	2000	2.92	2.3	2.28	2.12	2.66	1.84	2.8	2.32
DUP	1:10365601-10367600	2000	1.46	1.42	2.36	2.52	2.94	1.44	3	2.78
DUP	1:10482001-10483600	1600	3.04	4.42	3.42	3.24	2.4	1.86	3.42	3.08
DEL	1:10492401-10494800	2400	1.14	1.86	1.9	2.22	0.96	2.1	1.48	1.74
DUP	1:10655201-10657200	2000	2.58	1.9	2.74	3.28	2.1	2.38	4.08	1.84
DEL	1:11040001-11042000	2000	1.94	0.88	1.04	2.04	3.6	1.94	1.86	2.68
DEL	1:11139201-11140800	1600	2.46	1.64	3	1.42	1.38	1.5	1.16	2.56
DUP	1:11300401-11302000	1600	3.8	1.18	2.24	1.98	1.78	2.04	1.7	2.34
DUP	1:11341601-11343600	2000	2.26	1.74	2.92	0.88	1.54	2	2.96	2.32
DUP	1:11428001-11429600	1600	0.82	2.48	0.58	1.86	3.04	1.94	1.48	4.54
DUP	1:11698401-11700400	2000	2.24	1.9	1.92	3.7	1.68	2.22	1.5	2.38
DUP	1:11838801-11840400	1600	1.14	1.58	2.3	1.8	2.82	1.84	2.92	3.36
DUP	1:11842001-11843600	1600	2.26	2.2	2.62	1.16	2.92	3.24	1.62	1.7
DUP	1:11967601-11969200	1600	1.92	1.3	2.04	2.8	1.68	3.4	2.46	3.2
DUP	1:11979601-11981200	1600	2.76	1	1.6	3.36	1.8	1.32	2.66	1.92
DUP	1:12074401-12076000	1600	1.76	1.58	3.72	2.92	2.86	2.18	2.74	2.8
DUP	1:12142401-12144000	1600	2.62	1.48	3.24	1.02	2.22	0.9	2.82	3.44
DUP	1:12183201-12184800	1600	3.24	1.6	2.3	1.22	3.78	2	2.72	1.34
DUP	1:12201201-12203200	2000	0.82	2.76	2.22	2.68	2.72	1.92	2.24	1.94
DUP	1:12255201-12258000	2800	2.08	2.14	2.02	2.86	1.44	1.74	2.72	3.18
DEL	1:12292001-12293600	1600	1.58	1.3	1	1.52	2.24	2.14	1.5	3.3
DUP	1:12329201-12330800	1600	2.86	1.42	2.72	1.7	2.28	2.54	2.8	2.32
DEL	1:12535201-12536800	1600	1.96	0.72	2.08	1.18	1.94	2.62	2.12	2.74
DUP	1:12720401-12722000	1600	2.88	1.56	1.58	2.22	3.14	1.6	4.28	1.78
DEL	1:12784001-12786000	2000	2.06	1.16	3.14	1.84	1.84	2.48	1.46	1.9
DUP	1:12829201-12831200	2000	3.1	2.18	1.04	2.58	2.36	1.28	3.54	2.68
DUP	1:12999601-13001600	2000	1.28	2.42	3.28	1.8	2	3.16	2.36	1.62
DUP	1:13142801-13146400	3600	2.76	2.88	2.16	1.06	2.52	0.92	3.32	3.24
DUP	1:13428401-13430000	1600	2.42	3.36	2.76	0.58	2.78	1.04	1.08	2.8
DUP	1:13478001-13480400	2400	1.92	1.86	2.58	2.98	2.58	2	2.58	1.48
DUP	1:13686401-13688400	2000	3.72	2.74	2.46	2.08	1.56	1.84	2.08	2.54
DUP	1:13716801-13718400	1600	2.22	1.72	1.74	2.14	2.26	4	1.82	2.92
DUP	1:13866001-13867600	1600	1.28	2.28	2	1.18	2.58	3.24	1.92	2
DUP	1:13868001-13870000	2000	1.44	1.42	3.08	2.48	2.4	1.96	2.5	3.66
DUP	1:14052001-14054000	2000	1.76	1.88	1.48	2.86	1.42	2.78	2.42	2.94
DUP	1:14070401-14073200	2800	2.48	1.48	2.24	3.44	3.12	2.66	1.94	2.94
DEL	1:14079201-14081600	2400	3.24	1.46	2.2	2.38	1.52	1.28	1.34	2.48
DUP	1:14096801-14098400	1600	3.24	1.44	2.46	3.96	2.26	2.78	1.7	1.96
DUP	1:14104801-14106400	1600	4.32	2.28	1.74	1.4	2	2.64	2.54	3.82
DUP	1:14200401-14202400	2000	3.76	1.32	2.92	2.22	2.64	2.22	2.58	1.58
DUP	1:14218401-14220400	2000	1.3	2.34	3.36	4.24	2.5	1.96	2.66	2.06
DUP	1:14317601-14319600	2000	3.02	1.58	3.04	2.06	1.32	2.48	3.04	3.86
DUP	1:14327601-14329200	1600	1.28	1.74	2.74	2.26	1.14	2.54	4.06	1.9
DEL	1:14443201-14444800	1600	1.76	1.42	3	1.7	1.28	2.28	2.02	1.7
DUP	1:14611201-14613200	2000	5.02	3.02	4.04	3.74	3.86	4.1	4.16	3.22
DUP	1:14752801-14754800	2000	3.04	3.14	1.58	1.26	1.88	2.96	1.14	2.62
DUP	1:15026001-15027600	1600	1.76	3.14	3	3.28	2.42	2.64	3.58	2.24
DEL	1:15198801-15202400	3600	0.64	0.58	0.42	1.4	0.44	0.92	0.74	1.16
DUP	1:15235201-15236800	1600	3.88	2.02	2.14	2.12	1.7	0.52	2.24	1.76
DUP	1:15320801-15322800	2000	1.6	2.28	2.04	3.74	2	2.22	2.2	3.2
DUP	1:15443201-15444800	1600	2.22	1.14	1.72	2.86	3.64	2.06	1.76	1.6
DUP	1:15562001-15563600	1600	1.94	1.62	2.7	2.26	2.3	3.04	1.74	2.2
DUP	1:15575601-15577200	1600	3.02	1.84	2.72	2.36	4.9	2.54	1.98	3.06
DUP	1:15606401-15608000	1600	1.14	2.82	1.62	2.58	1.94	0.9	3.18	2.9
DEL	1:15609201-15611200	2000	2.76	1.18	1.16	2.12	2.08	1.16	1.74	1.16
DUP	1:15635601-15637200	1600	1.62	2.46	3.04	1.52	0.98	1.84	3.64	2.3
DUP	1:15746801-15748400	1600	2.26	2.02	2.06	2.52	1.14	2.9	3.08	2.04
DUP	1:15813601-15815600	2000	0.84	2.4	1.66	1.94	3.52	3.76	2.52	2.02
DUP	1:15997601-15999600	2000	1.12	3.18	2.74	2.34	1.86	2.26	3.12	2.52
DEL	1:16068801-16070800	2000	1.3	1.92	2.34	1.76	0.98	2.48	2.06	2.3
DUP	1:16116001-16118000	2000	1.78	1.32	0.74	1.64	2.28	2.36	3.18	3
DUP	1:16310401-16312400	2000	2.88	1.86	3.42	2.76	1.28	2.28	3.36	2.7
DUP	1:16394801-16396800	2000	3.02	3.28	2.04	2.66	2.04	1.3	2.06	2.66
DEL	1:16483201-16484800	1600	1.6	0.72	1.72	4.12	1.58	1.6	1.66	1.82
DUP	1:16544401-16546400	2000	11.06	7.58	6.72	7.7	7.78	9.34	6.58	7.72
DUP	1:16574401-16576000	1600	1.94	1.02	1.88	2.86	2.96	2.24	2.94	3
DEL	1:16668801-16671200	2400	2.24	1.72	1.58	1.24	1.58	1.88	1.3	3.58
DUP	1:16705601-16707200	1600	2.92	1.28	2.34	0.76	3.26	1.18	1.96	3.44
DUP	1:16871201-16872800	1600	2.38	4.48	0.86	1.86	3.5	1.66	2.56	1.06
DUP	1:17245601-17247200	1600	1.62	1.76	2.88	1.94	2.78	3.5	1.52	2.32
DUP	1:17305201-17306800	1600	2.92	2.88	2.6	3.7	2.82	1.32	1.56	1.74
DUP	1:17408801-17410400	1600	2.88	1.72	1.58	1.82	2.4	1.74	3.5	1.82
DUP	1:17486001-17488000	2000	2.76	2.46	2.6	3.66	1.42	2.14	2.82	1.94
DUP	1:17652401-17654000	1600	3.68	1.44	1.58	1.22	2.28	3.7	1.7	2.92
DUP	1:17706001-17708000	2000	1.32	2.12	1.64	1.96	3.56	2.28	2.44	2.8
DUP	1:17897601-17899600	2000	3.08	2.74	2.94	2.34	1.86	1.98	4.12	1.98
DEL	1:18137601-18139200	1600	1.12	2.28	0.7	2.64	2.74	2.06	1.16	2.94
DUP	1:18140001-18142000	2000	2.72	2.16	3.6	1.68	1.14	3.04	2.08	2.3
DUP	1:18328801-18330400	1600	2.14	2.08	1.06	2.98	3.74	2.54	2.36	2.78
DUP	1:18333201-18334800	1600	3.66	3.14	2.96	2.16	1.5	2.16	1.76	2.48
DUP	1:18374801-18376800	2000	1.48	4.04	1.78	2.64	2.82	2.54	1.78	2.18
DUP	1:18419201-18421200	2000	2.08	1.92	2.36	4.72	3.04	1.56	1.78	2.66
DEL	1:18548401-18550800	2400	3.02	1.7	1	2.26	1.88	2.04	1.74	2.34
DUP	1:18575201-18576800	1600	2.56	2.58	2.72	2.64	4.04	4.14	1.3	1.42
DUP	1:18641201-18642800	1600	3.1	2.48	1.9	2.9	1.72	2.58	1.1	3.34
DUP	1:18716001-18717600	1600	2.42	1.18	1.32	2.04	1.68	2.58	3.36	2.8
DUP	1:18944001-18946000	2000	1.28	1.72	1.3	2.72	1.98	2.38	3.28	1.68
DUP	1:18961601-18963200	1600	3.04	1.58	1.44	1.54	2.96	3.44	1.52	2.66
DUP	1:19051601-19053600	2000	1.64	2.94	1.8	1.74	3.32	1.66	2.26	2.08
DUP	1:19377601-19379600	2000	2.22	3	2.3	1.38	2.14	2.6	2.14	3.92
DEL	1:19410001-19412000	2000	2.34	1.76	1.94	1.58	2.68	1.86	1.26	1.42
DUP	1:19530001-19531600	1600	3.8	2.14	2	2.98	1.02	2.04	2.36	1.9
DUP	1:19599601-19601200	1600	2.24	2.14	3.58	1.54	2.16	1.76	2.02	1.56
DUP	1:19680801-19682400	1600	1.76	3.72	1.86	2.08	1.3	1.88	2.2	2.02
DUP	1:19783601-19785200	1600	1.76	2.28	3.04	1.86	2.28	2	2.74	1.28
DUP	1:19818401-19820000	1600	1.76	2.28	3.4	1.86	2.46	0.98	2.34	2.68
DUP	1:20085601-20088000	2400	1.92	1.28	2.58	3.08	2.8	1.64	1.82	1.22
DUP	1:20091201-20092800	1600	1.28	2.28	0.86	3.36	3.36	3.74	1.36	2.88
DUP	1:20126801-20128800	2000	3.52	2.28	2.14	4.62	4.24	1.74	1.82	2.22
DUP	1:20142001-20144000	2000	1.62	1.74	4	1.64	2.02	2.14	2.94	2.02
DUP	1:20376401-20378400	2000	2.62	2.02	1.86	1.64	2.38	3.32	1.66	2.56
DUP	1:20423201-20424800	1600	2.4	2.72	3.42	1.56	2	1.48	2.42	2.14
DUP	1:20474801-20476400	1600	2.4	1.74	1.42	3.6	3.18	1.78	2.4	2.66
DUP	1:20522401-20524000	1600	3.4	3.24	4.38	2.28	2.36	3.46	2.56	2.66
DUP	1:20588001-20589600	1600	2.06	2.14	2.42	3.84	2.28	3.5	2.76	2
DUP	1:20684801-20686800	2000	2.76	2.16	2.02	2.12	0.72	2.54	1.28	4.22
DUP	1:20714001-20715600	1600	3.24	3.36	2.06	1.44	0.84	1.56	1.9	2.42
DUP	1:20792401-20794000	1600	3.36	1.42	1.58	0.94	2.28	3.1	2	3.54
DUP	1:21180001-21182000	2000	2.72	1.16	2.92	2.68	2.26	3.3	2.8	2.3
DUP	1:21231201-21233200	2000	0	2.42	2.72	2.38	2.58	3.06	4.62	1.28
DEL	1:21234801-21237600	2800	0	1.9	1.6	2.78	2.1	1.7	3.42	0.4
DUP	1:21245201-21248800	3600	1.28	4.24	3.72	4.56	4.86	3.84	5.62	3.98
DUP	1:21454801-21456800	2000	1.76	2.16	2.3	2.14	2.4	3.86	2.28	1.36
DUP	1:21502001-21504400	2400	2.76	2.08	1.78	2.14	2.78	1.16	1.86	1.78
DEL	1:21694801-21696800	2000	1.8	3.08	1.76	1.58	1.26	1.04	1.74	2.22
DUP	1:21764001-21765600	1600	2.56	2.62	3.06	3.28	1.38	3.16	2.28	2.16
DUP	1:21819601-21821200	1600	1.76	1	3.2	2.86	1.68	2.5	1.46	3.1
DUP	1:21833201-21835200	2000	3.68	1.32	1.16	2.52	1.54	3.52	2.74	2.54
DUP	1:21959201-21961200	2000	1.6	1.86	2.04	3.2	2.52	2.3	1.8	3.16
DUP	1:22124401-22126800	2400	3.24	1.76	1.48	1.74	2.78	1.46	2.3	1.66
DEL	1:22425601-22427200	1600	0.96	2.42	1.72	2.8	1.42	1.06	0.58	3.76
DUP	1:22510401-22512000	1600	1.92	2.34	3.04	2.8	1.62	2.36	2.2	0.86
DUP	1:22554801-22556400	1600	0.96	2	2.82	2.36	3.2	1.22	1.6	2.74
DUP	1:22646001-22647600	1600	2.7	1.14	1.14	1.24	2.02	2.02	2.92	4.08
DUP	1:22652801-22654400	1600	3.34	1.28	1.72	2.16	2.74	2.44	1.92	1.46
DEL	1:23009601-23011200	1600	0.98	1.02	1.88	2.16	3.32	1.56	2.26	1.94
DEL	1:23149201-23150800	1600	1.14	1.44	0.58	2.24	0.7	0.8	2	1.08
DUP	1:23362401-23364800	2400	2.72	1.84	1.16	2.46	2.76	1.46	1.16	3.72
DUP	1:23382801-23384400	1600	0.8	0.58	3	4.66	2.16	1.6	1.92	2.22
DUP	1:23441201-23443200	2000	4.7	2.72	4.14	3.04	2.82	2.94	3.58	2.64
DUP	1:23463601-23465600	2000	3.2	4.66	3.28	3.46	2.3	2.72	3.72	2.92
DUP	1:23538001-23539600	1600	3.08	1	1.48	2.08	3.26	2.38	2.24	1.06
DUP	1:23614001-23616000	2000	1.6	1.72	2.3	3.66	3.26	1.84	2.2	1.8
DEL	1:23767201-23768800	1600	1.64	2.74	2.3	2.74	0.56	1.6	1.68	2.24
DUP	1:23772001-23773600	1600	3.36	3	1.86	1.88	3.14	1.64	1.92	2.92
DEL	1:24007201-24008800	1600	0.8	2.12	2.14	2.18	2.3	1.34	1.58	2.58
DUP	1:24195201-24196800	1600	1.74	2.14	2.96	2.2	2.02	1.5	3.14	1.16
DUP	1:24532001-24533600	1600	2.92	3.82	2.04	2.22	1.78	3.52	1.92	1.32
DUP	1:24546801-24550800	4000	2.4	2.74	1.74	8.2	2.82	5.46	7.98	2.22
DUP	1:24558001-24559600	1600	3.84	1.58	2.14	4.44	3.14	1.5	1.32	2.92
DUP	1:24578801-24580800	2000	1.76	1.3	2	3.1	2.14	3.6	3.32	2.84
DUP	1:24585201-24586800	1600	1.78	1.46	3.9	4.28	1.54	2.22	2.86	1.44
DUP	1:24680401-24682800	2400	2.08	2	1.6	1.04	2.28	3.6	2.18	2.12
DUP	1:24734001-24735600	1600	1.6	1.14	2.96	2.9	1.6	2.66	1.82	3.68
DUP	1:24920801-24922800	2000	1.76	2	1.88	2.28	3	2.54	2.5	1
DEL	1:24960401-24962000	1600	2.22	1.42	3	1.26	2.46	1.62	1.48	2.06
DUP	1:25035601-25037200	1600	2.26	3.86	3.18	3.46	3.46	2.28	2.64	1.66
DUP	1:25118801-25120400	1600	4.32	1.98	2.06	2.56	2.2	2.16	2.88	1
DEL	1:25147601-25149600	2000	1.4	1.02	2.42	2.4	0.58	1.64	1.62	1.12
DUP	1:25263601-25265200	1600	2.72	2.14	3.28	1.74	3.2	2.26	1	3.38
DUP	1:25410801-25412400	1600	3.36	1.42	1	1.54	2.42	2.96	2.46	2.7
DUP	1:25550801-25552400	1600	2.72	2.72	3.58	3.7	2.72	3.1	3	3.2
DEL	1:25615601-25617600	2000	2.88	1.42	3.12	2.06	1.16	1.38	1.58	1.92
DEL	1:25620801-25622400	1600	1.6	1.3	2.74	1.06	1.74	2.38	1.68	1.52
DEL	1:25637201-25638800	1600	1.14	1.84	1.86	0.94	1.28	3.5	3.3	1.96
DEL	1:25653201-25655200	2000	3.34	1.86	1.58	2	2.14	0.94	1.58	1.72
DUP	1:25808001-25810000	2000	2.24	2.86	3.46	2.96	1.88	2.56	2.74	1
DUP	1:25839601-25841200	1600	2.08	1.72	2.42	2.62	2.14	2	0.86	3.92
DUP	1:25938801-25940800	2000	3.2	2.88	1.74	1.96	2.1	1.58	3.54	3.14
DEL	1:26148801-26150800	2000	0.8	1.58	1.86	1.88	2.28	1.98	1.74	1.6
DEL	1:26184001-26185600	1600	1.9	2.72	2.42	1.06	1.72	1.46	3.28	1.02
DEL	1:26198801-26200800	2000	3.04	1.88	2.5	1.66	1.42	2.24	1.26	1.86
DEL	1:26291201-26292800	1600	3.2	0.86	1.72	2.22	2.48	0.4	2.02	2.06
DUP	1:26315601-26317200	1600	1.28	3.58	2.02	3.38	2	1.06	2.16	1.92
DUP	1:26338401-26340000	1600	5.76	4.52	4.58	9.02	5.86	8.26	6.34	6.8
DUP	1:26361201-26363200	2000	1.28	3	3.28	2.64	1.58	1.64	2.16	3.46
DUP	1:26391201-26394000	2800	3.52	2.28	2.14	2.74	1.16	2.6	2.08	1.52
DUP	1:26399601-26401600	2000	2.56	2	2.68	2.04	2.04	1.22	2.2	2.78
DUP	1:26494001-26496000	2000	2.4	2.48	2.04	3.24	1.82	1.32	1.72	1.88
DEL	1:26890801-26892800	2000	1.76	1.7	2.28	1.62	1.02	1.36	3.38	2.48
DEL	1:26925601-26927200	1600	1.14	1.6	2.86	2.08	2.38	1.98	1.1	2.52
DUP	1:27302401-27304000	1600	1.8	2.22	3.14	1.54	1.88	1.4	1.54	3.08
DEL	1:27666401-27668000	1600	2.4	1.58	1.3	1.06	1.28	1.58	2.68	3.2
DEL	1:27750001-27752000	2000	2.5	1.04	1.04	1.96	1.38	2.02	1.68	1.5
DUP	1:28015601-28017200	1600	3.52	2.28	1.28	2	1.28	3.78	2.92	2.86
DUP	1:28136401-28138000	1600	1.62	2.34	2.92	2.22	3.5	1.92	2.88	3.06
DUP	1:28217201-28218800	1600	2.24	1.3	1.16	2.9	1.74	2.4	2.72	3.44
DUP	1:28437601-28439200	1600	3.2	1.64	1.82	1.94	2.4	2.14	1.9	1.22
DUP	1:28444801-28446800	2000	2.62	2.62	2.08	3.14	1.24	1.82	3.64	3.38
DUP	1:28492401-28494000	1600	3.8	1.18	2.1	2.48	1.24	2.92	1.82	1.98
DUP	1:28685201-28686800	1600	2.1	2.18	2.6	3.74	1.84	1.56	2.96	2.88
DEL	1:28752001-28754400	2400	0.98	1.16	1.94	2.12	2.08	2.26	1.6	1.64
DUP	1:28763601-28765600	2000	3.16	1.18	1.66	2.2	2.08	2.38	2.42	2.9
DEL	1:28806001-28807600	1600	1.26	1.56	1.98	3.42	1.28	0.8	1.74	3.06
DUP	1:28889601-28891600	2000	2.32	1.32	3	2.6	1.78	2.78	0.64	2.42
DUP	1:28952401-28954400	2000	2.32	1.62	1.8	0.74	2.5	1.96	2.68	3.3
DUP	1:28973201-28974800	1600	1.6	2.58	2.74	2.56	3.28	1.66	1.96	1.36
DUP	1:29020401-29022400	2000	3.68	2.42	3.14	2.54	1.16	1.78	1.78	3.36
DEL	1:29138801-29140800	2000	2.26	2.02	1	1.24	1.26	2.7	2.8	1.36
DUP	1:29269201-29271200	2000	2.08	1.72	2.86	3.36	2.26	2.14	2.72	1.56
DUP	1:29309201-29310800	1600	1.62	2.86	4	1.86	1.42	2.82	2.24	2.22
DUP	1:29428401-29430000	1600	3.72	1.58	1.46	1.8	1.28	2.38	2.8	2.64
DUP	1:29488801-29490400	1600	3.04	2.74	1.58	1.98	2.42	4	2.36	2.22
DUP	1:29646801-29648800	2000	1.14	2.92	1.92	1.22	1.7	2	2.46	3.72
DUP	1:29690001-29691600	1600	3.2	1.72	2.14	2.46	3.86	2.8	2.46	1.14
DEL	1:29694001-29696800	2800	0.8	0.56	1	2.36	0.86	1.08	1.62	0.72
DUP	1:29825601-29827200	1600	1.6	3.12	1.58	2.8	2.3	2.02	1.5	2.38
DUP	1:29920801-29922400	1600	2.24	1.16	3.04	3.2	3	1.6	2.4	1.94
DUP	1:29929601-29932800	3200	2.24	1.74	1.88	3.8	1.56	2.12	2.52	1.64
DUP	1:29965201-29966800	1600	2.1	2.88	2.02	2.84	1.7	1.18	0.56	2.92
DUP	1:30215601-30217200	1600	2.56	2.42	1.14	2.3	2.86	2.4	1.72	0.7
DUP	1:30453201-30454800	1600	1.28	0.58	2.14	0.46	4.14	2.8	3.54	1.38
DUP	1:30589201-30590800	1600	2.42	1.58	2.3	1.5	2.52	2.74	2.92	1.74
DUP	1:30682801-30684400	1600	2.08	2.16	3.76	2.38	1.42	2.78	1.38	2.5
DUP	1:30820001-30821600	1600	2.88	0.84	3.32	1.22	2.24	1.86	4.66	2.74
DUP	1:30885601-30887200	1600	1.44	3.58	2.6	1.08	2.3	1.88	1.74	1.66
DUP	1:30893601-30895600	2000	7.06	5.92	7.72	4.4	5.86	6.86	4.22	5.22
DEL	1:30989601-30991200	1600	2.88	1.16	3.64	1.38	1.84	1.72	1.52	1.78
DEL	1:31173201-31174800	1600	1.44	1.58	1.88	1.38	1.14	2.9	1.72	2.38
DEL	1:31387201-31388800	1600	1.3	1.88	1.28	1.08	2.52	3.16	2.52	2.04
DUP	1:31482401-31484000	1600	2.56	3	1.44	2.44	0.84	3.04	1.82	1.26
DUP	1:31776401-31778000	1600	2.08	2.72	1	2	2.28	3.06	2.3	3.2
DUP	1:31800001-31802000	2000	2.58	2.42	2.02	2.26	1.84	3.82	2.8	1.22
DUP	1:31822401-31824800	2400	2.24	3.28	3.14	2.26	2.72	2.9	1	1.96
DUP	1:32139201-32140800	1600	1.44	1.74	1.74	1.78	3.22	2.5	2.22	1.58
DUP	1:32178401-32180000	1600	2.08	2.86	3.2	1.8	1.12	1.06	1.82	3
DUP	1:32230401-32232400	2000	4.8	3.86	4.14	3.7	2.72	3.46	4.1	4.86
DUP	1:32241601-32243200	1600	2.56	1.88	0.88	2.66	2.68	1.3	3.42	1.32
DEL	1:32319201-32321600	2400	0.32	0	1.34	0.62	0.58	1.08	0.98	0.56
DUP	1:32385201-32387200	2000	1.78	3.18	3.06	3.28	1.7	1.32	1.96	3.44
DUP	1:32444001-32445600	1600	1.76	1.72	2	2.06	3.54	0.92	2.98	1.12
DUP	1:32528001-32530000	2000	2.08	2.86	2.74	2.3	1.86	1.56	2.24	3.62
DUP	1:32576401-32578000	1600	4.16	3.76	1.58	1.68	1.98	1.7	1.28	1.94
DEL	1:32604401-32606000	1600	2.72	1.58	3.42	1.94	1.56	1.72	1.4	1.38
DUP	1:32618001-32619600	1600	2.08	1.86	1.72	2.74	2.26	3.64	2.74	1.74
DUP	1:32726801-32728800	2000	3.4	1.88	1.6	1.04	3.26	1.72	2.2	1.98
DUP	1:32975201-32976800	1600	2.4	1.88	5.2	3.46	1.88	2.66	3.26	1.46
DUP	1:33175201-33177600	2400	1.44	2.86	3.2	2.54	2.24	1.82	3.22	0.96
DUP	1:33216801-33218400	1600	3.4	2.74	3.04	2.68	1.42	2.64	1.68	2.3
DUP	1:33240001-33241600	1600	1.78	1.58	2	1.7	3.58	0.94	2.14	3.82
DUP	1:33284401-33286000	1600	1.62	0.86	2.46	1.36	3.4	1.96	1.82	3.26
DUP	1:33318401-33320400	2000	2.62	3.74	2.34	1.88	2.2	2.58	1.56	2.78
DUP	1:33523201-33524800	1600	1.44	0.58	2.04	1.92	2.22	2.62	3.7	2.5
DEL	1:33532001-33534000	2000	2.08	1.58	1.3	2.9	3.26	1.2	1.68	1.96
DUP	1:33598001-33599600	1600	2.78	1.86	1.32	1.76	3.92	1.46	1.58	1.98
DEL	1:33820401-33822000	1600	2.58	0.86	1.58	1.66	2.58	1.06	2.82	1.26
DUP	1:33836401-33838400	2000	2.38	1.72	5.14	2.54	2.86	2.78	3.24	2.04
DUP	1:33898401-33900000	1600	3.4	2.3	2.8	1.52	1.96	2.48	0.96	1.48
DEL	1:33900401-33902000	1600	2.26	2.04	3.12	0.72	1.64	1.82	2.02	1.52
DUP	1:33950401-33952400	2000	4.32	2.42	2.86	3.24	2.14	1.74	2	1.96
DUP	1:34111601-34113600	2000	2.56	2.3	2.72	1.42	2.92	0.28	2.86	1.2
DEL	1:34172401-34174000	1600	1.28	3.02	2.02	1.38	1.28	1.84	2.26	1.76
DUP	1:34191201-34193200	2000	2.56	2.14	3.18	2.3	1.58	1.06	2.72	1.12
DUP	1:34328801-34330400	1600	2.22	0.72	3.12	1.42	1.9	2.54	2.72	1.82
DEL	1:34493601-34495200	1600	2.56	1.28	2.58	0.96	1.44	0	0.6	0.58
DEL	1:34497201-34503200	6000	2.36	0.78	2.38	1.08	0.92	0	1.32	0.9
DEL	1:34504801-34510800	6000	2.12	1.58	2.92	0.98	1.34	0.36	1.14	0.78
DUP	1:34580801-34582400	1600	3.68	0.72	1.14	2.02	3.28	2.24	3.6	2.4
DUP	1:34926801-34928800	2000	4.48	2.16	1.16	2.02	2.16	2.96	1.74	1.44
DUP	1:35006401-35008400	2000	2.56	1.98	2.96	1.52	3.26	2.44	2.48	1.26
DEL	1:35162001-35163600	1600	1.12	2.14	1.86	2.52	2.48	1.1	2.64	1.38
DUP	1:35297201-35298800	1600	1.26	2.86	2.96	1.74	2.18	1.38	3.54	3.38
DEL	1:35466401-35468000	1600	0.64	1.7	2.28	2.18	2.72	1.48	2.72	2.22
DUP	1:35575201-35577200	2000	2.46	3.18	2.16	2.28	1.56	3.04	2.1	1.52
DUP	1:35714801-35716400	1600	1.3	2.04	2.64	0.74	2.24	1.82	3.9	2.12
DUP	1:35755601-35757200	1600	1.92	2.14	1.3	3.02	3.4	2.5	2.88	1.76
DEL	1:36101201-36102800	1600	0.64	1.3	2.12	2.34	1.66	3.1	0.92	1.76
DUP	1:36152001-36153600	1600	2.08	1.72	1.86	0.46	2.42	1.72	2	4.4
DUP	1:36194801-36196400	1600	2.24	3.14	2.42	1.24	2.58	2.7	1.58	1.88
DUP	1:36257201-36258800	1600	2.62	2.42	2.2	3.12	3.78	1.02	1.58	2.12
DUP	1:36536801-36538400	1600	1.26	2.26	1.86	1.1	2.82	2.66	3.08	3.06
DUP	1:36756001-36758000	2000	2.62	2.68	1.86	3.24	2.14	3	1.16	2.5
DUP	1:36855201-36856800	1600	2.56	2.68	2.14	0.96	1.74	2.6	2.06	3.54
DUP	1:36895201-36896800	1600	2.88	1.3	2.74	3.32	1.28	2.38	2.16	1.5
DUP	1:36935601-36937600	2000	2.56	1.28	3.6	1.66	2.68	1.6	2.94	2.82
DUP	1:36953601-36955200	1600	111.86	107.14	118	115.5	105.2	111.24	115.06	114.44
DUP	1:37027201-37028800	1600	1.46	3.5	3	1.08	3.42	1.98	3.58	1.2
DUP	1:37072401-37074400	2000	2.26	1.74	3.32	3.76	4.38	2.54	3.64	3.52
DUP	1:37143201-37145200	2000	3.04	1.74	1.02	1.62	2	2.38	2.4	2.82
DUP	1:37376001-37378000	2000	1.6	2.12	4	2.3	1.58	0.94	1.74	2.34
DUP	1:37572401-37574000	1600	3.34	1.72	1.42	3.52	1.16	1.1	1.64	2.94
DUP	1:37681201-37683200	2000	1.8	2.42	1.72	2.46	1.92	1.78	1.86	3.62
DUP	1:37728401-37730000	1600	2.08	2.14	1.58	1.98	3.12	2.9	2.94	3.38
DUP	1:37842401-37844000	1600	2.56	1.72	1.28	2.08	3.38	2.8	2.16	1.06
DUP	1:37845201-37846800	1600	1.28	3.14	2.42	0.76	2.14	2.96	1.82	2.12
DUP	1:37989201-37991200	2000	1.76	1.7	1.72	1.7	2.86	2.7	1.72	2.94
DUP	1:38060001-38061600	1600	3.36	1	3	2.62	2.14	2.02	1.96	1.66
DEL	1:38088001-38089600	1600	3.72	2.46	1.6	0.74	1.42	1.72	1.38	2.06
DUP	1:38170801-38172400	1600	1.76	2.28	3.58	5.16	1.76	1.8	1.36	0.9
DUP	1:38224401-38226000	1600	2.72	2	2.14	3.7	1.56	2.14	2.42	1.68
DUP	1:38260801-38262400	1600	2.7	3.12	2.14	1.86	2.16	1.76	2.22	2.32
DEL	1:38276401-38278000	1600	0.7	2.76	1.74	0.72	1.68	1.96	2.76	1.86
DUP	1:38337201-38338800	1600	1.44	2	2.6	1.08	3.46	3.44	1.86	2.46
DUP	1:38340001-38341600	1600	1.28	2.28	2.14	2.28	2.96	2.54	1.58	3.22
DEL	1:38392401-38394000	1600	0.8	0.58	2.02	3.66	2.4	1.74	1.8	2.22
DUP	1:38515601-38517200	1600	1.12	2.12	3	4.28	1.58	2.74	2.06	2.04
DEL	1:38616401-38618400	2000	2.24	2.3	2.34	0.6	2.68	1.46	1.56	1.76
DEL	1:38618001-38619600	1600	0.96	1.16	2.06	1.14	0.96	2.04	3.02	1.26
DUP	1:38821201-38822800	1600	1.3	1.58	3.76	1.52	2.26	3.7	1.28	0.84
DUP	1:38936401-38938000	1600	1.28	2.42	0.58	2.76	3.58	2.4	1.16	1.84
DUP	1:38940801-38942400	1600	1.28	2.16	2.46	2.98	3	1.74	2.64	2.16
DUP	1:38964801-38966400	1600	1.94	2.6	1.3	2.86	1.14	2.66	2.5	2.56
DUP	1:39176801-39179200	2400	3.04	2.14	2.14	2.96	2.72	3.2	1.86	3.5
DEL	1:39187201-39189200	2000	0.96	3.18	1.72	1.7	1.62	2.16	1.3	2.7
DUP	1:39222001-39224000	2000	1.9	1.14	1.86	3.26	2.14	2.02	1.16	3.82
DUP	1:39309601-39311200	1600	1.44	1.58	2.3	3.1	2.54	1.84	3.42	2.66
DUP	1:39456801-39458400	1600	1.76	1.58	2.42	2.74	1.86	3.36	1.56	2.02
DUP	1:39599601-39601600	2000	1.12	3.12	3.26	1.72	3.06	2.2	2.18	2.34
DUP	1:39670401-39672400	2000	2.88	3.76	2.16	1.52	1.12	0.94	2.86	1.88
DUP	1:39692001-39693600	1600	1.62	3.82	1.86	2.14	0.7	1.84	2.78	1.78
DEL	1:39735201-39736800	1600	2.72	2.16	3.04	0.44	2.12	0.78	1.24	1.76
DUP	1:39741201-39742800	1600	1.44	2.86	3.58	1.24	1.88	2.28	2.3	3.14
DEL	1:39804001-39805600	1600	0.8	0	0	0.76	0.14	0.14	0.42	0.98
DUP	1:40031201-40033200	2000	2.26	1.58	1.74	3.96	2.1	1.98	2.06	1.84
DUP	1:40177601-40179600	2000	3.04	1.74	2.34	2.3	2.94	1.46	0.84	1.86
DUP	1:40231601-40233200	1600	2.42	4.42	3.18	1.2	3.54	2.9	3.18	3.5
DEL	1:40280801-40282400	1600	0.64	1.42	0.58	2.38	1.42	3.16	1.7	1.66
DUP	1:40552801-40554400	1600	1.76	3.42	2.72	1.84	2.12	0.8	2.58	2.4
DUP	1:40636801-40638400	1600	1.44	1.72	1.42	4.16	3.14	1.2	3	1.7
DUP	1:40674001-40675600	1600	2.22	1	2.6	2.3	1.42	3.86	1.28	2.22
DUP	1:40803601-40805600	2000	3.08	2.76	1.72	1.76	2.46	2.96	0.86	2.26
DUP	1:40838401-40840400	2000	2.24	1.72	3.28	1.06	1.7	1.86	1.72	2.5
DUP	1:40868001-40869600	1600	3.04	1.14	3	1.08	1.58	2.16	2.5	1.98
DEL	1:40943201-40944800	1600	1.74	1.58	3.26	2.24	2.74	1.62	1.2	0.9
DUP	1:41021201-41022800	1600	1.58	2.36	1.48	1.6	3.14	2.56	2.9	1.84
DUP	1:41080401-41082000	1600	2.56	4.14	3.82	2.2	2.86	2.32	1.04	1.58
DEL	1:41118801-41120800	2000	1.26	1.72	2.58	1.56	1.88	1.22	1.9	2
DEL	1:41182001-41183600	1600	2.4	1.58	1.14	3.6	1.16	1.24	2.8	1.2
DUP	1:41339601-41341200	1600	1.28	2.54	1	2.38	2.76	3.3	1.66	2.18
DUP	1:41420001-41422000	2000	0.64	2.58	2.3	1.7	2.86	3.46	2.46	1.4
DUP	1:41442801-41444800	2000	1.62	2.92	2.52	2.44	2.74	2.48	2.06	4.5
DUP	1:41462401-41464400	2000	2.88	1.72	1.56	2	3.28	2.7	2.04	1.84
DUP	1:41480001-41481600	1600	1.12	1.14	2.28	0.62	3.04	2.86	3.12	3.24
DUP	1:41546801-41548400	1600	3.08	1.84	2.02	2.86	1.84	3.92	1.54	2.04
DUP	1:41696401-41698000	1600	2.24	0.72	1.42	1.84	2.04	3.46	2.5	2.1
DUP	1:41816401-41818400	2000	2.08	1.58	2.4	1.1	1.6	3.46	2.64	1.84
DUP	1:41826801-41828400	1600	2.72	2.42	1.86	2.44	1.28	1.34	2.14	2.98
DUP	1:42030401-42032000	1600	1.92	2.58	2.42	1.42	2.88	2.4	2.56	1.82
DUP	1:42147201-42149200	2000	1.76	3.4	2.54	2.52	1.14	1.76	2.6	3.36
DUP	1:42237201-42238800	1600	2.24	2.3	1.72	2.86	3.58	1.74	0.96	2.66
DUP	1:42300401-42302000	1600	1.14	1.46	2.6	1.94	2.24	2.88	3.74	2.16
DUP	1:42667601-42670000	2400	3.26	1.98	3.58	2.82	2.58	3.04	1.82	2.62
DUP	1:42866001-42868000	2000	2.72	2.4	1.02	1.24	2.16	2.54	1.88	3.44
DUP	1:42891601-42893200	1600	2.1	1.46	2.8	1.78	3.22	1.3	2.98	1.44
DUP	1:42900401-42902400	2000	10.1	10.24	11.1	9.3	10.18	11.46	8.92	8.8
DUP	1:43072401-43074000	1600	1.12	1.72	1.58	2.62	3.14	2.14	3	3.4
DUP	1:43402801-43405600	2800	3.24	1.58	2.6	2.72	2	2.38	1.72	1.9
DUP	1:43449601-43451200	1600	1.92	2.16	3.04	3.72	3.28	3.06	2	2.38
DUP	1:43752001-43753600	1600	2.88	1.28	2.28	1.7	3.28	1.74	2.42	1.76
DUP	1:43778001-43779600	1600	2.4	3.46	1.86	3.84	2.72	3.82	4.38	3.34
DUP	1:43819601-43821200	1600	1.92	2.4	4.48	1.5	3.44	1.26	1.96	1.3
DUP	1:44006401-44008000	1600	3.68	1.74	2	2.66	1.48	1.38	1.48	1.6
DUP	1:44188801-44190400	1600	2.88	1.42	1.72	1.54	1.72	3.02	1.76	2.22
DUP	1:44386001-44388400	2400	1.92	2.72	1.72	1.56	3.14	2.7	2.26	1.58
DUP	1:44410401-44412400	2000	1.92	1.34	1.58	1.22	1.68	2.16	3.94	2.86
DUP	1:44416001-44418000	2000	2.4	1.42	1.14	2.04	1.88	2.5	1.2	3.46
DUP	1:44580001-44581600	1600	3.52	2	2.72	1.82	1.44	1.88	1.44	2.2
DUP	1:44802401-44804000	1600	2.56	1.86	1.86	0.94	2.48	2.04	1.78	3
DUP	1:44822801-44824800	2000	3.36	3.58	2.14	3.68	5.98	4.66	4.64	4.86
DUP	1:44897201-44899200	2000	2.7	3.14	2.02	1.24	1.3	3.64	2.38	2.78
DEL	1:45381201-45382800	1600	1.28	1.86	2.58	2.96	3	1.2	1.02	0
DUP	1:45389601-45391600	2000	5.12	2.86	2.88	6.3	3.86	3.74	3	3.78
DUP	1:45432801-45434400	1600	2.08	1.86	3.18	2.86	2.8	1.92	1.22	1.36
DUP	1:45604001-45605600	1600	2.56	0.86	2.16	2.14	2.86	1.46	1.98	3.06
DUP	1:45606401-45608000	1600	2.88	3.02	2.28	2.16	2	1.86	1.72	3
DEL	1:45985201-45986800	1600	2.1	3.58	1.32	1.64	1.28	1.96	1.1	1.4
DEL	1:46108001-46110400	2400	2.4	1.28	2.12	1.88	1.32	2.12	2.2	1.02
DUP	1:46318801-46320400	1600	3.68	2.88	3.76	2.24	3.38	2.66	2.86	4.4
DUP	1:46394401-46396400	2000	1.28	2.14	2.14	1.6	1.76	2.6	3.76	2.56
DUP	1:46442801-46444400	1600	1.28	1.84	1.74	3.54	2.42	2.14	2.94	1.76
DUP	1:46584001-46585600	1600	1.12	1.44	1.58	3.08	1.04	2.58	2.3	3.12
DEL	1:46776001-46777600	1600	3.68	1.84	0.72	2.28	1.58	1.86	2.2	0.72
DUP	1:46968401-46970400	2000	2.24	2.42	3.58	2.18	2.42	2.42	1.42	2.14
DUP	1:46992001-46993600	1600	2.4	2.98	1.86	1.44	2.64	1.76	2.28	1.5
DUP	1:47142801-47145200	2400	2.4	3.82	1.58	2.64	2.58	2.8	3.28	2.48
DUP	1:47231601-47233200	1600	3.04	2.14	1.86	1.56	2.16	3.24	1.32	2.14
DEL	1:47349601-47351600	2000	1.58	1.28	1.58	0.98	0.9	1.14	1.5	1.7
DUP	1:47390401-47392400	2000	3.04	1.84	1.7	3.88	3.14	1.38	1.42	1.16
DUP	1:47496001-47497600	1600	4.8	2.26	1.58	1.42	2.86	2.16	1.58	2.22
DUP	1:47737601-47739200	1600	2.56	3.02	2.58	2.34	1.86	1.62	3.64	2.72
DEL	1:47742401-47744000	1600	3.34	0.86	1.58	1.72	1.32	0.96	1.92	2.92
DUP	1:47766401-47768400	2000	1.94	2.16	2.74	3.36	3.86	2.5	2.78	1.52
DEL	1:47786401-47789200	2800	1.92	1	3.46	1.72	1.58	1.62	2.58	1.4
DUP	1:47800001-47801600	1600	2.08	3.14	2.28	2.46	1.72	3.1	1.14	2.12
DUP	1:47912401-47914000	1600	5.6	4.24	3.28	3.58	2.46	4.22	3.86	4.42
DEL	1:48005601-48008000	2400	0.98	1.44	1.02	1.8	1.18	0.14	0.7	1.88
DUP	1:48054401-48056000	1600	3.02	3.12	2.4	2.2	2.88	1.5	1.3	2.18
DUP	1:48106001-48107600	1600	3.24	1.7	1.58	2.28	1.7	2.94	2.76	1.38
DEL	1:48175201-48177200	2000	2.24	1.3	2.42	1.78	1.74	1.08	2.36	1.02
DUP	1:48293201-48295200	2000	2.56	1.28	2.72	3.64	1.9	1.52	2.36	3.08
DUP	1:48434401-48436400	2000	1.9	1.86	2.42	2.28	2.26	3.78	2.5	2.92
DUP	1:48602001-48603600	1600	3.34	1.58	3.14	2.86	1.9	1.76	2.82	1.6
DUP	1:48676401-48678000	1600	2.08	0.72	3.14	3.48	1.9	1.78	2.1	1.76
DEL	1:48797601-48799200	1600	1.44	2.02	3.14	2.64	2.24	0.94	1.24	1.62
DUP	1:48934401-48936000	1600	3.84	1.42	1.58	2.72	2.34	1.38	1.94	1.04
DEL	1:48981601-48983600	2000	3.34	2.82	2.38	0.96	1.46	1.74	1.08	1.8
DUP	1:49023201-49024800	1600	2.4	2.14	3.28	2.8	3	0.7	1.06	0.76
DUP	1:49054001-49055600	1600	2.56	1.58	2.72	1.38	2.14	2.4	3.58	1.42
DUP	1:49267601-49269600	2000	1.76	2.86	2.72	1.38	3.42	2.8	1.86	2.36
DUP	1:49374401-49376000	1600	2.54	1.56	1.72	3.48	2.48	2.6	2.22	2.6
DUP	1:49450801-49452800	2000	11.22	11.14	13.14	13.38	15	11.06	15.86	9.96
DUP	1:49530001-49532000	2000	2.92	1.44	1.88	1.24	2.82	2.8	3.14	1.88
DUP	1:49538401-49540400	2000	2.88	3.42	3.58	2.18	1.58	2.44	2.04	1.44
DEL	1:49600401-49602000	1600	1.74	2.88	2.58	1.28	1.16	1.22	1.3	2.24
DUP	1:49617201-49618800	1600	0.64	2.86	1.28	3.1	2.14	2.02	1.86	2.58
DEL	1:49622001-49624400	2400	3.68	1.44	2.58	0.92	1.72	1.06	1.16	1.12
DEL	1:49740001-49742000	2000	1.58	2.86	1.72	1.24	2.7	2.02	1.08	1.54
DUP	1:49960001-49962000	2000	2.54	1.58	3.42	1.26	2.74	1.86	1.48	2.18
DUP	1:49980801-49982400	1600	2.24	2.12	2.14	4.04	2.14	2.28	1.58	0.72
DUP	1:50178801-50181200	2400	2.26	2.5	1.88	2.2	4.34	3.44	2.08	3.26
DEL	1:50226001-50229200	3200	2.4	2.34	3.28	1.22	1.72	1.6	1.72	1.34
DEL	1:50233601-50235600	2000	2.4	1.14	2.58	1.28	0.42	0.94	1.46	1.44
DUP	1:50304001-50306000	2000	2.24	1.72	1.58	1.1	2.48	2.16	1.3	3.46
DEL	1:50423201-50424800	1600	0	0	0	0	0.28	0.26	0.28	0
DUP	1:50433601-50435600	2000	3.24	1.14	0.72	2.92	2.58	1.6	2.14	3.06
DUP	1:50485201-50487200	2000	1.58	2.72	2.62	2.68	2.28	2.18	3.22	1.92
DUP	1:50537601-50539200	1600	1.44	2.12	3.72	1.88	1.42	1.6	2.52	2.94
DUP	1:50748001-50750000	2000	1.94	1.16	2.6	1.2	2.26	2.9	2.74	1.82
DUP	1:50806401-50808000	1600	1.92	3	3.42	1.44	1.62	1.8	1.66	1.18
DUP	1:50819601-50821200	1600	2.58	1.76	1.02	3.26	1.98	2.28	1.94	1.98
DUP	1:50926801-50928400	1600	1.44	3.28	2.74	2.08	2.86	2.38	2.04	1.66
DUP	1:51003201-51005200	2000	2.42	2.02	1.88	2.06	3.12	1.86	2.34	2.94
DEL	1:51132801-51134400	1600	1.76	1.86	2.04	1.5	1.4	1.34	2.8	2.72
DEL	1:51153201-51154800	1600	1.64	1.58	0.76	3.02	0.78	1.9	2.04	2
DUP	1:51552001-51553600	1600	2.88	2.28	2.86	1.7	3.58	1.74	1.28	3.5
DEL	1:51842001-51844000	2000	1.94	3.02	1.3	2.12	0.98	2.26	2.24	1.76
DUP	1:52021201-52022800	1600	1.76	3.36	2.46	2.46	2.86	3.44	1.26	1.36
DEL	1:52049201-52050800	1600	3.34	1.86	2	2.2	2.14	1.6	1.18	1.52
DEL	1:52236401-52238400	2000	1.76	1.28	1.74	2.58	1.9	1.44	1.48	2.5
DUP	1:52265201-52266800	1600	3.04	1.88	2.62	1.5	2.82	1.72	0.84	1.76
DUP	1:52425201-52427200	2000	14.88	9.52	11.68	6.86	9.76	12.28	9.56	8.4
DUP	1:52878801-52880400	1600	4.12	2.86	2	2.52	2.6	1.38	2.04	2.04
DUP	1:52898001-52900000	2000	1.5	2.42	1.86	3.32	2.34	3	1.88	1.86
DEL	1:53109601-53111200	1600	2.4	2.28	1.28	1.52	2.88	1.22	1.28	2.64
DUP	1:53228401-53230000	1600	4	2.28	2.16	1.24	1.82	2.4	1.84	2.12
DUP	1:53600001-53602000	2000	2.56	1.44	2.74	1.38	2.42	3	2.44	1.46
DUP	1:53674801-53677200	2400	2.88	1.86	1.88	2.2	1.66	3.08	2.58	1.26
DUP	1:54020001-54022000	2000	3.84	1.3	2.42	2.38	1.7	3.2	1.82	2.42
DUP	1:54110801-54112400	1600	2.72	1.86	2.72	2.76	2.28	5.06	2.94	4.16
DUP	1:54160801-54162400	1600	3.2	2.14	1.58	3.54	1.58	1.6	1.9	1.32
DUP	1:54243201-54245200	2000	3.04	1.42	3	3.48	1.46	1.88	1.04	2.9
DUP	1:54340001-54341600	1600	0.96	2.42	2.46	1.66	2.12	2.66	4	1.68
DUP	1:54368401-54370000	1600	2.06	2.28	2.36	1.6	1.46	3	3.9	1.48
DUP	1:54378401-54380000	1600	3.4	1.42	3	3.1	1.82	1.38	1.08	1.86
DUP	1:54384401-54386000	1600	3.5	1.72	2	1.28	1.3	3.16	1.32	2.78
DUP	1:54652001-54654000	2000	1.6	1	3.28	1.46	3.02	2.48	2.76	2.18
DUP	1:54752401-54754000	1600	0.64	2.2	2.58	1.66	3.18	2	2.34	1.6
DUP	1:54756001-54758000	2000	2.88	1.42	1	2.66	2.42	1.76	2.82	2.2
DEL	1:54813601-54815200	1600	2.88	1.58	1.88	1.56	1.56	1.34	1	1.38
DEL	1:54827201-54828800	1600	0.64	2.86	2.6	2.16	1.28	1.6	1.86	1.92
DUP	1:54847201-54849200	2000	2.88	1.86	1.86	2.92	1.14	2.14	4.04	1.56
DEL	1:55066401-55068000	1600	1.62	1.3	1.78	2.14	1.22	3.48	2.1	1.24
DUP	1:55129201-55131200	2000	3.68	2.28	2.28	1.92	2.92	2.22	1.82	1.02
DUP	1:55146801-55149600	2800	2.58	3.14	1.42	2.54	1.7	2.54	1.58	3
DUP	1:55330001-55332000	2000	2.1	1.84	1.72	3.26	2.86	2.14	2.46	1.08
DUP	1:55514001-55516000	2000	1.92	3.68	2.14	1.86	3.28	1.62	1.9	1.68
DUP	1:55616801-55618800	2000	3.52	2.46	1.58	2.48	2	1.86	2.28	1.68
DEL	1:55783601-55785600	2000	1.78	1	1.92	0.32	1.78	1.1	1.22	1.02
DEL	1:55891201-55892800	1600	1.6	2.72	1.86	1.7	1.58	2.56	1.44	1.68
DEL	1:55924401-55926000	1600	0.96	0.72	1.42	0.96	0.58	1.22	1.62	0.88
DUP	1:55950001-55951600	1600	1.9	2.28	3.14	1.82	1.8	2.82	1.54	0.92
DUP	1:56134401-56136400	2000	3.4	2.98	2.26	2.28	2.46	1.28	2.52	1.38
DUP	1:56141201-56143200	2000	1.44	2.14	3.28	3.36	4	1.92	2.58	1.5
DUP	1:56434801-56437200	2400	3.04	1.28	3	2.36	2.34	1.36	2.5	3.06
DUP	1:56446001-56447600	1600	1.6	3.72	2.26	1.7	1.84	1.2	1.58	2.38
DUP	1:56490401-56492000	1600	1.46	2.28	2.46	2.6	2.86	3.28	2.32	2
DUP	1:56504001-56506000	2000	8.02	6.14	7.28	7.76	9.32	4.48	8.92	8.18
DEL	1:56560001-56562000	2000	1.44	1.58	0.28	0.94	1.14	0.26	0.44	1.14
DUP	1:56564401-56566000	1600	2.08	2.16	1.46	2.06	3.14	2.74	1.52	2.3
DEL	1:56617201-56618800	1600	3.04	1.98	1.86	1.26	1.3	3.16	1.58	1.34
DEL	1:56942001-56943600	1600	1.76	2	3.14	2	1.7	1.74	2.3	1.12
DUP	1:56991601-56993200	1600	2.4	3.86	3.32	2.28	2.72	2.9	2.1	3.34
DUP	1:56999601-57001200	1600	3.84	3.28	3.46	1.38	3.28	1.98	3.22	1.26
DUP	1:57044001-57045600	1600	1.76	1.86	1.72	4	1.18	0.94	2.94	2.04
DUP	1:57064001-57065600	1600	2.84	3.42	2.5	1.36	2.48	1.56	2.44	4
DEL	1:57110801-57112400	1600	1.12	1.14	1.42	3.8	1.58	2.64	1.76	1.88
DUP	1:57149201-57151200	2000	1.92	1.28	1.74	2.76	1.88	1.22	3.32	2.16
DUP	1:57198401-57200000	1600	3.04	0.86	1.28	2.34	3.42	2.02	2.48	1.6
DUP	1:57236801-57238800	2000	1.74	2.3	2.46	1.98	1.62	2.24	0.94	3.58
DUP	1:57526401-57528000	1600	1.9	1.86	2.58	4.16	1.32	2.06	1.5	4.96
DUP	1:57692401-57694000	1600	3.34	2.72	1.74	2.34	1.58	2.04	3.14	1.26
DEL	1:57697201-57698800	1600	2.08	2.72	2.14	0.64	2.74	1.38	1.04	1.62
DUP	1:57772401-57774000	1600	1.26	2.72	1.28	2.04	1.58	2.72	2.1	4.06
DUP	1:57775601-57777600	2000	2.28	2.3	1.56	3.92	1.78	1.66	1.7	2.38
DUP	1:57993201-57995200	2000	9.88	22.14	34.72	23.72	9.28	19.14	26.32	27.64
DUP	1:58194801-58196400	1600	1.74	2.28	2.42	1.08	2.4	3.6	1.58	2.72
DUP	1:58240001-58242000	2000	1.78	1.98	2.58	2.62	1.58	3.26	3.66	1.88
DEL	1:58275201-58277200	2000	0.48	1.72	0.88	1.24	1.86	3.1	2	1.76
DUP	1:58352001-58354000	2000	2.08	3.14	1.16	2.72	3.58	1.94	1.34	2.38
DUP	1:58425601-58427200	1600	2.24	1.86	0.86	2.72	1.62	1.4	2.7	2.94
DUP	1:58472801-58474400	1600	3.2	1.56	1.58	1.26	1.58	1.9	3.94	1.76
DUP	1:58524401-58526000	1600	3.52	2.14	2.14	3.1	1.86	2.82	1.16	3.12
DUP	1:58531201-58532800	1600	2.76	2.4	1.58	1.58	1.3	3.44	1.48	2.04
DUP	1:58624401-58627200	2800	4.64	3.58	1.6	2	3.82	2	1.96	2.36
DUP	1:58865201-58867200	2000	3.2	2.4	2	2.06	2.3	2.58	2.98	3.46
DUP	1:58936401-58939200	2800	3.2	1.28	2.86	2.48	2.28	1.66	1.06	1.3
DUP	1:58951601-58954000	2400	1.76	2.28	3.12	3.88	1.32	1.08	1.74	2.32
DUP	1:59110001-59112000	2000	3.36	1.86	0.72	2.18	2.34	2.06	2.12	3
DUP	1:59137201-59139200	2000	1.74	0.86	3.18	4.7	1.9	1.74	1.7	1.6
DUP	1:59572001-59574400	2400	3.04	2.98	1.86	1.4	1.3	2.78	1.14	2.66
DUP	1:59674401-59676400	2000	1.94	2.14	3.58	1.56	1.94	3	1.86	1.6
DEL	1:59678801-59680400	1600	1.42	1.86	1.28	2.06	0.86	2.94	1.58	2.3
DUP	1:59801601-59803200	1600	0.96	3.4	2.86	3.3	2.28	1.08	1.44	1.84
DUP	1:59840801-59842400	1600	2.26	1.16	2.18	2.26	3.12	2.38	1.12	2.7
DEL	1:59855601-59857200	1600	1.42	2.28	1.28	1.08	2.28	2.16	2.8	2.4
DUP	1:59955201-59956800	1600	1.92	2.3	3.6	2.14	0.84	2.66	1.56	3.16
DUP	1:60173201-60174800	1600	3.02	2.28	2	1.1	2.16	2.86	1.04	1.98
DEL	1:60534401-60536000	1600	1.76	0.28	3.38	1.64	1.42	1.56	1.94	2.1
DUP	1:60547601-60552400	4800	2.08	1.86	4.32	1.88	1.58	1.62	1.72	2.22
DEL	1:60816801-60818800	2000	1.58	1.84	3.12	1.56	1.32	1.9	1.9	2.76
DUP	1:60910401-60912000	1600	1.6	2.86	2.02	2.52	1.86	1.74	3.58	1.3
DUP	1:60942401-60944000	1600	1.76	2.86	2.28	2.74	2.4	0.8	3.3	2.24
DUP	1:61005601-61007200	1600	2.4	1	2.96	1.8	2.02	2.12	3.2	2.7
DUP	1:61035201-61036800	1600	2.4	1.42	1.84	1.88	3.46	1.76	1.9	1.6
DEL	1:61267601-61269200	1600	1.14	2.74	2.74	1.8	2.24	2.2	2.04	0.52
DUP	1:61365601-61367600	2000	3.34	2.42	2.72	1.76	2.64	1.66	3.68	2.24
DUP	1:61395201-61397200	2000	2.56	3.68	2.14	2.76	1.46	1.74	3.42	1.2
DEL	1:61525201-61526800	1600	3.7	1.42	1.32	1.88	1.42	1.4	1.74	1.9
DEL	1:61658001-61660000	2000	0.48	0.58	0.28	0.62	0.42	0.26	0.72	0.14
DEL	1:61661601-61663200	1600	2.12	1.58	1.46	1.8	1.84	3.66	1.8	1.48
DUP	1:61718801-61720800	2000	1.44	1.28	3.28	2.98	1.98	2.26	2.6	2.1
DEL	1:61746401-61748400	2000	0.96	0	0.84	0.44	0.7	0	0	0
DUP	1:61851601-61853200	1600	1.6	3	1.58	1.86	3.72	1.48	1.88	1.4
DUP	1:62007201-62009200	2000	1.42	1.56	3.42	1.7	2.16	1.78	2.16	3.5
DUP	1:62066401-62068000	1600	11.7	14.42	13.28	12.04	14.58	9.6	11.04	10.7
DUP	1:62140401-62142400	2000	2.24	2	1.86	1.26	2.16	3	1.64	2.94
DUP	1:62207601-62209200	1600	3.52	2.14	1.14	2.6	1.92	1.68	2.58	1.52
DUP	1:62211601-62213600	2000	2.56	3.58	2.42	2.24	2.34	1.92	1.84	2.4
DUP	1:62277601-62279200	1600	2.72	1.56	2.14	4.62	1.56	2.12	1.42	2.72
DUP	1:62420401-62422000	1600	2.06	1.98	1.58	2.2	2.3	2.74	4.66	3.36
DEL	1:62439201-62440800	1600	1.44	0.84	3	2.2	2.46	1.08	3.42	1.04
DUP	1:62563601-62565600	2000	3.04	2.16	1.86	2.44	1.7	1.72	2.3	2.76
DUP	1:62590401-62592400	2000	3.68	2.42	2.02	2.44	2.42	1.46	1.56	2.22
DUP	1:62734801-62736400	1600	1.58	2.58	3.58	1.56	2.16	1.9	3.36	2.78
DUP	1:62793601-62795600	2000	1.12	2.82	2.6	1.8	2.18	2.8	2.88	1.02
DEL	1:62825201-62826800	1600	1.12	2.86	2.42	2.66	2.14	0.94	1.62	1.28
DEL	1:63052801-63054400	1600	2.38	1.28	0.58	2.82	2.18	1.22	0.74	0.9
DEL	1:63215601-63217200	1600	2.42	1.42	1.9	2.96	0.56	1.42	2.88	1.86
DUP	1:63292001-63293600	1600	1.92	2.12	1.84	2.72	1.76	3.3	1.98	2.34
DUP	1:63310801-63312800	2000	2.4	2.86	1.58	2.9	2.6	0.94	2.02	1.6
DEL	1:63396001-63397600	1600	1.12	2.28	1	1.86	3.04	1.28	0.88	2.02
DUP	1:63521601-63523600	2000	1.62	2.46	2.48	3.1	2.64	1.98	1.48	1.04
DUP	1:63534001-63535600	1600	2.4	3.64	2.92	1.78	1.4	2.74	1.34	1.34
DUP	1:63570001-63571600	1600	0.32	2.18	2.64	1.96	1.4	3.14	2.6	1.98
DUP	1:63826001-63827600	1600	2.4	1.98	2.58	2.98	2.62	3.54	4.12	1.6
DUP	1:63916801-63918400	1600	1.44	2	3	2.62	2.28	1.46	2.36	1.88
DUP	1:63919201-63920800	1600	3.56	2.88	2.88	0.6	4.24	1.98	2.3	1.56
DUP	1:64048401-64050400	2000	10.9	11.28	8.58	9.6	12.02	7.74	13.42	9.3
DEL	1:64188801-64190400	1600	2.08	1.74	3.18	1.5	1	0.66	1.68	1.36
DUP	1:64198401-64200400	2000	3.84	1.86	1.9	2.08	2.6	2.58	0.9	2.24
DUP	1:64364401-64366000	1600	1.92	1.56	2.14	3.66	2.42	1.84	3.6	2.38
DUP	1:64427601-64429200	1600	1.58	2.58	2.14	2.52	2.74	2.86	1.34	1.64
DUP	1:64704401-64706000	1600	1.6	2.74	2.3	1.84	1.72	2	2.82	1.4
DEL	1:64878001-64880000	2000	1.78	0	0.44	0.74	0.56	1.56	0.28	0.54
DUP	1:65009601-65011200	1600	1.92	2.86	2.16	1.92	2.06	1.2	2.26	2.62
DUP	1:65027601-65029200	1600	1.58	1.58	1.58	3.72	2.48	2.2	2.48	0.74
DUP	1:65078001-65080000	2000	1.74	1.86	2.42	1.56	3.6	1.76	3.36	2.18
DUP	1:65084001-65086000	2000	2.08	2.72	2.28	1.7	2.28	3.78	2.6	1.26
DEL	1:65128001-65130400	2400	0.64	1.58	1.3	2.12	1.14	2.1	0.56	2
DUP	1:65336001-65338000	2000	2.88	1.3	3.36	2.42	2.72	2.4	1.42	1.46
DEL	1:65337601-65339600	2000	1.12	2.16	2.6	0.92	1.98	1.46	1.84	1.26
DUP	1:65494001-65495600	1600	1.58	2.26	1.42	2.04	1.74	3.68	2.36	2.34
DUP	1:65578801-65580800	2000	2.22	3.6	1.72	2.16	2.28	1.34	1.5	1.2
DUP	1:65590401-65592000	1600	4	1.72	3.58	2.46	1.42	0.68	2.72	2.92
DEL	1:65594401-65598400	4000	2.58	2.72	1.62	1.72	3.18	0.66	2.24	1.16
DUP	1:65609601-65611200	1600	6.42	4.58	1.46	2.62	4.48	4.08	4.76	2.78
DUP	1:65615601-65617600	2000	6.9	5.28	1.86	2.34	3.42	3.98	7.26	2.7
DUP	1:65626401-65628400	2000	4.48	3.76	2.58	4.12	3.72	0.92	3.96	1.28
DUP	1:65634801-65639200	4400	3.8	2.68	1.18	1.24	2.38	3.22	1.86	2.5
DUP	1:65640401-65644400	4000	5.72	4.86	2.88	2.74	5.72	6.94	6.08	4.96
DUP	1:65653201-65655200	2000	2.72	1.74	2	2.36	3.14	3.9	2.48	4.34
DUP	1:65661201-65663600	2400	1.12	3.28	2.28	2.28	1.56	4.22	1.48	2.98
DUP	1:65664801-65666400	1600	1.76	1.58	1.42	1.88	2.6	3.74	2.28	3.32
DUP	1:65733201-65735600	2400	2.58	2.3	2.88	3.08	1.86	1.3	2.52	0.42
DUP	1:65796401-65798400	2000	2.88	2.14	2.58	2.72	2.48	1.14	2.76	0.78
DEL	1:65812801-65814400	1600	1.12	2.58	2.28	1.26	2	0.56	2.1	1.02
DUP	1:65834801-65836400	1600	0.64	1.3	2.58	2	1.7	4.1	1.56	2.84
DEL	1:65836801-65838800	2000	1.42	2.14	1.28	0.64	2.6	2.44	2.28	2.86
DUP	1:65855201-65857200	2000	2.08	2.74	2.58	2.44	2.26	11.18	1.54	15.76
DEL	1:65973201-65975600	2400	3.4	0.86	1.72	1.62	1.68	1.44	1.1	1.6
DUP	1:66473201-66474800	1600	1.28	1	2.14	3.08	3.14	2.14	2.68	3.26
DUP	1:66596801-66599200	2400	3.04	1.74	3.28	5.38	2.82	2.4	4	2.38
DUP	1:66656401-66658400	2000	2.76	3.42	2.16	3.08	1.98	2.42	2.72	1.82
DEL	1:66758401-66760000	1600	1.76	1.14	0.84	1.9	2.18	2.44	0.88	2.92
DUP	1:66841201-66842800	1600	3.04	2.12	2.14	1.86	1.3	1.84	1.3	2.4
DEL	1:66856801-66858400	1600	2.76	2.14	1.74	1.24	0.86	2.4	3.3	1.46
DEL	1:66887601-66889200	1600	2.08	3.72	1	1.42	2.28	1.08	1.94	1.26
DUP	1:67046401-67048000	1600	1.44	1.58	3.72	2.28	2.26	2.14	1	2.08
DEL	1:67110801-67112800	2000	0.64	0.86	1.3	0.3	0.56	0.92	0.28	1.08
DUP	1:67119601-67121200	1600	1.76	2	2.28	2.56	2.8	2.36	2.24	3.12
DEL	1:67239201-67240800	1600	1.78	1.9	2.94	2.04	1.38	2.06	1.06	1.54
DUP	1:67537601-67539600	2000	1.44	3.26	1.72	1.7	1.58	2.66	3.76	2.36
DUP	1:67586401-67588000	1600	1.6	3.02	0.72	1.08	2.54	1.84	3.54	2.62
DUP	1:67628001-67629600	1600	3.6	1.02	2.02	1.5	2.26	1.82	2.1	3.34
DUP	1:67787601-67789600	2000	3.36	2.6	2.88	1.06	2.74	2.28	2.24	2.46
DUP	1:67800001-67801600	1600	4.16	2.46	1.88	2.26	2.26	2.4	1.44	1.9
DUP	1:67807601-67809200	1600	1.46	1.56	1.42	2.48	3.72	3.5	2.6	1.9
DUP	1:67938801-67940400	1600	2.72	2.42	1.86	3.42	1.44	2.8	1.02	2.26
DUP	1:67957601-67959200	1600	1.92	3.86	2.6	1.58	3.08	2.88	2.42	2.92
DEL	1:67959601-67961200	1600	0.98	1.74	1.74	3.48	2.64	0.92	1.48	2.38
DUP	1:68024401-68026000	1600	2.72	2.6	3.2	3.8	1.5	1.46	1.48	2.3
DUP	1:68077601-68079600	2000	3.84	2.4	4.42	2.18	2.58	1.6	2.04	1.7
DUP	1:68172401-68174000	1600	1.28	1.88	2.74	1.66	1.7	2.66	1.54	3.16
DUP	1:68181201-68182800	1600	6.24	1.88	3	2.64	3.32	2.42	3.32	3.72
DUP	1:68208001-68209600	1600	3.2	2.14	2	2.04	1.58	3	1.56	2.66
DEL	1:68283601-68285200	1600	0.8	1.56	2.14	2.18	1.32	2.32	3.04	1.56
DEL	1:68449601-68451200	1600	1.12	1.84	1	0.78	0.58	0.68	0.44	0.3
DUP	1:68653201-68654800	1600	4.48	1.58	2.46	2.58	1.7	2	1.54	2.36
DUP	1:68724801-68726400	1600	1.76	2.28	2.86	2.14	2.28	1.6	3.14	1.66
DEL	1:69300801-69303200	2400	2.88	1.56	0.86	2.74	1.96	1.74	1.5	0.88
DUP	1:69593601-69596000	2400	3.6	1.86	2	1.42	1.98	2.54	2.62	0.88
DUP	1:69630401-69632000	1600	1.44	0.86	2	1.54	2.3	2.44	3.2	4.16
DEL	1:69661201-69662800	1600	1.12	2.3	2.88	1.7	1.44	1.98	1.68	1.72
DEL	1:69713601-69715600	2000	1.76	0.3	1.02	1.18	0.84	0.4	1.38	1.32
DUP	1:70054801-70056800	2000	2.38	1.72	3	3.58	1.4	1.88	3.66	1.7
DUP	1:70321201-70323600	2400	2.76	1.74	1.32	1.68	2.1	1.72	3.36	1.84
DUP	1:70549601-70551200	1600	2.72	3.72	1.16	1.7	2.42	2.94	2.28	1.66
DEL	1:70607201-70609200	2000	1.92	1.88	1.6	3.02	1.28	1.34	1.4	3.3
DEL	1:70672001-70676000	4000	0	2.12	0	0.16	0	1.64	1.18	1.72
DEL	1:70817201-70819200	2000	1.96	1.14	1.86	1.38	0.98	0.26	1.68	2.08
DUP	1:70819601-70821200	1600	1.92	2.88	2.74	3.76	3.96	3.44	3.08	1.88
DUP	1:70867201-70868800	1600	2.12	1.3	3.82	2.16	1.28	2.5	2.6	1.6
DUP	1:70898401-70900000	1600	2.76	1.74	2.76	2.98	3.68	2.12	1.38	2.96
DUP	1:70983201-70984800	1600	1.44	2.42	3.46	2.18	3.28	2.7	2.64	3.14
DEL	1:71025201-71026800	1600	3.56	1.32	2.3	1.34	1.68	2.36	1.62	0.96
DUP	1:71028801-71030800	2000	3.4	1.9	1.58	2.28	2.96	1.86	2.92	2.22
DUP	1:71072401-71074400	2000	3.68	1.74	2.16	2.56	2.54	3.14	1.1	1.9
DUP	1:71128801-71131200	2400	2.24	1.72	3.6	2.92	1.16	1.08	1.82	3.08
DEL	1:71186001-71187600	1600	1.78	1.3	1.86	1.24	2.26	1.46	3.42	2.66
DUP	1:71267601-71269200	1600	0.96	1.86	2.4	2.7	2.92	3.3	2.36	3.98
DUP	1:71350401-71352000	1600	1.28	2.98	1.88	1.1	2.74	2.94	1.74	2.52
DUP	1:71664801-71666400	1600	1.76	1.86	3	2.64	0.72	1.76	3.82	2
DUP	1:71672801-71674400	1600	3.72	2.04	1.9	3.28	2.4	1.84	2.22	1.62
DUP	1:71715601-71718000	2400	3.72	2.4	3.04	3.62	1.84	2.62	3.98	1.92
DUP	1:71940001-71941600	1600	1.6	2.12	2.48	2.24	2.14	2.48	2.04	4.36
DUP	1:71967601-71971200	3600	8.26	5.74	2.18	2.26	2.1	2.12	7.06	2.06
DUP	1:72149601-72151600	2000	1.76	1.16	1.42	2.14	3.28	1.9	2.02	2.62
DUP	1:72250801-72252400	1600	0.96	2.72	1.88	2.04	2.42	1.52	3.54	2.04
DUP	1:72412801-72414400	1600	1.92	2.54	1.86	1.86	1.14	3.36	1.6	2.04
DEL	1:72550801-72552400	1600	1.44	2.26	2.96	0.62	3.18	1.76	1.96	1.74
DEL	1:72558801-72560400	1600	1.92	1.42	1.14	3.16	2.28	0.94	2.52	2.12
DUP	1:72658801-72660800	2000	1.44	2.16	3.86	3.7	2.72	3.46	4	1.28
DUP	1:72704401-72706000	1600	2.08	3.42	3.86	3.26	3.18	1.86	2.28	2.84
DUP	1:72914401-72916400	2000	1.28	2.46	1.56	2.98	2.88	1.76	1.72	1.82
DUP	1:73012001-73014400	2400	1.9	3.58	2.28	2.36	1.42	2.02	1.62	1.14
DEL	1:73197601-73199200	1600	2.22	0.86	1.72	0.62	0.28	2.86	1.74	1.02
DUP	1:73428401-73430000	1600	2.08	2.6	3.6	3.04	2.42	1.32	1.68	1.26
DEL	1:73745601-73747200	1600	2.4	2.54	0.98	1.6	2.76	1.08	3.04	0.9
DEL	1:73775601-73777200	1600	1.76	3.12	1.58	0.78	1.02	1.9	1.06	2.1
DUP	1:73893201-73894800	1600	1.44	2.4	3.14	3.1	1.88	2.16	2.88	1.14
DUP	1:73899201-73900800	1600	2.7	1.72	2.72	2.02	2	2.16	3.32	1.28
DUP	1:74090401-74092000	1600	3.68	1.14	1.86	1.08	1.72	3.46	2.14	1.68
DUP	1:74146001-74147600	1600	2.72	2.86	1.86	2.46	2.46	2.52	1.82	0.88
DEL	1:74156801-74158400	1600	3.56	1.72	1.46	2.12	1.06	1.54	1.38	2.5
DUP	1:74176001-74177600	1600	1.44	1.14	2.26	3.12	2.42	1.42	1.5	2.86
DUP	1:74308401-74310400	2000	3.52	1.14	1.58	3.76	2.58	1.98	1.46	3.62
DUP	1:74408801-74411600	2800	1.6	2.16	3.86	3.62	2.58	2.66	2.52	2.24
DEL	1:74451601-74453200	1600	1.78	1.98	2	1.26	3.14	2.72	2.02	0.44
DUP	1:74456001-74457600	1600	2.56	3.82	2.58	2.9	1.86	1.5	2.6	2.22
DEL	1:74498801-74500800	2000	1.76	1.84	1.42	2.22	2	2.44	1.16	2.14
DUP	1:74549601-74551200	1600	4.16	2.28	3.72	0.46	1.58	2.7	1.3	0.86
DUP	1:74580001-74582000	2000	1.74	1.72	2	1.42	2.6	1.34	2.18	3.46
DEL	1:74624801-74626800	2000	2.72	2	0.58	1.56	2.6	2.82	1.1	2.02
DUP	1:74771201-74772800	1600	3.36	3.32	2.02	1.38	0.58	2.78	1.56	3
DUP	1:74860001-74862000	2000	2.88	1.3	2.42	1.78	3.38	2.26	3.44	1.6
DUP	1:74877601-74879200	1600	4.16	2	1.88	2.6	3.68	2.5	1.98	1.24
DUP	1:74927601-74929200	1600	1.44	3.02	3	2.12	0.98	0.94	3.78	2.44
DUP	1:75122801-75124400	1600	2.5	1.72	3.42	1.1	1.02	2.86	1.38	2.92
DUP	1:75225601-75227200	1600	2.08	4.38	3.28	0.92	1.72	1.1	2.16	1.3
DUP	1:75247201-75249200	2000	1.28	2.86	2.6	1.56	2.72	1.48	4.02	1.92
DUP	1:75522001-75523600	1600	4.12	2.28	3	1.54	2.64	1.78	1.94	2.82
DEL	1:75717601-75719200	1600	2.58	1	2.02	1.98	1.7	2.24	3.04	1.34
DUP	1:75806001-75807600	1600	6.24	6.28	7.86	5.44	6.72	5.12	4.22	3.76
DUP	1:76044001-76045600	1600	1.44	1.98	2	3.38	2.14	2	2.46	1.94
DUP	1:76095201-76097200	2000	1.44	0.72	3	2.28	1.72	1.2	2.38	3.9
DUP	1:76286801-76289600	2800	2.08	2.26	1.42	2.22	2.76	1.52	3.14	1.16
DUP	1:76454801-76456400	1600	0.8	2.58	2.28	2.16	2.58	2.96	1.28	3.76
DUP	1:76528401-76530400	2000	1.28	2.68	1.88	2.18	2.72	1.86	2.88	1.5
DEL	1:76560801-76563600	2800	1.94	1.86	1.42	0.8	1.86	0.92	1.06	1.38
DEL	1:76633601-76635200	1600	0.32	1	3.14	1.06	2.88	1.06	1.42	3.16
DEL	1:76730801-76732400	1600	3.04	1.44	1.02	1.22	2.42	1.46	1.28	1.92
DUP	1:76732801-76734400	1600	3.68	2.02	1.14	1.06	1.84	1.86	2.38	2.5
DUP	1:76779601-76781200	1600	2.56	2.28	1.86	2.58	2.72	2.56	3.18	0.7
DUP	1:76805601-76807200	1600	2.72	1.58	3.14	1.9	3.14	1.78	0.88	2.56
DUP	1:76945601-76947200	1600	1.92	2.02	1.42	3.38	1.54	1.58	1.88	3
DUP	1:77041601-77043200	1600	1.76	1.7	2.72	1.24	1.74	3.2	1.62	2.1
DEL	1:77166001-77168000	2000	1.28	2.14	1.3	1.26	3.32	2.12	3.26	1.14
DUP	1:77330801-77332800	2000	3.2	4.58	2.86	3.14	3.06	2.48	4.42	2.34
DUP	1:77477201-77479600	2400	2.08	1.48	1.86	3.78	2.28	2.94	1.38	2.8
DUP	1:77545601-77547600	2000	1.58	1.72	2.72	1.6	1.74	1.5	3.08	2.18
DEL	1:77548801-77551200	2400	0.32	1.28	1.74	1.94	0.28	1.18	0.14	0.4
DUP	1:77605201-77606800	1600	1.92	2.02	2.42	1.7	2.16	2.24	1.14	3.06
DUP	1:77841201-77842800	1600	3.84	2.6	3.06	0.6	2.24	2.86	1.5	2.12
DUP	1:77953601-77955200	1600	2.4	2.72	2	1.42	2.16	2.44	2.2	2.56
DUP	1:77955601-77957200	1600	2.24	2.28	0.58	2.74	2.28	1.74	1.7	3.34
DUP	1:78197201-78198800	1600	3.52	1.74	2.72	2.4	2.38	2.4	0.9	1.5
DEL	1:78314801-78316800	2000	1.92	0.72	2.28	1.7	1.28	1.98	0.74	2.08
DUP	1:78391601-78394000	2400	2.4	2.14	1.84	3.54	1.56	2.4	1.78	1.48
DUP	1:78438001-78440000	2000	2.24	2.58	3.68	1.7	1.6	0.8	1.92	3
DEL	1:78526001-78528000	2000	2.22	2.02	2.14	0.78	0.88	1.62	1.44	1.28
DUP	1:78580001-78582400	2400	1.42	3.28	1.58	1.4	2.6	2.02	1.48	2.5
DUP	1:78700001-78702400	2400	2.56	1.84	1.72	2.48	3.78	2.44	1.04	2.82
DEL	1:78841201-78843200	2000	1.92	1.58	1.44	2.28	1.86	2.64	0.98	0.7
DEL	1:78893201-78895200	2000	1.9	2.12	2.6	1.56	1.28	2	3	0.86
DUP	1:78948401-78950400	2000	2.4	3.68	2.72	0.94	1.98	4.9	2.94	2.36
DUP	1:78982401-78984000	1600	2.72	4.04	0.72	3.5	1.28	3.44	1.56	1.8
DUP	1:79222001-79224000	2000	2.4	2.14	2	3.4	1.32	1.68	1.52	1.94
DEL	1:79248001-79249600	1600	1.26	1.58	3.28	1.86	1.9	0.94	1.62	1.86
DUP	1:79449201-79451200	2000	2.42	1.42	2.48	2.62	2.02	3.2	1.64	1.68
DUP	1:79460001-79462000	2000	1.6	1.58	3.54	2.04	2.26	2	1.76	2.48
DUP	1:79492001-79494000	2000	1.44	2.42	2.96	1.9	2.16	2.04	1.72	2.8
DUP	1:79560401-79562400	2000	3.56	1.74	3.72	2.22	2.66	1.96	2.6	3.2
DUP	1:79613201-79615200	2000	1.44	2.4	2.4	2.7	4.18	3.3	4.18	3.18
DUP	1:79620401-79622400	2000	3.36	1.58	1.72	1.6	3.3	2.5	1.76	2.38
DUP	1:79651201-79652800	1600	1.28	1.58	3.42	1.68	2.26	2.14	1.54	2.84
DEL	1:79732001-79733600	1600	3.18	1.58	1.58	2.48	1.58	1.74	1.16	2.52
DUP	1:79777601-79780000	2400	2.54	2.28	1.86	1.86	2.58	1.88	2.04	3.8
DEL	1:79779601-79781200	1600	0.48	0.44	0.44	0.9	0.42	1.18	1.66	0.28
DUP	1:79945201-79946800	1600	2.06	2.86	6	3.64	4.08	3.12	4.42	4.72
DUP	1:79951601-79954000	2400	1.78	2.46	2	1.64	2.5	1.06	3.18	2.98
DEL	1:79975601-79977200	1600	3.04	1.86	1.86	1.7	1.74	1.24	1.48	0.86
DUP	1:80010401-80012400	2000	1.76	2.16	4.18	2.3	2.68	2.16	1.38	3.16
DUP	1:80018801-80020800	2000	1.44	3.82	3.96	2.72	3.54	3.82	3.08	4.86
DUP	1:80164401-80166400	2000	1.28	1.58	2.86	3.1	2.54	1.98	0.98	1.94
DUP	1:80184401-80186000	1600	3.02	1.7	1.42	2.56	3.08	0.84	2.36	2.28
DUP	1:80280401-80282000	1600	3.2	2.86	1.3	2.2	3.04	1.52	1.36	1.36
DEL	1:80290801-80292800	2000	0.96	2.14	1.98	1.56	1.48	1.08	2.3	1.16
DUP	1:80310001-80311600	1600	3.04	2.72	1.28	1.8	1.62	2.06	2.5	1.52
DEL	1:80380801-80383200	2400	0.8	1.98	0.84	0.62	0.58	1.08	0.58	0.44
DUP	1:80399601-80401200	1600	3.84	3.58	3.28	3.08	1.72	2.02	2.28	2.22
DUP	1:80404001-80405600	1600	2.24	3.28	2.86	2.42	2.12	1.72	1.26	2.46
DEL	1:80636401-80638800	2400	3.02	1.14	2.16	1.88	1.46	1.78	2.82	1.32
DUP	1:80659201-80660800	1600	1.26	1.42	2.58	3.62	1.98	2.82	1.9	2.78
DEL	1:80680401-80682800	2400	4.16	1.42	1.86	1.54	1.7	1.34	1.72	1.7
DUP	1:80683201-80684800	1600	1.6	2.28	2.14	2.54	3.36	1.36	1.48	2.44
DUP	1:80730801-80732400	1600	1.42	2.98	1.86	2.4	2.3	1.9	1.74	3.24
DEL	1:80781601-80783600	2000	0.96	1.42	2.46	1.38	2.82	3.06	1.12	2.06
DUP	1:80803601-80805600	2000	3.84	2	2.28	1.92	1.6	3.02	2.12	1.52
DEL	1:80992801-80994800	2000	1.28	1.7	2.12	3.14	1.74	1.52	2.3	1.16
DUP	1:81030001-81031600	1600	2.24	2.02	3	3.76	2.82	2	1.14	3.22
DUP	1:81104801-81106800	2000	2.28	2.58	1.48	3.62	1.72	2.88	2.02	2.04
DUP	1:81151201-81153200	2000	2.08	3.46	2.72	2.72	1.62	2.88	1	1.98
DUP	1:81207201-81208800	1600	1.6	2.02	2.72	2.12	3.36	1.08	2.88	0.74
DUP	1:81288801-81290800	2000	2.94	1.44	1.44	2.18	1.86	2.14	2.34	2.3
DUP	1:81306001-81308000	2000	1.92	4.14	3.86	1.42	2.42	2.28	1.76	1.46
DEL	1:81722001-81723600	1600	2.86	3.28	1.42	2.08	1.74	1.5	0.7	1.76
DUP	1:81741601-81743600	2000	1.44	2.98	1.86	2.7	2.92	1.64	1.04	1.44
DUP	1:81771601-81773200	1600	4.48	5.86	5	4.92	4.38	3.68	3.5	3.3
DUP	1:81904401-81906400	2000	2.24	3.68	2.28	1.72	2.72	2.6	1.46	2.66
DUP	1:81966401-81968400	2000	2.26	1.98	1.72	1.5	2.28	3.46	3.28	1.58
DUP	1:82043201-82044800	1600	2.88	2.42	1.58	2.92	3.22	3.06	1.5	3.34
DUP	1:82085601-82087200	1600	2.06	4.04	1.86	2.52	2.36	1.36	2.48	1.94
DUP	1:82092001-82094800	2800	2.24	2.46	3.72	2.74	1.42	2.02	1.96	2
DUP	1:82182401-82184400	2000	2.72	1.72	1.88	1.82	3	3.7	1	2.62
DUP	1:82206401-82208400	2000	3.84	3	3	2.56	1.74	4.14	2.02	3.08
DUP	1:82400801-82402400	1600	3.2	3	3.72	2.14	2.12	1.74	4.1	1.8
DEL	1:82579201-82580800	1600	3.04	1.58	3.18	2.36	1.62	0.84	2.04	0.92
DUP	1:82610001-82612000	2000	1.12	1.86	2.28	1.9	2.94	1.48	1.84	3.22
DUP	1:82785601-82787600	2000	2.56	2.82	3.72	1.7	2.42	2.8	1.9	1.82
DUP	1:82806001-82807600	1600	3.68	3.18	1.02	1.34	1.98	2.38	3.22	0.96
DEL	1:82818401-82820800	2400	1.92	1.16	0.42	0	1.42	0.66	1.14	1.12
DUP	1:82898001-82899600	1600	0.98	1.14	3.04	2.92	2.1	1.58	2.24	2.7
DEL	1:82931601-82933200	1600	1.12	1.42	1.58	1.08	2.92	1.52	1.34	1.64
DUP	1:83052401-83054800	2400	2.26	1.88	4.22	1.5	2.48	2.74	1.78	2.4
DUP	1:83335601-83337200	1600	5.6	2.72	4.28	6.4	4.22	6.04	6.54	2.68
DUP	1:83634001-83635600	1600	3.18	1.58	2.14	1.24	2.58	3.1	1.74	0.86
DUP	1:83770801-83772800	2000	2.88	3.46	2.68	1.24	1.7	1.34	2.58	2.02
DUP	1:83778401-83780000	1600	1.58	1.7	2.86	2.62	2.28	2.2	1.42	2.38
DEL	1:84136801-84138400	1600	1.12	2.04	1.88	2.62	1.42	1.96	1.12	3.4
DEL	1:84152801-84154800	2000	2.88	2.3	0.86	1.9	2.86	1.34	1.28	1.66
DUP	1:84258401-84260400	2000	2.72	1.86	3.58	1.42	3.38	3.16	2.2	2.12
DUP	1:84348001-84349600	1600	2.88	1.44	3.18	2.62	1.72	2.4	2.42	1.22
DUP	1:84412801-84415200	2400	1.94	1.7	1.74	2.24	2.72	3.56	2.66	1.76
DUP	1:84496401-84498400	2000	2.92	1.56	4.76	2.58	2.16	2.28	3.06	2.32
DEL	1:84558001-84559600	1600	1.6	1.14	1.28	1.96	1.28	4.26	2.88	1.32
DUP	1:84806401-84808400	2000	2.08	3.12	2.42	1.18	2.34	3	1.98	0.8
DEL	1:85133201-85135600	2400	2.42	2.02	1.14	1.06	1.68	2.9	2.46	2.3
DUP	1:85264801-85266400	1600	1.76	0.58	2	2.58	2.54	2.94	2.1	2.64
DUP	1:85454401-85456400	2000	2.1	2	2.96	3.14	1.16	3.24	1.72	2.46
DUP	1:86280001-86281600	1600	2.32	2.52	1.64	3.12	2.96	1.52	3.16	1.84
DEL	1:86617601-86619200	1600	1.28	1.3	1.3	3.44	2.26	1.86	1.38	2.3
DUP	1:86652401-86654000	1600	1.46	2.28	1.3	2.9	2.96	2.38	1.58	2.76
DUP	1:86676801-86678800	2000	2.24	1.58	3.58	2	1.02	3.44	3.54	2.52
DUP	1:86720001-86721600	1600	2.72	1.88	3.94	2.68	3.4	2.1	1.88	2.06
DUP	1:86766401-86768000	1600	0.32	2.34	3.36	1.2	1.42	2.78	1.78	3.9
DUP	1:86772801-86774400	1600	1.3	2.04	3.64	3.06	0.98	1.3	1.24	3.12
DUP	1:86782401-86784400	2000	0.98	3.46	2.02	2.14	2.26	1.58	2.12	2.18
DUP	1:86963201-86965600	2400	1.76	2.58	3	2.98	1.42	2.64	3.64	1.8
DUP	1:87024401-87026000	1600	3.5	2.28	1.42	2.96	1.28	2.56	2.02	1.26
DUP	1:87067201-87068800	1600	1.92	2.28	1.74	4.52	2.24	2.24	1.94	1.54
DEL	1:87167601-87169200	1600	1.12	2.82	2.74	2.2	1.28	0.4	2.06	1.96
DUP	1:87248001-87249600	1600	4.04	2.6	2.46	0.88	2	1.84	1.22	1.54
DUP	1:87266801-87268400	1600	1.9	2	2.6	2.48	2.68	0.68	1.74	2.88
DUP	1:87282401-87284000	1600	2.4	2.4	2.72	2.08	3.14	2.28	3.58	1.12
DUP	1:87330801-87332800	2000	2.4	1.72	2.68	2.74	2.86	1.76	2.96	1.3
DUP	1:87397201-87399200	2000	0.8	2.46	2.46	2.86	2.82	1.34	2.72	2.46
DUP	1:87478401-87480000	1600	2.56	1.58	2.34	2.92	1.42	2.56	1	2.66
DEL	1:87486801-87488400	1600	1.44	1.16	1.84	2.34	3.98	0.94	1.84	2.28
DEL	1:87783201-87786800	3600	1.12	0.28	1.44	0.6	1.28	2.14	1.66	2.18
DUP	1:87908801-87910400	1600	2.38	2.14	1.28	0.96	2.8	2.7	3.14	2.24
DUP	1:88041601-88043200	1600	1.44	3.12	1.56	3.38	3.18	3.12	5.6	4.34
DUP	1:88270801-88272800	2000	3.44	1.74	2.68	1.96	1.94	2.06	2.24	2.56
DUP	1:88337201-88338800	1600	3.46	1.32	3.42	1.26	2.72	2.68	1.68	1.96
DUP	1:88429201-88430800	1600	3.08	1.16	2.3	1.36	1.7	4	2.14	2.72
DUP	1:88459201-88461200	2000	3.08	1.18	2.06	2.46	1.96	1.82	2.36	2.9
DEL	1:88483601-88486000	2400	0.64	0.72	1.16	1.52	1.42	0.92	1.98	0.98
DEL	1:88524801-88526800	2000	2.42	1.16	0.86	1.54	1.86	1.46	1.72	1.82
DUP	1:88633201-88634800	1600	1.6	1.28	1.42	3.32	2.72	2.06	3.04	1.74
DUP	1:88635201-88636800	1600	2.56	1.58	2.6	2.16	2.34	3.44	2.8	3.06
DEL	1:88686001-88687600	1600	0.48	1.46	3.5	1.78	1.96	1.18	0.96	1.86
DUP	1:88723601-88725600	2000	2.46	3.2	2.64	2.22	1.8	2.1	2.18	1.56
DUP	1:88800801-88802800	2000	2.08	1.42	1.84	2.8	2	3.2	1.92	2.26
DUP	1:88994001-88995600	1600	2.24	3.46	2	1.56	1.56	1.5	1.48	3.76
DUP	1:89055601-89057200	1600	3.84	1.58	1.14	1.82	1.72	2.26	1.58	2.86
DUP	1:89094001-89096000	2000	1.62	2.16	2.06	3.46	1.38	2.28	1.92	1.78
DUP	1:89097201-89099200	2000	1.48	2.08	3.42	1.68	2.88	2.4	1.16	1.22
DEL	1:89417201-89419200	2000	2.92	3.42	0.72	1.38	1.28	2.24	1.58	2.02
DUP	1:89442401-89444000	1600	1.12	2.28	1.14	2.96	1.28	2.56	2.34	3
DUP	1:89585601-89587200	1600	3.04	2.16	1.16	3.16	2.28	1.98	2.68	1.94
DEL	1:89672401-89674400	2000	1.46	1	1.16	1.7	1.4	0.66	0.84	1.88
DUP	1:89782801-89784800	2000	2.08	2	1.42	1.24	2.14	3.24	4.14	2.8
DEL	1:89862401-89864000	1600	0	0.14	0.28	0	0	0	1.28	0
DEL	1:89871201-89874000	2800	2.4	1.58	1.58	2.38	3.2	1.48	1.74	1.34
DUP	1:89963601-89966000	2400	3.52	2.14	1	2.36	2.76	1.38	1.88	1.2
DUP	1:90101201-90102800	1600	2.4	3.14	2	2.76	2.3	1.2	1.28	2.6
DUP	1:90189601-90191600	2000	1.94	2.02	3.78	0.9	1.84	2	2.8	2.52
DUP	1:90192401-90194000	1600	4.16	2	1.58	4.68	1.58	3.68	2.12	1.8
DEL	1:90208401-90210000	1600	1.44	1.44	1.44	3.26	2.26	2.16	1.54	2.32
DUP	1:90317601-90319200	1600	3.34	1.32	1.96	1.68	2.44	1.02	3.34	2.32
DEL	1:90626001-90628000	2000	2.4	1.88	0.86	1.52	2.14	2.18	1.58	2.32
DUP	1:90683201-90685200	2000	3.68	2.04	2.8	2.28	2.26	1.98	1.3	2.62
DUP	1:90943201-90945200	2000	10.74	9.28	9.24	6.24	8.14	9.46	10.32	8.76
DEL	1:90952001-90954400	2400	2.4	0.72	1.86	1.36	0.56	1.32	1	1.52
DUP	1:91012401-91014000	1600	1.6	1.86	3.28	2.22	2.76	2.74	2.28	1.48
DUP	1:91068801-91070800	2000	2.92	2.74	1.16	2.9	3.12	1.7	3.02	1.1
DEL	1:91251601-91253600	2000	1.76	1.14	3	1.72	2.16	0.94	2.92	1.32
DUP	1:91420001-91421600	1600	1.44	1.14	4.18	1.46	2.24	2.26	2.38	2.58
DUP	1:91426001-91428000	2000	1.94	2.2	2.3	1.48	4.1	1.16	2.2	1.98
DUP	1:91970001-91972400	2400	1.2	1.9	3.92	2.48	2.14	1.62	2.26	1.08
DEL	1:92063601-92065200	1600	3.08	1.9	2.64	1.94	0.96	0.92	1.08	1.94
DEL	1:92433201-92434800	1600	2.26	1.7	1.3	1.78	3.26	1.46	1.52	2.54
DUP	1:92468401-92470000	1600	1.94	1.28	2.02	2.28	4.24	3.06	3.36	2.48
DUP	1:92539201-92540800	1600	1.14	3.08	1.16	1.64	2.36	2.94	2.38	2.9
DUP	1:92672801-92674800	2000	2.56	1.46	2.2	3.96	2.1	3.04	1.56	3.48
DUP	1:92762801-92764800	2000	1.62	3.06	3.68	1.9	1.96	1.96	2.18	1.82
DEL	1:92801201-92802800	1600	2.06	0.86	1.86	0.46	1.72	1.34	0.72	0.56
DUP	1:92850801-92852400	1600	3.1	2.04	1.44	2.26	1.28	2.24	3.18	2.94
DUP	1:92882401-92884000	1600	2.12	2.62	2.74	1.5	1.68	1.7	2.04	2.74
DUP	1:93008801-93010400	1600	2.24	0.72	2.72	3.08	2.28	1.6	3.4	2.08
DUP	1:93011601-93013200	1600	2.08	2	3	1.46	3.64	2.34	0.74	2.88
DUP	1:93015601-93018000	2400	2.42	1.74	0.88	2.72	2.86	1.58	3.46	3.2
DUP	1:93065601-93067200	1600	1.94	3.02	1.46	1.78	1.54	2.72	0.94	3.1
DUP	1:93073601-93075200	1600	1.28	2.6	1.46	2.98	2.38	1.58	3.02	2.24
DUP	1:93155201-93157200	2000	2.88	2.04	1.16	2.84	2.52	1.46	2.5	1.44
DEL	1:93167201-93169200	2000	1.92	2.06	1.46	1.14	1.68	1.52	2.04	2.6
DUP	1:93192801-93194800	2000	4.32	2.88	1.98	2.64	1.74	1.6	2.76	2.38
DUP	1:93211201-93213200	2000	1.28	2.22	1.92	2.86	3.26	1.98	3.36	2.02
DEL	1:93498801-93500400	1600	1.42	1.86	2.14	3.26	0.84	1.6	2.24	2.34
DUP	1:93524001-93525600	1600	4.04	4.9	3.94	4.48	5.46	4.58	5.62	2.94
DEL	1:93612401-93614400	2000	1.14	1.42	3.06	1.38	2.26	2.24	2.6	1.66
DUP	1:93915201-93916800	1600	2.24	3.14	1.86	1.38	2.14	3.24	2.62	1.26
DUP	1:93978401-93980000	1600	5.44	1.74	1.46	1.8	1.54	1.82	1.54	1.66
DUP	1:94049601-94051200	1600	2.58	1.6	3.6	1.18	2.24	1.98	1.78	2
DUP	1:94081601-94084400	2800	1.32	2.62	2.02	1.46	2.5	3.36	2.6	1.74
DUP	1:94408001-94409600	1600	2.56	1.42	3.42	2	1.84	2.4	3.14	1.96
DUP	1:94448801-94450400	1600	2.56	2.58	2	2.2	1.72	2.82	1.46	1.72
DUP	1:94509601-94511200	1600	3.04	2.54	1.44	2.18	1.58	2.4	2	1
DUP	1:94569601-94571600	2000	1.92	2.88	2.28	3.38	3.42	4.04	1.96	2.26
DUP	1:94624001-94625600	1600	0.96	1.86	1.72	3.7	1.44	2.14	2.2	2.04
DEL	1:94883601-94885600	2000	1.12	1.86	1	0.98	3.5	1.64	1.84	1.78
DUP	1:94897201-94899200	2000	2.08	2.58	2.68	2.16	1.28	2.82	2.06	1.66
DUP	1:95175601-95177200	1600	1.76	1.86	2.28	2.18	2.4	3.36	2.6	1.56
DUP	1:95312401-95314000	1600	1.9	2.14	3.28	1.84	2	3.1	1.72	3.12
DEL	1:95437201-95438800	1600	3.04	1.14	0.86	2.58	2.58	1.34	0.7	2.06
DUP	1:95461201-95462800	1600	0.8	3.42	2.42	2.04	2.42	3.1	2.8	1.76
DEL	1:95550001-95552000	2000	2.76	1.14	2.8	1.56	1.5	1.42	1.74	2.38
DUP	1:95843601-95845200	1600	1.76	2.14	3.6	2.74	2.14	2.26	2.12	1.78
DUP	1:95925201-95927200	2000	2.08	1.6	3.94	2.36	1.96	2.26	2.28	2.88
DEL	1:95959601-95962000	2400	2.1	2.76	1.94	0.88	2.6	1.28	1.44	2
DUP	1:96298001-96299600	1600	3.36	3.28	1.16	1.08	2.28	2.1	2.58	3.08
DUP	1:96423201-96424800	1600	2.56	2.28	2.42	2.98	1.42	2.32	1.44	1.82
DUP	1:96662001-96664000	2000	3.52	2.28	2.74	2.28	1.98	2.22	3.14	1.9
DUP	1:96798401-96800000	1600	1.28	2.6	2	4.04	1.86	1.86	2.82	1.12
DUP	1:96813601-96818000	4400	8.92	5.98	8.92	8.2	5.42	7.48	9.5	9.64
DUP	1:96824401-96826000	1600	1.76	3.58	2.42	3.02	2.46	2.34	1.82	3.24
DUP	1:96837201-96843200	6000	41.84	27.24	42.86	32.68	28.52	35.86	34.64	45.52
DUP	1:96876801-96878400	1600	1.6	2.3	2.76	2	3.54	0.92	1.72	2.42
DUP	1:96920801-96932000	11200	56.48	34.24	58.28	42.56	37.7	42.08	46.82	59.38
DUP	1:96933201-96951200	18000	27.6	15.86	28.14	21.28	17.18	15.68	20.36	27.78
DUP	1:96959201-96964000	4800	45.04	24.96	44.44	35.74	32.52	36.84	35.98	45.06
DUP	1:96964801-96968800	4000	19.72	12.32	18.8	17.5	13.22	15.94	16.88	22.28
DUP	1:96968801-96970400	1600	10.42	5.48	8.08	6.1	7.86	6.46	7.08	7.36
DUP	1:96971201-96972800	1600	2.88	2.98	5	2.24	1.58	3.54	2.5	3.06
DEL	1:97158801-97160400	1600	3.04	0.86	1.02	2.86	2.58	1.98	1.82	1
DUP	1:97190001-97192400	2400	2.24	2.82	1.74	2.04	1.26	2.78	1.94	2.16
DEL	1:97253201-97254800	1600	1.6	1.6	2.3	0.3	0.7	1.7	3.08	1.96
DUP	1:97295601-97297200	1600	3.36	1.56	2.86	1.32	2.28	2.68	0.62	3.02
DEL	1:97377201-97378800	1600	2.76	1	2.62	1.2	1.68	1.3	2.74	1.58
DUP	1:97450001-97451600	1600	3.2	2.46	2.34	1.78	1.14	2.8	2.46	2.5
DUP	1:97492001-97494000	2000	1.6	1.98	3.28	2.84	1.84	1.84	2.16	1.36
DUP	1:97523601-97525200	1600	2.92	2.6	1.88	3.02	1.7	1.46	1.4	2.04
DUP	1:97795201-97796800	1600	3.2	0.86	2.02	3.46	1.98	2.54	1.74	2.24
DUP	1:97848001-97849600	1600	1.92	1.42	1.42	1.56	3.04	1.48	3.9	1.56
DUP	1:97873201-97874800	1600	0.96	2.14	3.26	2.04	3.06	1.46	3.26	2.5
DEL	1:97975201-97976800	1600	2.24	1.72	3.58	1.7	1.14	2.28	0.98	2.12
DUP	1:98017201-98018800	1600	1.76	2.58	2.58	2.46	1.86	1.76	2	2.16
DUP	1:98063601-98065200	1600	1.76	3.94	1.72	2.64	2.02	1.86	2.86	1.66
DEL	1:98287201-98288800	1600	1.62	2.14	1.28	0.76	2.42	0.8	3.98	0.84
DUP	1:98302801-98304400	1600	2.76	2.44	1.72	2.52	2.82	2.04	2.2	1.52
DUP	1:98443601-98445600	2000	2.08	2.42	3.04	2.64	1.42	3.06	1.82	2.38
DUP	1:98451201-98453200	2000	3.24	1.46	1.76	2.46	2.46	2.22	2.92	1.94
DUP	1:98476801-98478400	1600	5.82	9.82	10.5	10.92	3.22	6.14	5.34	9.6
DUP	1:98495601-98497200	1600	9.8	21.7	13.38	13.6	6.64	11.64	6.38	14.82
DUP	1:98512401-98514400	2000	10.74	17.14	16.88	15.68	15	13.6	17.08	21.54
DEL	1:98562801-98565200	2400	3.68	1.42	1.9	1.42	1.44	2.24	2.02	1.66
DUP	1:98596401-98598000	1600	1.12	1.16	3.58	3.24	2.06	2.74	2.3	1.44
DEL	1:98620001-98621600	1600	1.12	1.7	1.72	1.08	2.58	1.06	2.86	3.82
DUP	1:98682401-98684000	1600	4.32	2.72	2.42	4.16	2.82	3.06	4	2.92
DEL	1:98778401-98780400	2000	1.94	1.58	0.88	1.44	1.7	2.58	2.2	1.72
DEL	1:98796401-98798000	1600	1.66	1	1.34	2.4	1.76	3.64	2.08	1.96
DUP	1:98806401-98808400	2000	2.92	1.3	3.28	1.66	1.7	2.8	2.1	1.64
DUP	1:98842001-98843600	1600	0.8	2.72	2.02	3.2	2.42	1.6	2.52	2.52
DUP	1:98890001-98891600	1600	4.58	1	1.66	1.2	0.56	2.66	3.18	2.14
DEL	1:99158401-99160000	1600	2.72	1.28	1	2.62	1.14	2.8	2.42	1.82
DUP	1:99181201-99182800	1600	3.36	2.16	1.44	1.82	2.86	2.94	1.7	3.08
DUP	1:99186801-99188400	1600	2.24	2.58	1.98	2.66	2.72	2.58	1.88	1.6
DEL	1:99269601-99271200	1600	1.74	2.54	1.14	1.1	0.86	2.32	1.62	2.78
DUP	1:99366801-99368400	1600	1.76	2.86	3.64	2.8	1.84	2.22	1.68	2.32
DEL	1:99415201-99416800	1600	1.76	1.42	2	1.24	1.86	1.46	1.14	3.08
DUP	1:99497601-99500400	2800	1.6	1.84	2.02	1.24	1.44	2.14	2.14	3.72
DEL	1:99569201-99571600	2400	0.8	1.86	1.14	2.36	2.14	1.46	1.28	1.44
DEL	1:99614001-99616000	2000	2.56	2.28	2.28	0.92	1.58	1.74	2.14	1.3
DUP	1:99628401-99630400	2000	5.56	10.42	10.72	11.14	8.36	5.58	7.14	7.74
DEL	1:99643201-99644800	1600	0.96	1.28	3	2.98	1.7	1.08	2.36	1.64
DUP	1:99646801-99648400	1600	2.08	2.74	2.02	1.64	2.52	1.74	3.32	1.44
DUP	1:99751601-99753200	1600	1.92	1.58	2.14	3.24	1.14	2.54	1.84	2.92
DUP	1:99852401-99854800	2400	2.12	2.04	3.12	3.12	1.8	1.66	2.28	2.48
DUP	1:99881201-99882800	1600	2.88	2	1.72	4.64	2.96	2.5	2.86	2.38
DUP	1:100028001-100029600	1600	1.46	3.06	2.5	2.96	1.94	2.74	1.36	1.06
DEL	1:100199601-100202800	3200	1.94	1.86	1.44	3.04	2.4	2.14	1.02	1.9
DUP	1:100223201-100224800	1600	2.26	1.9	1.66	2.22	2.36	3.14	1.56	1.56
DUP	1:100248401-100250000	1600	1.6	1.72	3.58	3.32	1.74	3.06	3.36	2.04
DEL	1:100266001-100268000	2000	0.82	2.76	2.18	2.34	1.38	1.82	2.58	2.06
DUP	1:100354001-100356000	2000	1.44	2.58	2.72	1.82	2.58	2.5	2.58	3.86
DUP	1:100403601-100406400	2800	2.58	2.74	1.46	2.34	1.4	1.72	4.62	1.78
DUP	1:100625601-100627200	1600	4.16	2.86	2.92	2.16	0.84	1.72	2.42	3.36
DUP	1:100632801-100634800	2000	1.6	2.02	1.86	2.28	2.42	3.2	1.28	2.24
DUP	1:100669201-100670800	1600	3.68	3.32	2.14	1.68	1.58	1.74	2.26	2.5
DUP	1:100773601-100775200	1600	2.4	1.74	2.42	3.44	2.58	1.6	1.56	0.9
DUP	1:100844401-100846800	2400	4.28	4.28	3.6	2.36	4.32	2.96	2.76	4.24
DUP	1:100912401-100914000	1600	3.84	2.42	1.88	1.66	1.98	1.6	2.66	1.76
DUP	1:100973201-100974800	1600	1.48	0.88	4.08	3.22	2.28	1.44	1.9	2.78
DUP	1:101005601-101007600	2000	2.24	0.86	3.14	0.62	2.86	1.76	2.88	1.72
DUP	1:101079201-101080800	1600	1.76	3.28	2.14	1.66	2.54	2	2.64	2.58
DUP	1:101086801-101088400	1600	8.5	6.56	7.36	7.24	6.18	5	5.72	5.62
DUP	1:101102001-101104000	2000	2.92	2.16	1.86	2.14	1.98	2.36	3.76	2.26
DUP	1:101322001-101323600	1600	6.24	8.52	6.26	7.32	7.14	6.74	5.12	4.98
DEL	1:101358001-101359600	1600	1.28	0	2.14	0.94	0	1.48	1.44	1.6
DUP	1:101374801-101376800	2000	2.24	2.46	2.74	1.38	2	2.9	1.68	1.52
DUP	1:101446001-101448800	2800	5.44	16.46	4.86	7.08	15	8.5	13.16	12.4
DUP	1:101562401-101564000	1600	2.08	3.58	2.42	2	1.3	1.34	1.62	1.72
DUP	1:101611601-101614000	2400	5.6	2.14	4.42	4.2	3.14	3.9	3.6	3.14
DUP	1:101704401-101706000	1600	3.08	1.32	2.14	3.22	1.28	2.7	2.1	1.66
DEL	1:101750401-101752400	2000	1.48	1.76	2.06	0.9	1.16	2.46	1.6	1.92
DUP	1:101794401-101796400	2000	3.52	4.24	3.28	4.16	5.1	5.36	5.2	4.56
DEL	1:101834001-101835600	1600	0.98	0.58	1.58	2.98	3.12	2.54	1.56	1.76
DUP	1:101923201-101925200	2000	3.52	3.86	1.86	3.72	4.58	2.7	2.6	2.74
DUP	1:101946001-101948000	2000	4.32	5.86	1.72	5.5	5.42	5.58	2.14	3.2
DUP	1:101953201-101954800	1600	4.32	6.86	1.88	5.7	3	6.26	1.74	2.8
DUP	1:101960401-101962000	1600	15.54	25.54	21.86	23.58	12.58	22.86	18.16	20.66
DUP	1:101980001-101982800	2800	12.3	13.28	13.12	13.4	8.86	16.26	15.68	12.14
DUP	1:102103201-102104800	1600	0.96	2.54	2.14	1.86	2.3	2.14	2.76	2.52
DUP	1:102104801-102107200	2400	2.08	1.98	3.28	1.88	2.88	2.6	3.98	2.18
DUP	1:102286801-102288800	2000	3.8	2.12	1.86	2.54	4.22	3.4	2.64	2.36
DUP	1:102574001-102575600	1600	0.96	2.46	2.14	2.26	1.96	3.04	2.52	1.22
DUP	1:102804801-102806800	2000	3.72	1.86	1.86	1.6	1.3	2.32	2.14	2.2
DUP	1:102927601-102929600	2000	3.84	4.52	2.34	1.88	4.58	2.72	3.62	2.46
DUP	1:102930001-102931600	1600	1.76	2.12	2.58	1.84	3.14	1.76	3.14	2.4
DUP	1:103057601-103059600	2000	3.02	2.3	1.5	1.76	2.3	2.64	1.66	1.9
DUP	1:103494001-103495600	1600	2.92	1.16	1.48	1.62	3.18	2.56	2.92	2.8
DEL	1:103502801-103504400	1600	2.64	1.2	1.34	1.02	2.22	1.66	3.22	1.58
DUP	1:103523201-103525200	2000	1.3	2.34	2.2	2.66	3.7	2.22	3.98	2.56
DUP	1:103540401-103542000	1600	1.94	1.76	4.12	1.96	2.3	1.78	1.82	1.38
DUP	1:103554001-103555600	1600	2.58	2.3	1.14	2.38	2.24	2.12	2.96	3.04
DUP	1:103651601-103653600	2000	4.66	1.48	2.72	2.94	2.3	3	1.54	1.34
DEL	1:103771201-103772800	1600	2.56	1	1	1.56	1.42	3.36	2.02	2.86
DUP	1:104005601-104007200	1600	2.08	2.28	2.58	3.06	2.48	2.74	2.28	3.6
DUP	1:104058801-104060400	1600	2.06	1.7	1.72	1.7	3.04	1.96	2.8	1.3
DUP	1:104112401-104114000	1600	2.58	1.42	3.28	1.1	2.08	1.9	3.54	0.84
DEL	1:104184801-104186400	1600	3.84	1.7	1.56	1.26	1.74	1.22	1.46	1
DUP	1:104196801-104198400	1600	2.08	1.74	2.3	4.04	1.72	1.48	2.72	0.56
DEL	1:104251201-104253200	2000	0.32	1.16	2.58	3.1	2.6	2.26	1.68	2.18
DEL	1:104307601-104309200	1600	1.28	1.56	1.3	3.02	2.4	2.9	1.76	1.14
DUP	1:104446801-104448400	1600	2.46	1.48	2.86	1.52	2.18	2.66	2.98	1.98
DUP	1:104507201-104509200	2000	2.08	2.18	2.72	1.6	1.78	2.24	3.46	2.28
DUP	1:104522401-104524000	1600	1.62	1.32	2.68	4.38	1.84	1.16	1.82	1.92
DUP	1:104576801-104578400	1600	4.24	1.32	2.64	0.72	1.52	2.46	1.2	2.8
DUP	1:104594001-104595600	1600	1.14	2.48	1.64	2.48	2.36	1.16	1.5	3.54
DUP	1:104600801-104602800	2000	1.66	1.74	2.94	2.26	2.86	2.66	0.52	3.7
DEL	1:104612001-104614000	2000	0.66	0.44	1.18	0.56	1.8	1.64	0.38	0.72
DUP	1:104636401-104638400	2000	1.3	2.8	2.08	3.26	2.06	2.44	1.58	3.58
DUP	1:104664801-104666400	1600	2.4	1.88	3.46	1.82	1.42	1.72	3	2.62
DUP	1:104703201-104704800	1600	2.24	1.88	2.16	2.8	1.84	3.44	2.36	1.88
DEL	1:104736001-104737600	1600	1.28	2.74	1.02	1.48	1.66	2.1	2.8	2.08
DUP	1:104897601-104900000	2400	1.94	1.46	2.76	2.22	1.64	2.6	2.94	1.92
DUP	1:104916801-104918800	2000	2.34	2.82	0.76	2.36	1.62	1.78	2.32	3.62
DUP	1:105032401-105034000	1600	2.76	1.74	1.74	1.8	2.4	3.3	2.8	3.14
DUP	1:105086401-105088000	1600	2.12	1.78	3.9	2.14	3.08	2.76	2.5	2.5
DEL	1:105134401-105136000	1600	0.8	1.88	1.42	1.04	1.8	2.4	2.18	1.9
DUP	1:105230001-105231600	1600	2.32	1.18	1.66	1.94	1.08	3.42	2.32	2.98
DUP	1:105238401-105240000	1600	2.88	1.02	2.16	3.1	0.56	2.24	2.92	3.4
DUP	1:105246001-105247600	1600	0.48	2.34	1.46	2.54	2.8	1.96	2.6	2.94
DUP	1:105257201-105258800	1600	1.98	1.8	1.66	3.58	3.42	2.04	2.24	2.74
DEL	1:105386001-105387600	1600	0.98	1.62	1.48	2.14	3.5	2.1	2.18	1.5
DEL	1:105637601-105639600	2000	2.62	1.88	1.46	2.48	1.66	1.82	1.2	1.94
DUP	1:105727601-105729600	2000	1.12	2.26	1.42	2.9	1.84	1.34	2.88	2.24
DEL	1:105734801-105736400	1600	0.48	2.72	0.72	1.52	1.14	0.66	1.54	1.1
DEL	1:105818801-105822400	3600	1.8	1.12	1.62	1.06	0.86	1.4	0.76	0.8
DUP	1:105930801-105933200	2400	3.52	4.96	2.54	3.58	3.28	3.24	4.22	3.76
DUP	1:106142801-106144800	2000	2.4	2.16	1.72	4.02	1.28	2.4	1.66	1.08
DEL	1:106278401-106280400	2000	1.14	2.94	1.04	1.02	1.38	2.58	1.98	1.14
DUP	1:106436801-106438800	2000	6.18	4.14	3.86	4.82	3.86	3.64	4.04	3.58
DUP	1:106555601-106557200	1600	1.14	1.58	3.46	2.2	2.88	1.22	1.98	3.04
DUP	1:106599201-106603200	4000	1.76	3.42	1.6	2.7	1.98	2.14	2	1.66
DUP	1:106892801-106894400	1600	1.92	1.58	2.18	2.22	1.54	1.46	3.4	3.08
DUP	1:106901601-106903200	1600	2.24	2.46	2.6	2.64	2.14	3.34	1.84	1.26
DUP	1:106985201-106986800	1600	1.46	2.02	2.92	3.44	1.96	2.9	1.38	1.6
DUP	1:107086801-107088400	1600	5.2	5.1	3.36	4.26	5.3	2.28	2.38	5.98
DUP	1:107088401-107090000	1600	7.48	7	5.28	4.08	3.32	6.26	5.6	6.14
DEL	1:107173201-107174800	1600	1.78	1.74	1.44	1.22	0.98	3.5	2.24	2.06
DEL	1:107184801-107186800	2000	1.94	1.72	2	1.56	1.58	2.04	0.72	3.76
DEL	1:107187601-107189200	1600	0	1.16	1.3	0.6	0.84	0.52	1.26	0.68
DEL	1:107281201-107283600	2400	1.76	2.58	1.28	2.4	1.48	1.56	3.12	1.8
DUP	1:107327601-107329600	2000	2.56	2.58	2	1.22	2.72	2.34	2.86	2.98
DUP	1:107480401-107482800	2400	2.4	2.02	2.02	3.3	2.58	1.66	1.7	2.48
DEL	1:107625201-107627600	2400	0.48	0.28	2	0.16	0.86	0.8	0.86	1.32
DEL	1:107648801-107650400	1600	0.8	0	0.72	0.62	0.58	0	0	0.42
DEL	1:107659201-107661200	2000	1.44	0.42	1.58	3.14	2	0.28	1.42	1.32
DUP	1:107726001-107728000	2000	1.92	3.4	2.58	2.36	2.14	2.86	1.48	2.46
DEL	1:107740801-107742800	2000	1.42	1.28	2	3.24	2.88	0.94	0.86	1.7
DEL	1:107745201-107747200	2000	1.76	1.44	1.44	1.22	2.42	0.8	1.8	2.22
DUP	1:107804001-107805600	1600	0.48	2	2.58	2.92	2.72	2	3	1.96
DUP	1:107857201-107859200	2000	1.92	2.42	3.28	3.14	2.62	2.16	2.3	2.1
DEL	1:107870401-107872000	1600	1.6	3.32	1.3	1.7	0.86	1.48	1.82	1.8
DUP	1:107965201-107967200	2000	1.78	1.58	2.74	1.2	2.26	1.56	1.64	3.46
DUP	1:108087201-108089200	2000	3.4	2	1.28	2.56	1.84	2.56	1.86	2.02
DUP	1:108098001-108099600	1600	1.14	2.72	2.46	2.14	2.58	1.08	3.26	2.08
DEL	1:108125601-108128000	2400	1.28	2.14	2.16	0.78	2.28	1.76	1.44	3.32
DUP	1:108288401-108290000	1600	1.74	1.42	2	3.92	2.42	2.16	2.74	3.4
DUP	1:108606001-108608000	2000	1.92	1.72	2.86	4.04	2.2	2.22	2.14	2.52
DUP	1:108623601-108625600	2000	1.92	1.72	1.58	2.62	3.86	1.46	2.16	1.64
DUP	1:108693201-108694800	1600	3.04	1.84	2.72	2.9	2.48	1.2	3.14	1.76
DEL	1:108834801-108836400	1600	2.7	1.42	1.02	2.86	0	1.5	0.76	1.16
DUP	1:109098801-109100400	1600	2.72	2.04	2.3	2.12	3.5	1.98	1.4	3.26
DUP	1:109308401-109310000	1600	1.78	2.48	2.98	1.28	2.12	3.26	1.4	3.74
DUP	1:109367601-109369600	2000	0.66	1.94	2.22	2.26	3.16	1.14	3.16	2.5
DUP	1:109386401-109388000	1600	1.6	2.5	1.02	3.32	2.14	1.2	4.14	1.14
DUP	1:109402801-109404400	1600	2.26	1.88	2.48	1.92	1.28	2.64	1.24	3.56
DUP	1:109409201-109411200	2000	2.62	1.34	2.2	2.14	1.64	3.2	1.64	2.14
DEL	1:109442801-109444400	1600	2.56	1.86	1.72	0.76	1.86	1.6	1.94	2.94
DUP	1:109523201-109524800	1600	2.88	0.72	1.86	2.8	2.58	1.84	1.28	3.26
DUP	1:109578801-109580800	2000	3.56	2.92	1.92	2.66	1.96	2.36	1.46	2.78
DEL	1:109780801-109782800	2000	1.78	1.6	2.42	1.2	1.58	2.26	3.22	0.84
DUP	1:109853201-109854800	1600	3.2	3.14	1.3	2.58	1.14	2	2.14	1.6
DUP	1:109855601-109857200	1600	1.76	2.4	2.72	1.4	1.44	3.78	2.1	2.02
DUP	1:109964801-109966400	1600	2.24	1.58	2.74	2.76	2.86	1.58	1.28	4.02
DUP	1:109978801-109981600	2800	7.7	10.58	10.74	12.86	7.64	6.32	6.78	7.38
DUP	1:109990801-109992400	1600	5.6	10.48	9.24	6.54	5.58	7.84	5.56	6.26
DUP	1:110057201-110059200	2000	0.96	2.06	3.08	3.04	1.88	3.94	2.64	3.34
DUP	1:110240401-110242000	1600	3.04	2	1.78	4.72	3.98	2.26	2.24	3.36
DUP	1:110254001-110256000	2000	2.08	3.28	3.18	3.74	2.42	3.2	2.06	1.66
DUP	1:110256001-110258000	2000	1.3	2.52	3.98	3.92	4.2	2.84	2.3	3.3
DUP	1:110266801-110269600	2800	4.48	3.5	3.76	3.66	5.46	2.62	2.04	3.86
DUP	1:110281201-110282800	1600	3.56	3.18	2.72	5.38	3.58	4.58	1.58	2.94
DUP	1:110293201-110296000	2800	2.78	3.46	3.06	4.2	4.52	3.3	1.6	2.96
DUP	1:110301201-110303200	2000	3.34	3.14	2	4.66	3.14	2.7	1.86	3.08
DUP	1:110322001-110324000	2000	3.6	2.64	2.38	4.2	7.2	1.92	3.26	2.52
DUP	1:110354401-110356000	1600	2.26	5.04	1.46	2.22	3.5	2.1	1.74	2.26
DUP	1:110443601-110445200	1600	1.94	1.42	2.18	2.66	2.54	2.1	3.12	1.56
DUP	1:110636001-110637600	1600	1.9	3.4	2.42	0.46	1.84	1.72	2.34	2.76
DEL	1:110658801-110660400	1600	0.64	4.58	2.42	1.66	1.58	1.22	1.9	1.72
DUP	1:110665201-110666800	1600	1.12	3.42	2.6	1.54	2.86	2.14	2.28	3.06
DUP	1:110671601-110674000	2400	1.58	4.04	2.34	3.72	2.24	1.96	1.64	1.84
DEL	1:110795601-110797600	2000	1.44	1.72	1.58	0.92	2.14	1.74	1.96	2.22
DUP	1:110819601-110823600	4000	50.02	46.64	36.3	74.74	71.8	75.4	42.62	67.62
DUP	1:110852801-110854400	1600	2.24	1.88	1.14	2.02	1.28	2.56	3	3.24
DEL	1:110927601-110930000	2400	1.14	1.72	1.44	0.92	0.58	1.74	1.34	2.54
DUP	1:111076001-111077600	1600	3.2	1.42	2.42	1.44	2.72	1.92	1.44	1.62
DUP	1:111092401-111097200	4800	13.3	6.78	5.72	7.38	19.94	10.4	9.86	11.08
DEL	1:111153601-111155600	2000	1.12	1.74	2	3.24	2.16	1.08	1.16	2.36
DUP	1:111200801-111202800	2000	4.6	4.58	3	3.14	2.46	1.62	3.24	2.12
DUP	1:111354801-111356400	1600	1.94	2.64	2.64	1.02	2.98	1.82	1.62	1.78
DUP	1:111531601-111533200	1600	1.44	2.74	2.14	0.88	2.22	2.7	2.46	2
DUP	1:111560801-111562400	1600	3.4	1.88	3.06	2.08	1.96	1.3	3.84	1.6
DUP	1:111657601-111659200	1600	2.08	2.72	1.74	3.26	1.86	3.78	3.06	3.54
DUP	1:111836001-111837600	1600	2.56	2.18	0.72	5.92	1.48	3.4	3.3	4.1
DUP	1:111924401-111926000	1600	2.06	3	2.72	1.56	2	1.34	1.74	1.82
DUP	1:112185201-112186800	1600	2.88	1.7	3	2.52	2.16	1.24	1.92	1.48
DUP	1:112198001-112199600	1600	2.08	3.76	1.74	2.12	1.7	1.46	2.94	2.46
DEL	1:112205601-112207600	2000	1.92	3.02	1.14	2.06	2.52	1.46	1.66	2.12
DEL	1:112259601-112261200	1600	1.92	1.56	1.42	1.52	3.14	1.06	2.24	1.4
DEL	1:112332401-112334800	2400	0	0	0	0.94	0.86	1.06	0	0
DEL	1:112357601-112359200	1600	1.14	1.86	1.02	2.86	1.84	1.84	1.4	3.4
DEL	1:112397201-112399200	2000	1.6	1.14	2.14	2.2	1.74	1.4	0.58	0.56
DUP	1:112458001-112460000	2000	2.72	1.58	3.04	1.64	1.7	2.38	2.26	3.2
DUP	1:112740001-112741600	1600	2.08	2.16	1.58	3.76	1.56	2.5	2.66	2.1
DUP	1:112761601-112763200	1600	2.88	1.58	2.86	1.84	2.28	1.88	1.42	1.86
DUP	1:112866001-112867600	1600	1.92	2.74	1.44	3.08	2.4	1.6	2.14	2.1
DEL	1:112979201-112981200	2000	2.72	1.42	1.72	2.34	1.32	2.06	0.72	2.06
DUP	1:113053601-113055600	2000	2.24	2	1.42	1.98	2	3.46	1.72	2.22
DEL	1:113233601-113235200	1600	3.2	1.44	1.74	2.24	2	0.8	1.52	1.52
DUP	1:113354001-113355600	1600	3.52	2.02	3.5	1.8	0.28	2.94	2.22	2.5
DUP	1:113467601-113469200	1600	2.72	1.74	1.88	2.96	3.64	2	1.52	2.62
DUP	1:113555601-113557600	2000	1.44	3.28	2.28	3.42	1.16	1.88	1.56	2.3
DUP	1:113584401-113586000	1600	3.04	1.72	2.14	0.48	1.72	2.82	2.28	2.1
DEL	1:113590401-113592400	2000	2.1	1.16	1.46	1.62	0.98	1.32	0.4	0.78
DUP	1:113595201-113596800	1600	2.08	2.3	4.28	2.46	3.68	2.9	2.42	3.14
DUP	1:113598801-113600800	2000	2.88	2.72	2.42	0.96	2.02	1.86	3.18	2.18
DEL	1:113720401-113722000	1600	2.28	1.42	2.5	2.36	1.22	1.38	3.12	1.32
DUP	1:113726001-113727600	1600	3.64	1.42	2.86	1.42	2.88	1.62	1.02	2.02
DUP	1:113769201-113771200	2000	2.76	2.2	2.2	1.7	3.02	1.96	2.62	1.04
DEL	1:113901201-113902800	1600	2.06	0.28	2.42	2.66	1.54	2.38	1.38	0.9
DEL	1:113998801-114000800	2000	0.64	2.46	1.28	1.84	1.74	2.28	1.86	1.96
DUP	1:114045601-114047200	1600	5.6	5.62	4.18	4.26	6.22	4.62	5.32	3.2
DUP	1:114480801-114482400	1600	1.78	2.02	2.74	3.4	1.84	2.1	4.38	3.26
DUP	1:114513601-114515200	1600	0.96	1.58	2.74	2.14	2.68	1.86	2.94	1.12
DUP	1:114520001-114522000	2000	3.92	1.58	1.18	1.8	1.94	1.3	2.88	1.4
DUP	1:114814401-114816000	1600	2.24	1.16	2.34	1.18	3.92	1.82	2.06	3.02
DUP	1:114898001-114900000	2000	4.16	5.14	5.04	3.62	3.82	4.36	5.04	6.3
DUP	1:115124801-115126400	1600	3.84	2.34	2.18	2.08	2.26	1.56	2.24	2.64
DUP	1:115340801-115343200	2400	2.08	2.46	1.88	1.24	2.88	2.82	1.28	1.96
DUP	1:115408801-115410400	1600	1.6	1.42	2.74	3.8	2.54	2.12	1.12	2.64
DUP	1:115454401-115456000	1600	3.08	1.74	1.46	3.14	2.46	1.7	2.06	1.74
DUP	1:115461201-115463200	2000	3.2	2.3	2.58	3.32	3.26	1.86	1.96	3.5
DUP	1:115505601-115507200	1600	1.6	2	2.16	0.76	3.54	1.18	1.78	3.36
DUP	1:115517201-115518800	1600	3.04	2.3	2.28	3.24	3	2.4	4.24	3.06
DUP	1:115665201-115668000	2800	3.52	2.72	3.18	2.14	1.5	2.38	2.54	1.34
DUP	1:115972001-115973600	1600	3.52	1.58	2.74	1.8	1.84	2	1.54	2.76
DUP	1:116022801-116024400	1600	1.48	1.58	1.88	2.98	2.12	3.46	2	1.76
DUP	1:116066401-116068000	1600	1.28	2.46	3.06	3.5	2.1	2.48	1.98	2.48
DEL	1:116091601-116093200	1600	1.96	2.36	2.04	1.78	2.78	1.02	1.06	1.74
DUP	1:116138401-116140400	2000	2.56	3.06	2.36	2.16	1.4	1.56	2.86	1.18
DUP	1:116231601-116233200	1600	1.92	2.58	2.16	2.28	1.7	1.86	2.14	3.26
DUP	1:116247601-116249200	1600	3.04	2.42	1.86	2.04	1.44	1.62	2.36	2.24
DUP	1:116395601-116397200	1600	2.08	2.14	1.58	2.12	1.28	3.44	2.2	1.96
DUP	1:116428401-116430800	2400	1.46	2	3.42	1.84	1.56	1.98	2.14	2.22
DEL	1:116574401-116576400	2000	1.78	1	0.58	0.46	0.84	2.14	0.58	2.12
DUP	1:116601201-116602800	1600	1.44	1.58	0.72	2.24	2.58	3.56	1.72	2.82
DUP	1:116703601-116705200	1600	2.88	2.02	2.42	1.54	3.28	2.5	2.58	2.1
DUP	1:116746401-116748000	1600	2.24	1.72	0.42	2.28	2.42	3.3	2.54	3.26
DUP	1:116882401-116884400	2000	1.6	0.88	1.78	4.2	2.74	2.3	2.14	2.08
DEL	1:117046401-117050400	4000	0.96	0.44	0.72	0.3	2.14	0.54	1.3	0
DEL	1:117100401-117102000	1600	1.78	4.58	1.74	1.74	0.84	1.46	1.26	1.76
DUP	1:117119601-117121200	1600	2.56	2.3	1.9	2.58	1.14	1.18	2.94	1.8
DEL	1:117127201-117128800	1600	1.46	1.74	1.74	3.5	1.42	1.7	1.62	1.14
DUP	1:117134001-117135600	1600	2.58	2.6	2.14	3.96	3.26	2.4	1.84	2.76
DUP	1:117335201-117337200	2000	1.6	2.58	0.86	2.98	2.68	1.32	2.72	2.5
DUP	1:117366001-117367600	1600	4.92	4.72	2.72	2.8	7.58	4.98	4.38	5.02
DUP	1:117374001-117376400	2400	3.36	1.58	2.74	1.66	3.4	2.48	2.08	2.18
DUP	1:117766001-117768000	2000	3.24	0.88	1.74	2.08	4.52	2.04	1.92	1.4
DUP	1:117775201-117776800	1600	1.94	2.48	3.2	2.46	1.12	1.44	1.92	1.74
DUP	1:117782401-117784400	2000	3.24	2.02	1.16	1.78	1.82	1.04	3.7	2.34
DUP	1:117796001-117797600	1600	2.88	2.02	1.58	2.74	2.58	2	1.7	2.5
DUP	1:117852401-117854400	2000	1.28	1.28	2.14	1.86	3.54	1.88	3.6	1.84
DUP	1:117953201-117954800	1600	3.08	2.76	1.74	1.78	2.26	1.18	3.4	2.94
DUP	1:118057201-118058800	1600	3.02	3.02	2.28	2.36	4	1.46	0.86	1.84
DUP	1:118172401-118174000	1600	1.46	1.58	3.46	2.3	2.12	1.7	1.5	2.22
DEL	1:118474001-118475600	1600	1.64	1.9	3.24	2.54	1.1	0.9	0.82	2.8
DUP	1:118548801-118550400	1600	2.08	2.3	3.32	2.9	2.72	1.46	1.96	3.48
DUP	1:118722001-118724800	2800	3.24	3.86	2.42	3.78	4.08	3.06	4.82	3.74
DUP	1:118746001-118747600	1600	2.66	6.74	4.4	3.98	3.04	3.2	4.7	3.96
DUP	1:118806801-118808400	1600	2.24	2.88	2.42	1.42	1.84	2.64	2.24	3.9
DEL	1:118888801-118890400	1600	1.3	1.32	2.06	3.48	0.98	0.66	2.92	1.4
DUP	1:119029601-119031200	1600	1.62	2.5	3.24	2.34	1.8	1.42	1.78	1.84
DEL	1:119060401-119062000	1600	1.14	1.9	1.62	1.16	1.86	1.7	2.92	0.98
DUP	1:119167201-119168800	1600	1.32	3.9	2.22	1.18	1.76	2.22	3.56	2.72
DUP	1:119168801-119170400	1600	1.28	2.86	3.04	2.28	2.1	1.18	2.24	1.46
DUP	1:119356401-119358000	1600	3.04	3	3.86	3.84	2.28	4.86	5.5	2.38
DUP	1:119517601-119519600	2000	2.26	3.46	2.16	1.36	1.14	2.12	3.74	2.16
DUP	1:119554801-119556800	2000	2.88	2.4	1.32	3.4	2.74	3.14	1.94	1.14
DUP	1:119698801-119700800	2000	2.24	1.88	2.48	1.8	2.68	2.54	4.1	3.2
DUP	1:120010401-120012000	1600	3.68	1	1.86	2.82	2.28	2.02	1.42	2.98
DUP	1:120039201-120040800	1600	1.64	3.08	3.42	2.1	5.18	1.54	1.7	1.58
DUP	1:120128801-120130800	2000	2.58	1.3	2.58	2.36	2.82	4.22	2.76	2.34
DUP	1:120172001-120174000	2000	1.78	1.74	2.8	2.26	2.78	0.92	2.1	2.38
DUP	1:120210401-120212000	1600	2.1	1.32	3.5	1.48	2.36	2.22	2.86	2.48
DEL	1:120250001-120251600	1600	1.44	2.02	3.76	1.2	2.68	1.46	1.26	2.08
DUP	1:120268001-120269600	1600	1.76	1.14	2.48	1.34	2.3	2.82	1.92	2.3
DEL	1:120271201-120272800	1600	1.92	1.98	1.74	3.32	1.3	1.36	2.86	0.98
DEL	1:120586401-120588000	1600	1.32	1.48	2.2	1.02	3.3	1.94	1.6	3.06
DEL	1:120646401-120648000	1600	2.42	1.02	1.62	2.66	1.38	1.56	2.86	1.16
DUP	1:120767601-120769600	2000	2.26	2	1.32	3.44	1.72	1.76	2.86	2.52
DUP	1:120848401-120850000	1600	0.66	1.02	2.02	2.2	3.68	2.24	2.5	1.88
DUP	1:120866401-120868400	2000	1.28	1.42	1.58	2.62	1.7	2.54	1.86	4.12
DUP	1:120876001-120877600	1600	2.28	2.88	1.28	2.56	2	2.28	3.66	1.36
DEL	1:120944801-120946400	1600	0.32	1.74	1.46	2.52	3.68	1.58	1.96	1.32
DUP	1:120991201-120993200	2000	3.04	1.88	2.02	1.68	3.54	2.12	1.52	2.3
DUP	1:121057601-121059200	1600	2.12	4.22	3.02	1	2.74	2.44	2.06	2.2
DUP	1:121286401-121288000	1600	2.24	1.86	2.02	1.96	3.96	1.6	2.1	1.8
DEL	1:121422401-121424000	1600	1.12	0.56	1.3	1.58	1.3	1.2	1.04	2.1
DUP	1:121570401-121572400	2000	2.26	2.16	1.86	1.8	1.42	2.26	2.86	1.5
DEL	1:121731601-121733200	1600	0.98	2.48	1.58	1.74	2.22	1.04	0.68	4
DUP	1:121775601-121778000	2400	2.56	1.14	2.42	2.98	1.14	2.56	2	2.38
DEL	1:122092001-122096400	4400	0.64	1.86	0.88	0.3	0.48	0.14	0.32	1.74
DUP	1:122197201-122198800	1600	1.28	1.74	3.32	1.8	3.36	2.9	2.08	1.88
DUP	1:122205201-122207200	2000	3.2	2.3	1.88	1.86	2.82	1.72	2.38	1.88
DUP	1:122277201-122278800	1600	1.76	1.74	2.48	2.46	2.42	1.3	3.02	2.1
DEL	1:122282401-122284000	1600	0.8	1.58	1.58	2.76	2.24	1.82	1.74	2.9
DUP	1:122292401-122294000	1600	2.42	1.74	2.92	3.62	2.06	1.44	3.5	3
DUP	1:122393601-122395200	1600	1.78	3.18	2.02	2.14	1.56	2.78	1.84	1.38
DUP	1:122571201-122572800	1600	1.12	3.02	1.3	1.48	2.72	3.2	2.74	1.82
DUP	1:122736801-122738400	1600	4.16	2.14	2.86	2	2.14	1.2	2.46	1.26
DUP	1:123085601-123087600	2000	1.44	2.74	1.72	1.7	3.46	3.2	1.42	2.9
DUP	1:123622401-123624000	1600	1.28	2.4	2.14	5.5	1.16	2.54	2.12	1.6
DUP	1:123756401-123758400	2000	1.3	2.16	1.58	2.52	2.16	1.62	2.38	3.54
DUP	1:123774401-123776000	1600	7.54	4	2.6	3.84	4.58	6.66	4.72	5.06
DEL	1:123786001-123788000	2000	2.4	1.72	1	1.1	1.42	1.88	1	2.5
DUP	1:123943601-123945600	2000	2.42	1.46	2.3	1.72	1.34	2.58	1.72	2.92
DUP	1:123958801-123960800	2000	3.08	2.04	3.86	1.8	1.7	2.78	1.52	1.8
DUP	1:124157601-124159600	2000	2.4	2.14	2.14	2.02	4.42	2.02	2.02	2.12
DEL	1:124591601-124593600	2000	1.3	2	1.44	0.9	1.58	0.8	1.92	0.94
DUP	1:124650001-124651600	1600	2.08	4.32	1.44	1.04	2.26	2.5	2.66	2.02
DEL	1:124677201-124679200	2000	1.6	1	0.86	1.7	2.14	0.94	2.04	1.88
DUP	1:124744401-124746000	1600	1.28	1.58	3	1.52	1.28	2.28	2.66	2.46
DEL	1:124802801-124804400	1600	2.1	2.46	3.06	0.9	2.1	1.68	1.5	1.6
DUP	1:124878801-124880800	2000	1.14	1.16	1.42	3.8	2.58	3.66	1.26	2.16
DUP	1:125271201-125272800	1600	2.24	2	3.14	2.22	2.18	1.72	1.38	1.86
DUP	1:125292401-125294000	1600	2.08	1.72	2.42	1.08	2.94	1.34	1.72	3.22
DUP	1:125436401-125439200	2800	1.76	3.02	1.76	1.6	2.68	2.22	1.72	1.96
DUP	1:125556001-125557600	1600	3.04	1.7	2.92	2.76	3.6	2.7	2.74	2.6
DUP	1:125650401-125652400	2000	2.1	2.68	3.04	1.66	3	3.6	1.3	2.12
DUP	1:125673201-125674800	1600	3.36	2	1.42	2.44	2.68	1.26	1.62	1.66
DUP	1:125706801-125708400	1600	1.9	3.86	2.58	1.38	1.88	1.74	2.6	2.12
DEL	1:125742001-125743600	1600	1.92	1.14	1	2.82	1.72	3.64	1.32	1.04
DUP	1:125822001-125823600	1600	2.4	3.14	2.28	2.16	1.86	2.26	2.42	2.24
DEL	1:125836801-125838400	1600	2.42	1.44	2.92	0.8	2.58	1.98	1.94	1.52
DUP	1:126104801-126107200	2400	1.12	2.14	2.82	1.12	2	2.2	2.18	2.9
DEL	1:126304801-126306400	1600	2.54	0.86	3.42	0.94	1.74	0.8	1.44	2.34
DEL	1:126312001-126313600	1600	3.36	1	1.28	1.82	1.94	1.26	2	2.88
DEL	1:126452801-126454400	1600	2.88	1.14	1.28	2.18	2.72	0.8	1.74	2.78
DUP	1:126520401-126522000	1600	3.04	1.42	0.58	2.68	3.2	1.52	2.1	1.86
DEL	1:126664801-126666400	1600	1.28	1.84	1.58	1.38	2.28	0.26	2.28	1.54
DUP	1:126853601-126855600	2000	2.86	1.7	2.58	1.64	3.04	2.32	2.74	2.34
DUP	1:126976801-126978400	1600	12.34	7.86	17.16	16.62	6.86	8	9.86	8
DUP	1:126991201-126992800	1600	2.22	2.74	3.42	3.3	3.36	1.9	3.68	3.22
DUP	1:127114001-127115600	1600	2.22	4.58	1.28	1.26	1.9	1.66	2.08	1.46
DUP	1:127131601-127133200	1600	2.08	1.64	3	1.3	4.52	4.02	1.66	2.32
DEL	1:127163201-127165600	2400	3.5	0.46	2.02	1.46	1.66	1.1	2.32	1.44
DUP	1:127531601-127533200	1600	2.58	2.68	1.58	0.96	2.74	4.2	1.46	1.22
DUP	1:127654001-127656000	2000	2.56	2.12	3.6	1.94	2.04	1.32	2.36	1.64
DUP	1:127762001-127763600	1600	2.24	1.74	3.46	1.5	2.12	1.46	1.76	2.42
DEL	1:127894801-127896400	1600	1.6	1	0.72	3.24	1.56	1.34	1.1	0.7
DUP	1:127906001-127907600	1600	2.88	1.84	1.02	2.8	2.74	1.86	1.58	2.56
DEL	1:128101601-128103200	1600	1.74	2.34	1.48	3.02	2.04	2.12	0.84	1.62
DUP	1:128298001-128299600	1600	3.52	3.6	4.72	2.18	3.64	4.72	4.38	3.86
DUP	1:128394801-128396800	2000	1.28	2.72	1.42	2.72	1.88	2.82	1.32	1.92
DUP	1:128448401-128450000	1600	3.08	1.42	2	3.24	0.86	2.26	1.92	2.7
DUP	1:128623201-128625600	2400	2.92	1.88	2.46	2.56	1.68	3.34	1.54	1.14
DUP	1:128731201-128733200	2000	2.38	1.3	3	2.02	2.72	1.58	2.34	1.84
DEL	1:128943201-128944800	1600	1.78	1.9	2.04	2.8	1.84	0.12	2.94	1.52
DEL	1:129206001-129208000	2000	1.76	2.28	3.14	0.62	1.44	0.82	2.5	1.58
DUP	1:129212801-129214400	1600	1.26	1.72	3.04	3.26	1.88	1.78	2.8	1.02
DUP	1:129262401-129264400	2000	4	1.72	1.88	2.36	1.86	1.74	1.42	1.96
DEL	1:129296401-129298400	2000	2.24	1.16	1.44	1.68	1.84	0.8	1.14	1.54
DUP	1:129298001-129299600	1600	2.24	1.84	1.58	2.88	2.18	3.44	0.9	2.68
DEL	1:129430801-129432400	1600	3.04	1.14	2	1.26	2.42	1.74	1.32	1.32
DUP	1:129474001-129475600	1600	3.52	2.42	2.14	2.98	2.28	1.76	1.16	2.92
DUP	1:129584401-129586400	2000	1.46	2.86	2.72	3.16	1.58	1.98	1.8	2.16
DUP	1:129631601-129633200	1600	3.68	3.4	2.42	0.94	1.72	3.06	1.42	1.56
DUP	1:129728801-129730400	1600	1.28	2.86	1.72	1.6	2.3	1.92	3.3	1.32
DUP	1:129742001-129743600	1600	2.88	2.86	3.28	2.38	1.3	1.62	1.18	1.58
DUP	1:129778401-129780000	1600	2.24	2.46	1.02	2	1.72	2.66	3.18	1.8
DUP	1:129801601-129803200	1600	2.72	1.86	2.86	1.24	2.4	2.26	1.72	2.48
DUP	1:129808801-129810400	1600	3.24	3.6	4.48	3.74	3.96	3.04	1.94	2.16
DUP	1:130068401-130070400	2000	4.16	3.26	3.32	2.02	1.72	2.26	1.74	2.74
DEL	1:130205201-130206800	1600	3.64	2.28	1	2.06	1.46	0.84	1.04	1.96
DEL	1:130292401-130294800	2400	1.6	1.58	1.14	1.38	1.92	0.26	0.72	0.6
DUP	1:130460401-130462000	1600	2.88	1.84	2.86	0.96	1.82	2.14	1.08	3.48
DUP	1:130577601-130579600	2000	1.6	1.58	2.58	3.36	1.88	2.16	1.66	1.7
DUP	1:130845601-130848000	2400	2.26	0.86	1.86	1.6	4.76	1.56	1.92	1.96
DEL	1:130910801-130912400	1600	1.76	3.26	1.28	1.56	2.6	1.76	1.74	1.92
DEL	1:131000401-131002000	1600	1.44	1	2.3	1.38	0.28	2.4	1.72	1.66
DUP	1:131010801-131012800	2000	3.18	2.3	3.28	1.84	0.86	1.22	2.76	2.48
DUP	1:131162801-131164400	1600	1.24	1.9	2.46	2.32	2.16	1.3	2.22	5.08
DUP	1:131319201-131320800	1600	2.92	1.74	2.16	2.6	2.2	1.84	2.9	1.52
DEL	1:131363201-131365600	2400	0.8	2.4	2.54	1.42	1.32	2.88	0.76	2.8
DEL	1:131375201-131377200	2000	1.9	2	1.58	1.72	1.86	1.48	2.94	0
DUP	1:131446801-131448800	2000	2.4	2.54	2	2.46	3.76	1.74	3.72	2
DEL	1:131561601-131563200	1600	1.44	1.58	1.14	4.32	2.5	2.08	0.46	1.5
DEL	1:131770401-131773200	2800	1.46	3.2	1.02	2.66	0.14	0	3.36	0.82
DUP	1:131874001-131876000	2000	1.92	3.14	2.68	3.92	2.4	0.66	1.46	1.72
DUP	1:131986401-131988000	1600	2.4	2.28	2.88	2.62	1.56	2.8	1.74	2.66
DUP	1:132233201-132235200	2000	3.96	2.4	2.86	2.52	3.06	4.04	1.92	3.44
DEL	1:132238801-132240800	2000	2.56	1.42	2	2.04	1	1.64	2.36	1.6
DEL	1:132966401-132968400	2000	1.28	2.28	1.16	2.36	1.16	1.62	1.6	2.16
DUP	1:132975601-132977600	2000	5.44	7.64	5.42	5.72	5.78	5.14	3.6	6.8
DEL	1:133024401-133026400	2000	1.44	3.72	2.14	2.24	0.98	1.6	2.52	1.26
DUP	1:133028401-133030000	1600	2.88	2.98	2.72	0.78	2	1.22	1.58	1.84
DUP	1:133039201-133040800	1600	9.46	8.28	8.08	9.6	10.32	6.6	10.22	7.62
DUP	1:133155201-133157200	2000	3.36	3.96	2.12	1.7	1.74	1.62	1.44	1.76
DEL	1:133159201-133160800	1600	2.24	3.5	1.6	1.28	1.32	1.46	1.8	2.24
DEL	1:133570001-133571600	1600	2.24	1.14	2.14	2.36	2	0.68	0.72	1.14
DUP	1:133576001-133578000	2000	2.12	2.6	2.76	1.7	1.94	0.98	3.24	3
DEL	1:133727201-133728800	1600	1.74	0	2.6	1.06	2.86	1.34	2.6	1.86
DUP	1:134074001-134076000	2000	2.54	2.68	1.94	4.1	2.22	0.82	1.58	1.98
DUP	1:134512001-134514000	2000	1.6	1.74	3.28	1.68	2.14	1.46	1.56	2.88
DEL	1:134573201-134574800	1600	0.64	1.84	2.14	0.76	1.58	1.08	2.42	1.14
DEL	1:134725601-134728000	2400	1.12	2	1.28	0.62	2.14	0.4	0.86	1
DEL	1:134762801-134764800	2000	0.64	1.42	1.64	1.16	1.42	0.52	1.18	0.96
DUP	1:134975201-134977200	2000	3.36	2.72	2.14	1.84	4.28	2.26	1.42	1.82
DUP	1:135218401-135220000	1600	2.06	2.28	2.86	0.92	1.74	1.6	2.58	2.46
DEL	1:135250001-135252400	2400	0.32	1.16	0	0	0	1.56	0	1.74
DEL	1:135463201-135465200	2000	0.64	1.42	1.72	2.22	2.94	1.38	3.72	1.62
DEL	1:135488401-135490000	1600	1.26	1.14	2.86	2.48	1.58	3.44	1.34	1.46
DUP	1:135495201-135497600	2400	4.32	5.94	4.42	4.5	2.6	3.58	3.12	6.16
DEL	1:135574001-135575600	1600	2.88	2.86	1.72	0.92	2.92	0.82	2.42	0.84
DUP	1:135650401-135652000	1600	2.4	2.02	1.74	3.04	1.7	1.72	3.08	1.76
DUP	1:135655201-135656800	1600	2.72	4.28	1.58	2	2.02	1.34	2.6	1.84
DUP	1:135765601-135767600	2000	2.56	3	3	3.04	1.86	2.54	2.42	5.42
DUP	1:135924801-135926400	1600	4	2.42	1.14	1.8	2.2	1.88	2.76	2
DUP	1:136018401-136020400	2000	2.24	2.4	1.14	3.64	1.58	1.86	1.88	2.66
DUP	1:136078001-136080000	2000	4.64	3.28	2	1.24	1.34	2.66	2.3	1.46
DUP	1:136229201-136231600	2400	1.28	2.98	2.42	2.64	2.14	2.82	1.54	1.3
DEL	1:136332401-136334400	2000	0.16	2.14	0.72	2.72	2.18	2.04	3.76	1.42
DEL	1:136379201-136380800	1600	3.5	1.42	1.14	1.24	2.14	1.62	1.74	1.82
DEL	1:136401601-136403200	1600	1.6	1.28	1.42	1.56	1.46	1.5	1.62	3.64
DUP	1:136447201-136449200	2000	1.28	2.14	1.86	2.76	2.46	2.54	2.72	1.9
DEL	1:137077201-137079200	2000	2.56	1.58	2.58	1.24	1	1.46	1.7	2.44
DUP	1:137102801-137104800	2000	3.52	0.86	2	2.54	1.74	2.06	2.42	3.3
DEL	1:137195601-137197600	2000	1.28	1.28	0.44	1.8	1.28	1.86	0.84	0.94
DEL	1:137236001-137237600	1600	3.64	2	1.46	1.42	2.44	1.5	1.06	1.32
DUP	1:137290001-137292000	2000	3.52	2.28	1.44	2.6	2.08	2.32	2.68	1.9
DUP	1:137710001-137711600	1600	2.12	2.76	1.32	1.32	1.96	3.14	2.88	2.12
DEL	1:137840401-137842400	2000	2.1	1.28	1.88	1.54	3.12	1.72	2.08	1.36
DEL	1:138012001-138013600	1600	1.74	1.86	2	3.14	0.98	0.8	1.74	1.44
DUP	1:138066401-138068000	1600	1.26	1.58	3.42	2.56	2.36	2.48	2.1	2.28
DEL	1:138078401-138080000	1600	1.9	2	3	0.46	1.3	1.76	1.58	2.74
DEL	1:138090001-138091600	1600	2.54	1	1.14	2.2	4.48	1.9	0.58	1.14
DUP	1:138155201-138157200	2000	2.4	2.98	2.3	2.46	2.26	0.66	1	2.94
DUP	1:138247201-138248800	1600	2.56	2.02	1.58	2.28	1.98	3.82	1.96	2.06
DUP	1:138368001-138370800	2800	2.46	1.14	1.72	1.98	1.58	1.76	4.8	2.18
DUP	1:138374401-138376000	1600	2.4	2.4	2.28	1.7	1.28	3.6	2.42	1.56
DUP	1:138406801-138408400	1600	1.44	1.88	2	1.62	1.6	2.94	1.92	3.04
DUP	1:138494401-138496800	2400	2.88	3.4	1.42	2.86	2.26	2.06	1.88	0.84
DEL	1:138686801-138688800	2000	1.42	2.48	1.86	2.2	2.6	0.98	1.2	1.74
DUP	1:138712001-138713600	1600	3.36	2.3	2	2.36	1.3	2.26	2.2	2.92
DUP	1:138812401-138814400	2000	2.24	3.6	2.3	2.34	1.28	3.26	2.32	1.92
DEL	1:139088001-139090000	2000	0.96	2.4	2.26	1.7	2.02	1.38	2.28	0.86
DEL	1:139187201-139189600	2400	1.12	1.72	0.42	2.14	1.42	2.42	2.4	1.28
DEL	1:139240401-139242000	1600	1.28	2.02	2.92	1.24	2.4	2.5	1.82	1.46
DEL	1:139476401-139478400	2000	1.44	1	2.46	1.08	1.58	2.14	2.1	1.1
DUP	1:139682401-139684400	2000	3.84	1.88	1.6	2.3	2.38	1.46	2.3	1.3
DUP	1:139688801-139690400	1600	1.58	0.72	2	2.4	3.36	2.74	2.64	2.62
DUP	1:139724001-139725600	1600	0.96	1.72	1.72	2.76	1.72	1.46	3.2	2.64
DUP	1:139808801-139810400	1600	1.62	2.28	1.58	2.24	2.38	2.66	3.2	3.24
DEL	1:139811601-139813600	2000	1.44	2.72	3	1.24	2.42	1.6	1.16	2
DEL	1:139887201-139889200	2000	1.78	1.74	2.42	1.32	2.12	2.36	2.24	0.66
DUP	1:139938001-139940000	2000	1.8	2.16	2	0.92	2.52	2.58	3.32	1.76
DUP	1:140193201-140194800	1600	2.56	2	1.72	3.08	2.16	2.28	0.84	1.44
DUP	1:140200401-140202400	2000	2.08	1.72	2.28	4.2	2.28	2.42	1.74	1.28
DUP	1:140262001-140263600	1600	4.32	2.88	1.3	1.06	1.98	1.98	2.06	1.9
DUP	1:140442801-140444800	2000	1.6	2.28	1.44	2.76	1.7	1.32	3.22	1.94
DUP	1:140465601-140467200	1600	2.88	2.86	2.16	1.88	1.9	1.2	2.3	1.6
DUP	1:140737601-140739600	2000	3.36	3.42	2.72	2.34	2.92	1.76	1.64	1
DUP	1:140934401-140936400	2000	1.6	3.86	3.86	3.54	4.42	2.8	2.58	4.08
DEL	1:141051601-141053200	1600	1.44	1.72	0.14	0	1	0.94	2.04	1.46
DUP	1:141123601-141125600	2000	1.44	1.74	2.6	1.68	2	1.98	1.84	3.3
DUP	1:141336401-141338400	2000	3.84	2.42	5.78	3.76	5.8	5.02	5.04	4.5
DEL	1:141877601-141879200	1600	3.68	1.42	1.72	1.26	2	1.34	1.04	1.54
DUP	1:142017201-142019200	2000	2.4	1.72	2.3	3.16	2.16	2.94	0.7	1.92
DUP	1:142186801-142188400	1600	1.74	1.28	2.58	1.58	3.9	1.68	2.14	2.14
DUP	1:142204401-142206400	2000	2.24	3	3	2	1.84	1.06	2.58	2.48
DUP	1:142228801-142230400	1600	2.08	1.28	2.6	3.84	3.4	3.16	1.94	2.16
DUP	1:142330401-142332000	1600	1.6	1.74	2	3.36	2.26	2.48	2.08	1.74
DUP	1:142405201-142407200	2000	1.44	3.72	2.42	3.84	2.58	2.74	0.88	1.32
DUP	1:142586401-142588000	1600	2.06	2.58	1.72	1.1	4.4	2.36	2.06	1.06
DEL	1:142939201-142940800	1600	2.4	1.56	2.82	2.3	0.72	1.36	0.58	2.26
DUP	1:143079601-143081200	1600	3.68	1.14	0.98	3.14	1.88	1.88	1.92	1.44
DUP	1:143091601-143093600	2000	3.04	1.98	1.58	2.14	2.52	2	0.86	3.5
DEL	1:143306801-143308800	2000	2.72	1.14	2.14	1.38	1.74	1.76	1.48	2.16
DUP	1:143422001-143423600	1600	1.28	2.16	1.42	2.18	2.72	0.94	2.4	3.12
DUP	1:143458401-143460000	1600	3.68	3	2.88	2.36	2.54	1.6	1.62	2.3
DUP	1:143552001-143554000	2000	3.84	3.4	3.58	2.36	3.04	2.86	3.08	3.06
DUP	1:143833201-143835200	2000	8.02	5.58	8.22	7.24	3.42	6.26	8	4.92
DUP	1:143854801-143856400	1600	2.4	2.28	4	1.8	1.56	1.18	1.38	2.4
DUP	1:143957601-143959200	1600	2.24	1.72	2.58	3.3	4.18	1.78	2.64	2.08
DUP	1:143975601-143977600	2000	2.76	1.88	1.3	2.16	2.02	2.24	1.8	3.14
DEL	1:144025201-144027200	2000	2.24	1.72	2.14	1.7	2.42	1.72	1.26	2.12
DEL	1:144128001-144130400	2400	2.24	2.14	2.14	1.84	1.16	0.8	2.96	1.12
DUP	1:144382401-144384400	2000	3.2	2.26	2.02	3.2	1.42	0.94	1.58	2.98
DUP	1:144697601-144699200	1600	2.72	1.86	3.42	2.68	3.14	2.1	2.06	2.8
DUP	1:144798001-144799600	1600	1.28	1.44	2.28	2.24	2.04	1.94	4.24	2.06
DUP	1:144863201-144865200	2000	2.08	2.4	1.42	1.54	2.58	3	2.88	1.88
DEL	1:144950401-144952000	1600	2.4	3.42	1.88	2.46	1.42	1.74	0.86	1.66
DUP	1:145072801-145074400	1600	0.96	2.86	2.16	2.34	0.98	3.16	2.36	1.34
DUP	1:145180801-145182400	1600	2.88	2.14	1.72	1.5	4	2.5	1.42	2.24
DUP	1:145187601-145189600	2000	3.04	1.72	4.18	2.92	2.42	1.2	2.42	2.24
DEL	1:145633201-145635200	2000	1.6	2.14	1	0.96	0	1.98	1.12	1.92
DEL	1:145676401-145678000	1600	1.14	1.14	1.74	1.8	1.94	2.94	1.38	2
DUP	1:145841201-145842800	1600	1.46	1.58	3.58	1.62	2.06	2.32	1.5	1.9
DUP	1:145860801-145862400	1600	3.04	1.86	2.72	1.82	3.46	2.7	1.32	2.78
DUP	1:146019601-146021600	2000	1.92	2.12	1.74	1.42	4.04	1.76	2.62	2.46
DEL	1:146095601-146097600	2000	1.42	2.58	1.58	0.64	2.48	2	1.94	1.52
DUP	1:146671601-146673200	1600	2.24	2.72	1.42	2.96	1.58	2.7	2.38	2.74
DUP	1:146779601-146781200	1600	2.88	2.14	1.72	0.62	2.92	2.58	1.34	1.9
DUP	1:146821601-146823600	2000	2.88	1.72	2.28	2.3	2	1.88	2.04	3.64
DEL	1:146892401-146894800	2400	0.8	2.14	1.28	1.38	0.86	0.94	1.16	1.12
DEL	1:147041201-147042800	1600	2.4	2.86	1.58	0.92	1.42	0.66	1.82	2.38
DEL	1:147166401-147168400	2000	2.22	1.28	1.88	2.22	0.88	2.34	1.8	2.18
DUP	1:147194001-147195600	1600	3.5	2.4	2	3.68	2.18	2.34	1.48	1.66
DEL	1:147453601-147455600	2000	1.92	3.18	1.02	1.5	1.56	1.84	2.64	2.04
DUP	1:147488001-147489600	1600	1.28	2.42	3.76	1.86	3.08	3.78	2.98	2.1
DEL	1:147556401-147558000	1600	2.08	1.28	2.74	1.24	1.14	1.06	2.82	1.26
DUP	1:147574001-147575600	1600	3.64	2.28	1.86	1.84	1.88	2	2.94	1.68
DUP	1:147723201-147725200	2000	3.04	2	3.86	2.16	1.74	1.6	2.86	3.06
DEL	1:147756001-147757600	1600	0	2.26	1.58	1.68	3.14	1.46	1.88	1.52
DEL	1:147826401-147828400	2000	1.12	0	2	1.18	0	0	0.28	0.14
DUP	1:147856401-147858000	1600	2.4	3	2	2.2	1.32	1.36	3.68	1.9
DUP	1:147895601-147897200	1600	1.9	1.74	4.28	3.14	1.74	1.62	1.32	1.9
DUP	1:148012801-148014400	1600	3.52	2.86	3.42	1.86	2.58	1.6	1.74	1.54
DUP	1:148127601-148130000	2400	1.26	3.72	1.72	2.4	2.26	1.46	2.24	2.08
DEL	1:148333601-148335200	1600	1.6	1.72	1.86	1.56	1.28	3.36	1.34	1.44
DUP	1:148380801-148382800	2000	2.4	2.14	3.42	2.48	3.72	2.8	1.46	2.56
DUP	1:148589601-148591600	2000	3.04	2.72	1.86	2.88	0.58	2.2	1	1.8
DUP	1:148679201-148681200	2000	2.66	2	2.08	3.04	2.64	1.9	1.46	1.06
DUP	1:148726001-148727600	1600	1.76	1.72	3.58	2.86	1.74	3.8	2.86	1.9
DUP	1:149097601-149100000	2400	2.88	1.3	3.58	2.02	2.04	3.24	0.72	1.44
DUP	1:149125601-149128000	2400	2.72	3.9	5.98	2.54	1.96	1.98	2.52	2.3
DUP	1:149162401-149164000	1600	2.22	2.28	3.82	2.52	1.88	3.58	2.18	1.06
DUP	1:149285601-149287600	2000	1.46	3.38	3.12	1.82	2.2	0.86	2.9	2.64
DUP	1:149290001-149291600	1600	2.38	3.02	2.3	1.56	3.12	1.48	1.9	1.66
DUP	1:149473601-149475200	1600	2.08	3.76	3.94	2.58	1.42	2.38	1.98	1.8
DUP	1:149521601-149523200	1600	3.8	1.16	1.84	3.32	1.9	2.16	1.18	1.02
DEL	1:149573201-149574800	1600	1.92	2.86	0.72	1.14	2.28	0.8	2.68	2.06
DUP	1:149628801-149630400	1600	2.72	2.42	2.3	1.74	1.58	1.66	2.98	0.88
DEL	1:149678801-149680400	1600	1.76	1	1.7	1.06	1.16	1.6	2.72	2.76
DUP	1:149685601-149687200	1600	2.24	3.58	2.16	2.16	1.28	1.34	3.78	1.66
DUP	1:149770401-149772800	2400	2.56	2.42	1.3	2.9	1.68	0.72	3.1	2.06
DEL	1:149777601-149779200	1600	2.86	2	1.72	3.14	0.88	1.76	1.04	1.08
DUP	1:149999601-150001600	2000	1.76	3.6	2.72	2.92	3.28	1.86	1.7	1.28
DUP	1:150201201-150202800	1600	2.24	3.9	1.9	2.8	1.66	1.68	0.78	1.72
DUP	1:150208401-150210000	1600	1.44	2.14	2.58	1.36	1.98	3.06	1.82	2.06
DEL	1:150216801-150218400	1600	2.56	1.58	1.86	2.06	1.42	3.2	1.82	0
DEL	1:150342001-150343600	1600	1.12	3.6	1	0.96	2.18	0.98	2.68	1.56
DUP	1:150776801-150778400	1600	1.58	2.28	2.6	4.88	1.42	2.4	2.26	1.52
DUP	1:150780001-150781600	1600	3.52	3.72	1.72	0.62	2.54	1.34	1.74	1.28
DUP	1:150790401-150792400	2000	1.12	1.58	2.16	1.84	3.12	2.9	1.86	1.9
DUP	1:150850001-150852000	2000	1.76	4	2.3	1.68	1.14	2.14	2.26	2.88
DEL	1:151043201-151045200	2000	0.8	1.58	2.3	0.76	1.72	0.98	1.14	2.24
DEL	1:151107201-151108800	1600	3.1	1.72	1.34	1.12	1.32	0.56	1.52	2.12
DUP	1:151221201-151223200	2000	1.76	2.86	1.88	3.08	3.14	2	2.38	1.8
DEL	1:151240801-151242400	1600	2.56	1.7	1.86	1.42	2.16	2.38	2.82	1.02
DEL	1:151524401-151526000	1600	1.44	1.86	1.86	2.08	3.18	1.4	0.72	3
DUP	1:151618401-151620400	2000	1.76	2.3	2.72	1.38	3.06	2.22	2.26	1.38
DUP	1:151631201-151633200	2000	3.5	1.58	2.72	2.54	2.02	2.48	2.62	0.58
DUP	1:151695601-151697600	2000	3.52	1.86	1.86	4	2.28	1.6	2.46	1.4
DEL	1:151844801-151846800	2000	1.44	1.42	1.86	2.96	2.42	1.86	1.84	1.96
DUP	1:151996401-151998000	1600	3.04	1.72	2.46	1.64	2.34	2.78	2.64	2.22
DEL	1:152164801-152166400	1600	1.44	2.4	2.86	1.24	1.42	1.48	2.3	1.44
DUP	1:152279601-152281200	1600	4.08	2.68	2.3	1.68	2.08	1.72	1.58	1.26
DUP	1:152320801-152322400	1600	2.58	2.88	2.14	3.14	2.42	0.7	1.98	2.12
DUP	1:152358801-152360800	2000	3.56	3.28	1.88	1.9	2.42	1.48	1.48	1.64
DEL	1:152454001-152455600	1600	1.12	1.72	2.14	2	3.28	1.74	2.2	1.54
DUP	1:152710401-152712000	1600	1.58	2.98	1.86	0.96	4.14	2.18	1.16	2.46
DEL	1:152724401-152726400	2000	1.8	1.98	0.74	1.88	2.38	2.28	2.04	1.32
DEL	1:152731601-152733200	1600	1.76	1.74	3.28	1	1.66	1.62	2.32	1.74
DUP	1:152862401-152864000	1600	2.26	5	1.58	2.18	1.6	2.12	1.18	1.64
DEL	1:152975601-152977200	1600	0.8	2.92	1.44	1.04	1.58	1.82	1.1	1.82
DEL	1:152996001-152998000	2000	0.64	2.26	0.86	0.46	1.28	0.94	1.32	1.34
DEL	1:153022801-153024800	2000	0.32	0	0.58	0.74	0.44	0.8	1.42	0.28
DUP	1:153096001-153098000	2000	3.02	2.14	2.28	2.52	1.74	1.64	2.28	1.44
DUP	1:153200801-153202800	2000	1.44	1.58	3.9	1.6	2.04	2.94	2.52	2.52
DEL	1:153243601-153245600	2000	1.26	1.28	2.72	1.44	1.46	1.34	2.68	1.78
DUP	1:153313601-153316000	2400	2.72	2.86	2.88	0.78	1.84	2.18	2.02	1.74
DUP	1:153676401-153678000	1600	3.36	2	1.58	0.96	2.06	3.22	2.12	1.22
DUP	1:153915201-153917200	2000	2.24	2.14	3.72	1.24	3.4	2.58	2.28	2.92
DUP	1:153974801-153976400	1600	3.36	4.42	3	2.06	3.5	1.96	2.2	1.66
DUP	1:154251601-154253200	1600	3.26	2.14	2.72	2.06	2.08	1.52	1.48	2.04
DEL	1:154263201-154265200	2000	1.9	0.86	2.02	1.9	2.3	1.86	0.74	1.16
DUP	1:154272001-154273600	1600	2.56	2.86	1.72	4.3	2	1.34	0.72	1.54
DUP	1:154425201-154427200	2000	3.52	1.58	3.42	2.54	1.8	1.96	2.32	1.7
DEL	1:154643201-154644800	1600	2.34	1.46	4.08	1.94	1.28	0.88	2.2	1.46
DUP	1:154703601-154705200	1600	1.6	1.84	2.72	2.22	4.18	2.44	1.44	1.3
DUP	1:154707601-154709600	2000	2.24	0.28	1.3	2.76	2.86	2.94	1.98	2.1
DUP	1:154954401-154956400	2000	2.56	1.84	3	1.76	3.28	4.18	2.1	1.34
DEL	1:155029201-155031600	2400	1.12	1.58	1.72	1.92	1.62	2.02	2.24	1.8
DUP	1:155238001-155240000	2000	3.36	1.16	2.14	2.46	2.56	1.96	2.36	2.62
DUP	1:155284001-155285600	1600	1.92	1.58	3	0.92	3.38	2.8	2.42	2.16
DUP	1:155634801-155636800	2000	3.4	3.46	1.9	3.5	0.84	3.52	2.08	3.76
DUP	1:156200401-156202000	1600	2.08	2.68	2.3	1.56	1.3	2.02	3.08	4.26
DUP	1:156220801-156222400	1600	2.56	2.28	3.28	1.92	1.16	3	1.8	3.28
DUP	1:156261201-156262800	1600	2.56	2.42	3	2.3	1.7	1.46	2.72	1.74
DUP	1:156537201-156538800	1600	3.88	1.74	2.6	1.06	2	2.14	2.1	1.2
DUP	1:156565201-156567200	2000	1.42	1.86	3	2.12	0.88	2.22	2.4	2.52
DUP	1:156643601-156645200	1600	3.24	2.3	3.36	1.5	4.06	2.24	3.64	2.56
DUP	1:156728401-156730800	2400	0.96	1.72	2.72	2.8	1.88	2.02	1.8	3.36
DUP	1:156818401-156820000	1600	5.5	5.72	4.58	6.16	5.1	5.74	6.14	3.34
DEL	1:156836001-156837600	1600	0.96	2	0.72	1.98	1.88	2.42	1.16	2.16
DUP	1:156841201-156842800	1600	1.9	2.7	2	3.36	2.48	3.72	1.8	2.48
DUP	1:157055601-157057200	1600	2.06	3.12	2.86	1.88	2.46	1.22	1.32	2.34
DEL	1:157061201-157062800	1600	2.76	2.4	1.86	2.26	1.14	2.74	1.3	1.46
DUP	1:157206801-157208800	2000	2.22	1.28	1.86	1.72	2.62	3.5	2.5	1.74
DUP	1:157214001-157215600	1600	2.22	2.4	1.56	1.26	2.28	3.74	1.74	1.84
DEL	1:157265601-157268400	2800	3.2	2.12	1	1.42	2	2.02	2.08	0.86
DUP	1:157273201-157275600	2400	2.22	1.7	2.28	2.18	1.74	3.82	1.38	0.88
DEL	1:157310801-157313200	2400	1.9	2.58	1.88	1.42	1.28	1.88	1.72	0.44
DUP	1:157320401-157322000	1600	2.56	3	1.86	1.7	2.14	2.82	2.28	1.14
DUP	1:157463201-157464800	1600	1.92	2.02	2.88	2.56	3.4	1.32	1.4	3.14
DUP	1:157523601-157525600	2000	3.64	3.54	1	2.64	1.74	2.44	2.88	1.16
DUP	1:157788801-157790800	2000	14.22	14.28	19.76	13.14	17.08	14.9	14.66	11.6
DEL	1:157811201-157813200	2000	2.4	1.58	1.02	1.36	2.52	2	0.98	1.66
DUP	1:157854001-157856000	2000	1.76	1.72	1.42	2.22	1.64	3.16	3.9	2.48
DEL	1:157859201-157861600	2400	1.92	2.42	0.58	1.08	1.86	1.62	1.28	1
DEL	1:157956001-157957600	1600	3.2	2.72	1.84	1.26	1.74	1.78	1.48	1.02
DUP	1:157969601-157971600	2000	2.08	2.14	3.68	1.9	2.34	1.9	1.92	2.16
DUP	1:158063601-158065600	2000	3.24	2.72	1.9	1.4	1.74	4.66	1.7	1.18
DEL	1:158088401-158090000	1600	2.62	1.72	2	1.26	1.32	1.9	2.36	2.8
DEL	1:158107601-158109600	2000	2.22	1.86	2.86	1.56	1	0.94	1.58	3.22
DEL	1:158170401-158172000	1600	0.64	1.86	1	2.4	1.58	2.96	0.72	2.14
DUP	1:158216801-158218400	1600	2.08	3	2.86	1.8	2.86	2.82	1.16	2.14
DUP	1:158313201-158315200	2000	1.92	2.28	1.72	2.8	4.08	3.2	2.16	2.8
DUP	1:158328001-158329600	1600	2.56	2.04	2.16	1.32	2.28	2.72	1.24	1.86
DUP	1:158336801-158338400	1600	3.04	1.42	2.58	1.1	2.74	2.1	2.2	1.32
DEL	1:158342801-158344400	1600	0.48	1.84	2.72	2.38	1.58	1.88	2.94	1
DUP	1:158350001-158351600	1600	1.9	2.68	1.58	2.52	2.16	1.5	1.32	3.06
DEL	1:158390801-158392800	2000	1.42	1.84	4.58	1.72	2.14	0.68	1.74	1.32
DEL	1:158558801-158560400	1600	1.76	3.58	1.46	2.74	1.42	0.66	1.68	0.56
DUP	1:158616401-158618400	2000	3.36	2.58	1.72	2.34	2.02	1.62	1.58	1.44
DEL	1:158646801-158648800	2000	1.12	2.28	1.74	1.42	2.14	3.6	2.54	0.72
DUP	1:158650001-158652000	2000	2.46	2	2.86	2.44	2.58	1.5	3.42	2.38
DUP	1:158659601-158661600	2000	2.24	1.14	3.72	2.82	2.58	2.82	1.44	1.64
DEL	1:158799601-158801200	1600	1.28	2.86	2.14	1.24	2	0.8	1.74	2.14
DUP	1:158856001-158857600	1600	1.92	1.44	1.72	4.04	1.94	2.54	2.6	1.84
DUP	1:158910401-158912400	2000	0.96	1.7	2.86	2.36	2.14	2.14	2.48	1.7
DUP	1:158915201-158917600	2400	2.08	2.82	2.02	1.54	1.02	1.1	3.64	1.8
DUP	1:159066801-159068800	2000	1.44	1.98	2.42	1.28	1.9	2.2	3.44	2.5
DUP	1:159155201-159157200	2000	2.24	3.02	3.28	1.8	3.68	2.4	2.38	2.66
DEL	1:159211201-159212800	1600	1.92	2.14	3.42	2.72	0.72	0.98	1.8	1.8
DUP	1:159212801-159214400	1600	3.84	2.04	2.46	2.64	1.48	1.7	1.82	2.64
DUP	1:159590801-159592800	2000	3.34	3	3.58	2.46	2	3.36	2.42	2.12
DUP	1:159622801-159624800	2000	1.74	3.58	2.58	2.52	2.92	2	1.3	2.02
DUP	1:159684001-159685600	1600	2.76	1.58	1.46	4.36	2.06	1.56	2.5	1.26
DUP	1:159752001-159754400	2400	3.68	2.3	2.5	3.5	1.98	1.72	2.24	2.72
DEL	1:159861201-159862800	1600	1.44	2.88	1.58	2.58	1.14	1.46	2.26	1.94
DUP	1:159895601-159897600	2000	2.4	2.58	2.42	1.6	3	2.66	3	1.82
DUP	1:159952401-159954400	2000	2.56	2	1.42	1.26	2.02	3.26	2.36	1.68
DEL	1:160090401-160092400	2000	2.72	1	2.28	0.64	0.72	0.8	1.48	1.16
DUP	1:160134801-160136400	1600	2.08	2.6	1.86	3.3	0.86	3.64	1.6	1.78
DEL	1:160222401-160224000	1600	1.6	1.88	2.3	1.24	1	1.06	2.26	3.08
DEL	1:160266001-160268000	2000	1.12	1.16	2.14	2.62	3.08	2.7	1.14	1.86
DEL	1:160334001-160337200	3200	3.36	2.12	1.58	1.36	2.14	2.12	2.08	0.86
DEL	1:160500001-160501600	1600	2.26	2.74	1.76	0.9	0.84	1.98	1.94	3.36
DUP	1:160547601-160549200	1600	0.96	1.72	1.74	1.84	3.54	2.48	2.58	1.94
DEL	1:160635201-160637200	2000	1.58	1.28	0.28	0.32	1.34	0.82	0.88	1.48
DEL	1:160638001-160655600	17600	1.18	0.88	0	0.1	1.02	0	0.04	1.14
DEL	1:160659201-160661600	2400	0.96	1.44	0	0	1.28	0	0	0.82
DUP	1:160664001-160665600	1600	3.1	2.74	1.92	1.76	3.58	1.54	1.86	3.7
DUP	1:160851201-160852800	1600	2.38	1.56	0.86	2.52	2.02	3.4	0.72	3.22
DEL	1:160888401-160890000	1600	1.9	3	1.3	2.46	1.28	1.86	1.48	1.9
DUP	1:161045601-161047200	1600	2.24	1.7	3.58	2.22	1.86	2.04	2.38	1.92
DUP	1:161178801-161180800	2000	2.08	2.42	3.72	2.08	1.72	2.58	2	0.94
DUP	1:161429601-161431200	1600	1.28	1.14	1.42	1.76	3.08	2.34	2.56	2.88
DUP	1:161449601-161451200	1600	2.4	2.16	2.86	2.42	4.1	4.02	2	2.86
DUP	1:161528801-161530400	1600	1.92	2.88	3.06	1.1	1.84	2.9	1.28	1.82
DUP	1:161587201-161588800	1600	2.7	2	2.72	2.98	1.58	2.7	1.48	1.76
DUP	1:161938401-161941200	2800	1.6	1.3	2.48	2.8	2.72	1.48	1.58	3.5
DEL	1:162091201-162093600	2400	1.42	2.26	1.42	1.6	2.48	2.6	1.18	2.82
DUP	1:162111201-162113200	2000	2.56	1.86	2.16	2.16	3.18	2.94	2.04	1.46
DEL	1:162126001-162127600	1600	1.44	1.7	1.58	1.38	2.88	1.58	3.26	1.52
DUP	1:162199601-162201600	2000	4.12	1.16	0.86	2.38	2.74	1.46	1.92	1.9
DUP	1:162270401-162272000	1600	2.08	3.02	2.3	1.2	0.98	3.64	0.7	2.26
DUP	1:162309201-162310800	1600	2.88	1.74	4.14	1.7	2.42	3.06	1.56	1.98
DUP	1:162346401-162348000	1600	1.3	2.46	1.44	2.74	3.26	1.86	3.78	1.24
DUP	1:162535201-162536800	1600	1.92	1	0.86	1.56	3.72	3.24	2.86	1.44
DUP	1:162591601-162593200	1600	2.4	1.86	2.28	3.76	2.14	1.08	2	1.66
DUP	1:162869601-162871200	1600	2.26	3.76	1.6	2.44	2.14	1.32	1.24	1.32
DUP	1:162905601-162907600	2000	2.26	2.18	3.5	1.9	3.04	2.48	1.44	1.26
DEL	1:162911601-162913200	1600	2.78	1.48	2.22	1.02	2.46	1.82	1.72	2.4
DUP	1:163100001-163101600	1600	2.92	2.14	2.86	3.04	3.78	1.54	2.4	2.12
DUP	1:163271601-163273200	1600	3.04	3	2.26	3.3	1.32	1.46	1.86	1.62
DUP	1:163413601-163415200	1600	1.9	1.86	2.58	1.56	1.02	3.8	2.8	2.4
DUP	1:163505601-163507600	2000	1.76	1.42	1.86	1.44	2.14	0.98	3.82	3.8
DUP	1:163712401-163714000	1600	4.04	2.86	2.42	2.3	1.58	1.86	1.84	2.92
DEL	1:163750001-163752000	2000	1.3	0.42	2.04	1.2	1	0.8	1.28	0.8
DUP	1:163810801-163812800	2000	4.16	3.36	2.28	2.92	1.7	2.54	3	2.52
DUP	1:163908401-163910000	1600	2.06	1.72	2.62	2.18	1.56	2.88	2.18	2.4
DUP	1:164075201-164077200	2000	2.24	3.26	3.28	2.02	2	1.48	2.28	1.9
DUP	1:164807201-164809600	2400	3.68	1.58	2.58	2.22	2.3	2.32	1.18	2.9
DUP	1:164889601-164891200	1600	0.64	3.68	2.72	1.24	2.14	1.34	2.46	2.34
DUP	1:164960801-164962400	1600	2.42	3.9	2.42	2.14	1.72	1.62	2.48	3.38
DUP	1:165028401-165030000	1600	3.36	1.14	2.42	1.7	3.72	1.78	1.32	2.26
DUP	1:165150801-165152400	1600	3.2	1.88	1.16	2.12	1.14	1.32	4.06	1.28
DUP	1:165262801-165264800	2000	3.2	1.58	3.72	1.88	2.94	1.64	1.76	1.6
DEL	1:165314001-165315600	1600	1.92	1.28	1.42	2.04	1.42	2.28	2.88	2.62
DUP	1:165323201-165324800	1600	1.9	2.42	1.14	2.8	2.14	2.02	2.58	2.26
DUP	1:165360801-165362800	2000	2.56	3	3.72	1.24	1.88	3.36	2.28	1.26
DEL	1:165407601-165410000	2400	1.6	1.86	1.72	2.06	0.88	2.06	1.62	2.28
DEL	1:165429601-165432000	2400	1.28	2.02	1.44	0.62	2.48	1.88	0.7	2.04
DUP	1:165496801-165498800	2000	1.76	2.14	1.86	1.7	1.28	3.2	3	1.9
DUP	1:165607601-165609200	1600	1.74	1.56	0.86	2.86	1.02	1.78	3.86	3.22
DEL	1:165688801-165690800	2000	1.28	0.86	2.86	1.78	1.14	1.94	1.98	2.12
DUP	1:165701601-165703600	2000	2.24	1.58	4.48	1.72	2	0.68	2.66	1.6
DEL	1:165751601-165753600	2000	1.44	2.42	2.46	0.82	1.76	1.42	2.36	0.88
DUP	1:165929201-165930800	1600	3.04	1.58	0.58	2.36	3.18	1.34	2.8	2.3
DUP	1:166070801-166072400	1600	1.26	2.68	3.14	2.06	2.46	1.52	1.92	1.76
DEL	1:166099601-166101200	1600	3.2	1	2.28	0.64	1.26	1.92	2.42	2.7
DUP	1:166222001-166224000	2000	2.4	3.72	1.86	2.56	3.78	1.5	0.9	2.4
DEL	1:166597601-166599200	1600	3.36	1.86	1.86	0.76	2.72	1.6	2	0.84
DEL	1:166686001-166687600	1600	3.2	2.42	1.86	1.74	1.48	2.34	1.18	1.46
DUP	1:166722801-166724400	1600	3.96	3	3.72	4.2	1.42	2.42	4.86	2.56
DEL	1:166808001-166810000	2000	0.96	2.6	1.74	2.16	1.72	2.14	1.4	1.52
DEL	1:166819201-166820800	1600	1.6	2.28	3.28	1.38	1.88	1.88	1.72	1.02
DUP	1:166830801-166833200	2400	1.9	1.58	1.72	2.18	3.6	2.04	0.76	3.04
DUP	1:167030801-167032400	1600	1.44	2.42	1.72	4.32	2	1.64	2.2	2.58
DUP	1:167055601-167057600	2000	1.92	3.26	1.86	3.08	2.34	1.86	1.62	2.04
DUP	1:167186401-167188400	2000	3.84	2	2.3	1.82	1.86	1.6	1.02	2.52
DEL	1:167227601-167229600	2000	1.12	2.28	1.72	1.54	3.14	2.14	2.24	1.26
DUP	1:167356801-167358400	1600	8.5	7.64	8.52	7.76	9.28	4.76	5.8	8.34
DEL	1:167379201-167380800	1600	1.76	1.14	1	1.42	1.16	2.86	2.06	1.76
DEL	1:167416801-167418400	1600	1.76	1.44	4.14	1.92	1	1.6	2.4	1.4
DUP	1:167452001-167454800	2800	2.38	1.86	1.88	2.36	1.58	2	1.58	3.84
DUP	1:167479201-167482000	2800	2.56	2.12	3.28	2.7	2.62	1.78	1.16	3.38
DEL	1:167562001-167563600	1600	1.92	1.48	3.86	1.9	1.36	1.66	2.18	1.24
DUP	1:167566801-167568800	2000	1.44	3.18	3.94	1.36	2.26	1.58	2.16	2.34
DEL	1:167586801-167589200	2400	0.96	1.98	2.72	2.06	1.58	1.22	2.5	2.58
DUP	1:167716401-167718000	1600	1.44	2.14	2	2.76	2.96	2.4	1.72	3.26
DUP	1:168136401-168138000	1600	2.24	2.26	3	1.24	1.14	2.28	2.72	1.68
DUP	1:168147601-168149600	2000	1.76	3.32	2.58	2.92	2.26	2.7	1.16	1.54
DEL	1:168170801-168172800	2000	2.24	1.16	2.88	0.9	2.96	1.3	1.1	2.48
DEL	1:168234001-168235600	1600	2.54	1	3	1.88	3.06	1.34	1.62	1.02
DUP	1:168384001-168385600	1600	1.74	2.26	2.14	2.98	1.58	2.7	1.92	1.46
DUP	1:168398001-168400000	2000	2.08	2.42	1.98	1.06	3.28	3.06	2.1	1.9
DUP	1:168448801-168450800	2000	6.02	3.42	3	4.48	2.3	4.48	4.3	3.1
DUP	1:168625201-168626800	1600	2.56	1.88	1.72	2.28	2.18	3.64	1.54	2.6
DUP	1:168664001-168666400	2400	1.92	1.58	1.84	1.38	1.88	2.96	3.32	1.6
DUP	1:168819201-168820800	1600	2.76	2.74	3.32	2.72	2.12	2.24	4.02	2.46
DUP	1:169015201-169016800	1600	2.4	2.14	2.72	2.16	1.42	0.94	3.28	1.84
DEL	1:169101601-169104400	2800	1.9	1.84	2.86	0.94	1.74	2.74	1.64	1.48
DUP	1:169132001-169133600	1600	2.56	1.84	2.72	1.84	1.42	0.94	3.36	1.4
DEL	1:169171601-169173200	1600	1.12	0.42	0.86	1.56	1.44	0.54	1.34	3.1
DEL	1:169185601-169187200	1600	2.22	2.54	1.42	2.16	2.58	1.86	0.86	1.98
DUP	1:169619601-169621600	2000	3.26	2.74	1.16	2.5	2.3	1.58	2.22	3.22
DUP	1:169748801-169750400	1600	1.42	1.42	1.72	3.1	2.42	1.76	2.06	2.34
DUP	1:169790001-169792800	2800	1.12	1.28	2	2.56	2.18	2.02	1.16	3.82
DUP	1:169876401-169878000	1600	1.12	1.72	1.72	1.6	2.18	3.84	3.12	1.04
DEL	1:169995201-169997200	2000	0.48	0.86	0.98	0.46	1.74	0.28	0.14	0.44
DUP	1:170069601-170071200	1600	3.72	1.16	4.08	2.9	3.54	1.86	3.04	2.14
DUP	1:170137201-170139200	2000	1.92	1.86	3	1.24	2.14	2.54	2.08	2.98
DUP	1:170235201-170237200	2000	1.28	2.02	2.88	3.98	2.96	2.12	2.34	1.98
DEL	1:170276401-170278000	1600	0.96	2	1.28	2.42	2.54	2.28	0.76	2.72
DUP	1:170334801-170336400	1600	3.2	2	1.88	1.98	1.58	2.9	2.24	1.66
DUP	1:170750401-170752000	1600	1.6	1.58	2.02	2.38	2.72	2.8	1	3.9
DUP	1:170765201-170767200	2000	2.76	2.18	2.18	4.02	1.54	1.06	2.42	2.78
DUP	1:170882801-170884400	1600	3.52	2.28	1.74	1.86	2.42	1.34	3.4	2.66
DUP	1:171366001-171368000	2000	2.06	1.44	1.16	1.92	3.78	1.96	4.26	2.32
DEL	1:171457201-171459200	2000	0.96	1.86	1.42	1.52	2.02	2.96	3.32	1.66
DEL	1:171494001-171495600	1600	2.88	2.6	2.16	2.6	1.66	0.28	1.7	1.16
DUP	1:171594401-171596000	1600	2.08	2.42	3.6	1.94	1.04	2.32	2.58	1.86
DEL	1:171617601-171619200	1600	2.4	1.58	1.28	1.86	2	1.76	1.74	3.04
DUP	1:171620001-171621600	1600	1.28	2.4	3.54	2.34	2.88	3.9	1.26	1.16
DUP	1:171878801-171880400	1600	3.26	4.28	2.14	2.64	2.28	1.62	1.88	2.52
DUP	1:171901601-171903200	1600	2.06	2	3.14	2.04	1.3	2.82	2.76	1.32
DUP	1:172007201-172009200	2000	2.56	1.88	2.02	1.82	1	3.2	3.4	2.32
DUP	1:172153601-172155200	1600	2.58	2.88	1.16	4.38	1.26	1.98	2.16	1.36
DUP	1:172409201-172410800	1600	0.96	1.86	2.58	2.46	2.58	1.48	1.46	3.68
DUP	1:172666801-172668400	1600	1.44	2.28	1.72	1.76	1.74	2.88	2.8	2.76
DUP	1:172682401-172684400	2000	3.84	1.86	2.86	1.08	2	1.98	1.9	3.14
DUP	1:172808401-172810000	1600	2.06	2.26	1.86	2.86	2.92	2.22	3.98	2.8
DUP	1:172826001-172827600	1600	1.28	2.4	0.72	3.84	1.72	1.76	2.74	1.64
DUP	1:172847201-172848800	1600	10.16	5.86	4.42	5.84	4.58	5.34	5.04	4.4
DUP	1:172951601-172953600	2000	2.26	2.88	2.86	1.2	2.3	2.66	1.58	1.56
DUP	1:173222001-173224000	2000	2.86	1.24	2.44	2.38	2.34	2.54	1.2	2.88
DUP	1:173334401-173336000	1600	3.5	1.58	4.72	3.88	2.42	3.5	4.96	3.86
DUP	1:173447201-173449600	2400	0.64	2.28	1.58	2.02	2.86	2.7	1.9	3.22
DUP	1:173606001-173608000	2000	1.6	2.58	1.58	2.04	3.78	2.28	2.48	1.6
DUP	1:173628001-173629600	1600	1.76	0.58	2.58	3.2	1.58	2.4	3.26	1.14
DEL	1:173706001-173707600	1600	3.08	2.16	1.72	0.92	2.26	1.84	0.98	2.06
DUP	1:173764001-173766400	2400	3.34	2.72	3.42	1.9	1.9	1.36	1.46	1.34
DUP	1:173848401-173850400	2000	1.76	2.02	2.3	3.88	2.58	3.34	2.02	2.18
DUP	1:173950401-173952000	1600	3.08	4.52	1.88	2.42	1.28	2.78	1.64	3.14
DUP	1:174016801-174018800	2000	2.56	1.28	1.58	2.9	4.14	2.4	1.74	1.66
DUP	1:174143601-174145600	2000	1.3	1.3	2	2.42	3.5	1.96	1.66	3.54
DUP	1:174356801-174358400	1600	3.36	2.58	2.28	2.36	1.7	1.24	2.24	2.62
DUP	1:174415601-174417200	1600	2.4	1.14	1.16	1.98	2.72	3.46	3.68	2.78
DUP	1:174451201-174452800	1600	1.92	1.86	1.42	3.2	1.88	3.1	1.72	2.56
DUP	1:174496001-174497600	1600	4.48	2.58	3.18	3.2	2.14	4	4.8	3.44
DUP	1:174560401-174562000	1600	1.76	1.74	1.42	2.2	3.58	1.74	1.68	2.08
DUP	1:174934001-174936000	2000	2.08	3.28	1.58	2.24	1.74	2.18	1.92	1.44
DUP	1:175018801-175020800	2000	3.04	1.98	2.42	2.8	2.48	1.22	1.62	2.7
DUP	1:175189601-175191200	1600	3.64	1.72	2.28	2.36	1.72	1.34	1.62	2.6
DEL	1:175344001-175345600	1600	3.04	2.14	1	1.66	1.56	2.42	0.86	2.84
DEL	1:175360401-175362400	2000	2.28	1.9	1.3	1.08	1.14	1.56	3.46	2.54
DEL	1:175374401-175376800	2400	1.12	0.14	1.44	1.58	0.72	2.5	1.12	1.24
DUP	1:175483201-175484800	1600	6.24	3.28	4.86	2.98	4.14	4.48	4.14	3.5
DUP	1:175493201-175495200	2000	2.24	2	1.58	1.7	1.14	3.16	1.28	3.08
DUP	1:175612401-175614000	1600	2.08	3	2.16	0.76	2.72	3.74	1.74	2.24
DUP	1:175643601-175645200	1600	2.88	3.32	1.86	2.12	2.26	2.14	2.66	2.38
DUP	1:175835601-175837200	1600	2.08	2.02	2.42	2.28	3	2.14	2.72	2.8
DUP	1:175960001-175962000	2000	1.46	1.58	2	2.28	1.28	2.48	3.08	3.26
DUP	1:176034001-176035600	1600	3.2	1.56	2.3	1.8	1.86	1.58	1.54	2.96
DEL	1:176053201-176055200	2000	1.44	1.14	0.72	0.96	0.86	0.92	0.7	0.74
DEL	1:176149601-176151200	1600	3.24	1.46	1.76	1.52	1.42	1.82	1.38	2.54
DUP	1:176242001-176244400	2400	2.56	2.18	2.14	1.92	2.34	3.32	2.2	2.5
DUP	1:176249601-176251200	1600	3.04	3.12	1.84	2.52	1.88	2.44	2.02	2.02
DUP	1:176267601-176270000	2400	2.22	2.72	2.74	1.42	3.4	1.34	1.4	1.88
DUP	1:176384401-176386400	2000	3.68	2.28	1.58	2.96	1.74	2.02	3.04	3.3
DUP	1:176408001-176410000	2000	3.36	2.46	2.5	2.26	2.82	2.14	3.78	2.04
DUP	1:176412001-176414400	2400	1.62	2.14	2.28	3.54	1.28	1.58	2.14	2.32
DUP	1:176576401-176578000	1600	1.44	1.42	3.96	1.3	2.98	2.02	2.14	1.02
DUP	1:176663201-176665600	2400	2.7	2.16	2.28	2.36	2.74	1.24	1.74	3.36
DUP	1:176944801-176946800	2000	0.8	1.3	2.74	1.06	1.96	2.22	3.42	3.16
DUP	1:177006801-177008400	1600	2.4	2.86	1.92	1.42	1.6	2.74	2.02	1.56
DUP	1:177095201-177097200	2000	1.6	2.42	2.16	3.88	1.4	2.38	2.46	2.02
DUP	1:177124801-177126400	1600	3.44	2.14	0.88	1.46	1.96	1.82	1.76	2.62
DEL	1:177193601-177195200	1600	1.12	1.72	1.14	1.84	0.42	0.54	2.14	2.78
DUP	1:177246801-177248800	2000	1.78	3.02	2.02	2.46	3.54	2.54	1.98	2.5
DUP	1:177503201-177505200	2000	1.76	1.42	3.12	1.24	1.72	2.34	2.86	2.16
DEL	1:177673201-177674800	1600	3.18	2.86	1.42	1.3	1.74	1.64	1.3	2.48
DUP	1:177810801-177812800	2000	2.88	1.84	2.28	3.32	2.26	2.64	2.88	1.02
DUP	1:177842401-177844000	1600	1.28	2	1.42	2.72	1.9	3.46	2.08	1.2
DUP	1:178036001-178038800	2800	1.44	1.7	2.02	3.32	1.44	2.6	1.86	2.34
DUP	1:178087601-178090000	2400	3.2	2.02	2.02	1.72	1.7	3.74	2.46	2.16
DUP	1:178235201-178237600	2400	1.6	2.34	2.28	3.02	0.56	2.38	1.82	2.46
DUP	1:178270801-178272800	2000	3.52	3	1.72	1.46	2.06	2.4	2.76	2.48
DEL	1:178286401-178288000	1600	1.12	1.28	0.58	1.86	1.28	3.06	1.12	3
DUP	1:178396801-178398800	2000	3.68	3.42	1.16	1.9	2.42	3.54	1.26	1.94
DEL	1:178428001-178429600	1600	2.08	1.28	0.58	2.44	2.72	1.76	2.88	2.1
DUP	1:178466401-178468400	2000	2.06	1.84	1.86	1.4	1.96	1.62	3.42	3.22
DUP	1:178542801-178544400	1600	1.76	1.88	2.3	3.04	1.86	2.24	2.36	2.08
DUP	1:178674401-178676000	1600	2.08	2.02	2.14	1.08	2.14	3.78	1.3	2.3
DUP	1:178680401-178682000	1600	4.48	2.14	1.86	2.04	1.16	2.58	1.92	2.32
DEL	1:178879201-178880800	1600	2.1	2	0.86	1.94	2.8	1.72	1.94	2.62
DUP	1:178926401-178928000	1600	3.2	2.46	1.86	1.68	1.98	1.34	2.52	2.22
DUP	1:178976401-178978000	1600	3.84	3.26	2.02	0.92	1.7	3.04	2.24	2.94
DEL	1:179204801-179206800	2000	0.8	1.28	1.58	1.06	1.14	0.94	1.74	1.68
DUP	1:179629601-179631200	1600	2.38	2.16	2.28	4.04	1.28	2.9	1.74	0.72
DUP	1:179755201-179756800	1600	1.76	1.72	2.72	1.1	1.72	2.82	3.18	1.44
DUP	1:179820401-179822400	2000	3.36	3.58	3.86	6.22	3.32	3.64	4.38	2.58
DEL	1:179856401-179858000	1600	2.08	2.54	0.86	2.42	1.84	2.78	0.84	2.42
DUP	1:179902401-179904000	1600	2.42	4.52	2.86	2.36	3.08	1.6	3.18	1.42
DEL	1:179962001-179964000	2000	1.76	2.42	2.02	2.56	1.42	1.76	0.7	1.38
DUP	1:179976801-179978400	1600	2.24	2.4	2.28	2.18	3.32	1.22	2.92	1.9
DUP	1:180189601-180191600	2000	2.22	2	1.14	2.92	2.58	2.26	0.86	3.08
DUP	1:180335201-180337200	2000	2.72	1.74	2.02	3.36	2.86	1.18	1.42	2.22
DUP	1:180362401-180364000	1600	2.58	3.54	2.28	1.88	1.28	1.88	2.6	3.76
DUP	1:180526001-180527600	1600	2.56	1.7	3.58	2.54	2.72	1.38	1.62	1.46
DEL	1:180576401-180578000	1600	1.6	1.28	2.14	2.3	1.44	1.76	1.16	2.7
DEL	1:180699601-180701600	2000	2.72	2.16	2.54	2.14	2.04	1.64	0.7	1.82
DUP	1:180902001-180903600	1600	2.4	0.84	1.58	2.46	2.72	2.16	2.04	1.88
DUP	1:181096401-181098800	2400	7.7	7.86	9	9.16	6.58	5.8	8.94	7.08
DUP	1:181111601-181113600	2000	1.28	1.56	2.86	2.86	3.68	2.88	2.88	1.36
DUP	1:181636401-181638400	2000	2.88	2.6	5.48	3.76	2	1.74	2.8	1
DUP	1:181647601-181649200	1600	1.78	3.42	2.28	1.56	2	1.76	2.46	2.2
DUP	1:181740801-181742800	2000	1.6	2.58	1.3	2.42	2.12	1.86	2.24	2.34
DUP	1:181873201-181874800	1600	2.88	3	2.02	2.58	2.42	3.2	2.26	2.16
DUP	1:181895201-181896800	1600	3.04	2.12	1.28	0.62	2.58	3	2.8	2.16
DUP	1:181984801-181986400	1600	3.08	1.02	2.88	1.5	1.82	3.26	2.56	3.1
DUP	1:182197201-182199200	2000	3.18	1.98	2.86	2.22	1.44	1.52	1.92	1.14
DEL	1:182298801-182300400	1600	1.12	1.58	3	2.74	1.9	1.96	1.34	1.84
DUP	1:182370401-182372800	2400	2.22	2.28	3.14	2.2	1.54	2	4.62	2.04
DUP	1:182378001-182379600	1600	1.76	3.46	2.16	2	2.72	2.54	1.88	2.46
DUP	1:182442801-182444400	1600	1.44	1.86	1.72	1.24	3.04	2.58	1.44	3
DUP	1:182445201-182446800	1600	3.24	1.74	2.48	3.14	1.56	1.32	2.8	2.88
DUP	1:182510801-182512400	1600	3.84	3.18	1.32	2.36	1.84	2.74	1.24	2
DUP	1:182825601-182827200	1600	1.44	2	2.72	1.86	2.72	1.6	1.02	2.84
DEL	1:182996801-182998400	1600	3.2	1.14	1.86	2.92	2.72	1.46	0.86	1.54
DUP	1:183116801-183118400	1600	2.72	2.02	2.04	1.36	2.82	3.44	2.52	1.42
DUP	1:183543601-183546400	2800	3.56	1.84	3.5	2.98	1.7	2.18	1.94	1.42
DEL	1:183549201-183551600	2400	2.76	3.02	1.3	2.22	1.26	1.68	2.02	0.78
DUP	1:183795201-183798400	3200	1.44	2.46	3.42	1.08	2.72	2.82	2.74	1.68
DEL	1:183832801-183834400	1600	2.24	2.16	0.44	0.74	2.72	1.72	1.28	1.26
DUP	1:183946001-183947600	1600	3.2	1.98	1.72	1.7	1.58	1.74	2.42	1.68
DUP	1:184190001-184191600	1600	2.92	1.74	2.6	1.8	2.26	2.78	0.72	1.76
DUP	1:184296401-184298000	1600	3.04	1.98	1.14	2.56	2.92	0.94	1.76	2.52
DEL	1:184420401-184422800	2400	2.08	2.42	2.28	1.26	1	1.94	2.5	1.76
DUP	1:184424001-184425600	1600	1.46	2.42	2.58	2.24	2.18	2.12	3.06	2.44
DUP	1:184522801-184524400	1600	2.88	3.3	3.02	3.02	1.92	1.98	2.04	2.36
DUP	1:184616401-184618000	1600	0.8	2.4	1.3	2.3	2.58	3.44	2.8	2.98
DUP	1:184654001-184656800	2800	2.56	1.86	3.28	2.58	4	2.02	1.46	2.18
DUP	1:184660801-184662400	1600	2.62	1.42	2.04	2	1.54	3	3.46	1.96
DUP	1:184864401-184866400	2000	6.08	8.02	6.5	5.72	6.78	5.28	5.68	5.04
DUP	1:184927601-184929200	1600	3.64	2	2.28	3.08	2.14	1.62	1.46	1.84
DUP	1:184932401-184934400	2000	1.6	4	4.72	1.6	2.34	1.34	2.86	1.54
DUP	1:184974801-184976400	1600	0.96	2.72	1.42	3.36	3	1.06	2.42	1.66
DUP	1:185086801-185089200	2400	2.42	1.72	1.88	3.04	2.12	2.94	3.54	2.32
DUP	1:185096801-185098800	2000	1.6	1.44	1.14	2.34	3	2.26	1.58	2.92
DEL	1:185106801-185108800	2000	1.8	1.86	2.28	2.46	1.56	1.86	0.7	2.4
DUP	1:185299601-185302800	3200	2.22	1.72	1.92	3.6	2.06	1.36	2.48	2.56
DUP	1:185460401-185462000	1600	1.78	2.92	3.2	1.48	1.84	2.38	1.38	1.84
DUP	1:185580801-185582400	1600	3.56	1.16	2.34	2.96	2.54	2.48	1.66	1.34
DUP	1:185602801-185604400	1600	1.92	1.32	3.46	1.88	2.36	1.98	1.86	2.22
DUP	1:185705201-185707200	2000	1.92	1.14	2	2.38	1.16	2.48	2.16	3.54
DUP	1:185711601-185713200	1600	1.76	2.74	2.02	2.14	2.86	1.86	1.7	2.78
DUP	1:185928401-185930000	1600	1.44	3.42	1.58	2.86	1.42	1.46	2.34	3.56
DUP	1:186060401-186062400	2000	2.38	3.26	2.72	2.84	2.6	2.42	2.2	0.94
DUP	1:186067601-186069600	2000	2.88	1.86	2	3.26	2.28	2.26	1.74	2.26
DUP	1:186106401-186108000	1600	2.4	3.46	1.74	2.46	1.4	1.88	1.72	2.26
DUP	1:186316401-186318400	2000	1.3	2.42	2.14	1.78	1.42	3.86	1.82	2.22
DUP	1:186342001-186344000	2000	3.52	3.14	1.74	2.8	2.54	2.26	2.52	1.26
DUP	1:186353601-186355200	1600	1.76	2.6	3.72	2.38	4.58	3.56	2.92	2.5
DUP	1:186384401-186386400	2000	2.56	2.42	2.58	2.52	3.82	1.22	2.74	2.32
DUP	1:186402801-186404400	1600	2.42	1.42	2.26	2.64	1.88	1.48	1.6	2.88
DUP	1:186568001-186570000	2000	1.78	2.46	2.88	1.76	0.98	2.62	3.12	2.18
DUP	1:186634001-186636000	2000	2.24	2.6	2.88	2.8	2.14	1.34	1.72	4.5
DUP	1:186761601-186763600	2000	1.92	2.02	3.14	3.92	2.8	2.5	3.66	1.72
DEL	1:186886401-186888000	1600	2.24	1.42	2.34	0.6	2.28	2.82	1.4	2.12
DUP	1:186953201-186954800	1600	2.88	2.28	2.42	1.26	2.88	2.02	1.76	1.14
DUP	1:186966801-186968400	1600	1.44	3.02	1.02	3.24	2.72	1.46	3.22	1.38
DEL	1:186984001-186986400	2400	1.6	1.3	1.58	2.8	2.24	1.36	2.52	2.08
DUP	1:187120801-187123200	2400	3.24	1.42	1.92	2.26	2.12	2.78	1.74	2.64
DEL	1:187166801-187168800	2000	1.12	1.88	2.3	2.56	1.98	2.36	1.66	1.22
DUP	1:187364801-187366400	1600	2.4	1.14	2.3	2.28	3.58	2.78	3.26	2.88
DUP	1:187499201-187500800	1600	3.02	1.72	1.86	1.92	1.76	2.92	0.9	2.7
DEL	1:187541601-187543200	1600	1.6	1.16	1.02	2.66	1.52	1.82	3.3	2.5
DUP	1:187560801-187562400	1600	1.74	2.72	3	3.38	1.88	2.56	2.2	1.16
DUP	1:187645601-187647200	1600	2.7	2.98	2.42	1.72	2.4	1.62	2.22	3.32
DUP	1:187788801-187790400	1600	4.32	4.18	6.2	3.24	3.78	4.96	6.04	5.54
DUP	1:187880401-187882000	1600	2.42	1.28	1.42	1.6	2.48	1.94	3.58	1.66
DUP	1:187910401-187912400	2000	3.64	1	2.58	2.48	2.88	3.24	1.88	1.16
DUP	1:187940401-187942800	2400	2.48	4.14	2.58	2.36	1.86	3.74	2.86	2.4
DUP	1:187957201-187959200	2000	2.76	3.64	3.32	2.2	1.7	2.2	1.74	1.36
DEL	1:188617601-188619200	1600	1.92	2.54	2.74	2.8	1.6	1.18	0.98	1.48
DUP	1:188676801-188678400	1600	1.76	1.74	2.18	3.72	1.14	2.84	3.06	2.3
DEL	1:188687601-188694000	6400	1.9	1.18	1.4	2.2	1.54	1.54	2.64	1.78
DUP	1:188974401-188976400	2000	2.88	1.14	1.28	2.92	1.86	2.54	1.48	2.66
DEL	1:189026401-189028000	1600	2.4	1.58	1.72	1.78	1.32	1.38	3	2.26
DEL	1:189136401-189138000	1600	3.5	2.58	2.14	1.7	2	0.96	1.44	1.6
DUP	1:189144801-189146400	1600	1.44	1.56	2.28	2.8	2.42	1.88	3.32	1.44
DUP	1:189154001-189155600	1600	2.88	1.42	3	2.64	2.42	2	1.88	1.72
DEL	1:189192001-189193600	1600	2.76	0.58	1.58	2.16	1.42	2.14	2.92	2.14
DUP	1:189352401-189354000	1600	1.6	2.4	2.86	0.94	2.42	3.64	1.3	2.7
DUP	1:189389601-189391600	2000	2.08	2.26	3	3.3	1.74	1.08	1.86	2.68
DUP	1:189410801-189412400	1600	1.28	3.58	1.58	2.18	3.04	1.34	2.88	1.7
DUP	1:189523601-189525200	1600	2.24	1.58	2.6	3.66	2.12	2	1.98	2.52
DUP	1:189540801-189542800	2000	3.52	1.56	1.6	1.62	2.64	1.6	2.44	2.1
DEL	1:189871201-189872800	1600	2.38	1	1.58	2.54	1.3	2.04	1.32	2.92
DUP	1:189910801-189912400	1600	2.08	1.86	1.16	1.5	2.54	1.98	2.34	3.4
DUP	1:189928001-189929600	1600	3.36	2.74	2.74	1.2	1.7	1.96	1.52	2
DUP	1:190156001-190157600	1600	1.28	1.74	2	3.6	2.92	1.48	4.38	1.3
DUP	1:190220001-190221600	1600	0.8	2.14	2	1.42	2.74	1.34	2.06	3.72
DUP	1:190331201-190332800	1600	1.94	2.74	2.14	1.42	0.44	2.5	1.62	3.5
DUP	1:190372801-190374400	1600	1.9	2.86	1.72	5.06	2.2	3	1.84	2.52
DUP	1:190383601-190385200	1600	1.92	2.72	1.58	1.7	1.58	1.6	2.1	3.12
DEL	1:190393201-190395600	2400	1.76	1.42	2.72	0.94	2.28	1.34	3.54	1.18
DUP	1:190420401-190422400	2000	2.94	2.3	2.1	3.12	1.9	2.54	1.82	2.34
DUP	1:190758401-190760000	1600	3.68	2.86	2.28	2.64	1.58	3.46	1.3	1.28
DUP	1:190897601-190899600	2000	2.58	2.74	3.04	1.48	2.68	1.44	2.52	2.5
DEL	1:190931601-190933200	1600	3.04	1	2.16	1.94	0.98	1.96	1.66	3.06
DUP	1:191010801-191012400	1600	3.36	2.34	3.32	2.08	2.26	1.46	0.82	1.76
DUP	1:191134001-191135600	1600	2.24	1.42	2.54	3.3	1.9	3.1	1.48	1.6
DUP	1:191386401-191388400	2000	2.92	1.02	1.18	3.04	3.26	1.56	1.38	1.78
DUP	1:191441601-191443200	1600	1.9	3.42	1.86	1.84	2.82	2.16	3.64	1.46
DUP	1:191560401-191562000	1600	3.68	5	5.14	5.08	4.24	6.54	5.72	4.58
DUP	1:191565601-191567200	1600	2.58	1.3	1.88	1.96	1.68	3.14	2.22	3.5
DUP	1:191632801-191634400	1600	0.98	3.58	1.74	2.72	1.54	2.78	2.42	2.58
DEL	1:191638001-191640400	2400	1.3	2.28	1.14	2.62	1.72	1.82	1.72	3.34
DUP	1:191662801-191664400	1600	2.94	2.34	2.36	0.86	1.8	3.1	2.72	2.18
DUP	1:191895201-191897600	2400	3.36	2.36	2.06	1.78	3.2	1.32	1.14	1.36
DUP	1:191994001-191995600	1600	3.2	3.28	1.44	2.74	2.58	1.6	3.54	1.26
DEL	1:192200801-192202400	1600	0.98	3	1.88	2.86	0.84	2.14	1.54	1.82
DUP	1:192258801-192260400	1600	3.84	2.68	1.9	2.46	1.3	1.6	2.14	1.22
DUP	1:192398401-192400400	2000	2.56	1.88	3.06	1.38	2.8	2.64	1.52	1.08
DUP	1:192548001-192550000	2000	2.08	1.58	2	2.02	2.58	1.9	1.58	2.94
DUP	1:192591201-192592800	1600	1.94	2	2.88	3.76	1.7	1.88	1.32	2.5
DUP	1:192679201-192681200	2000	3.24	1.46	1.46	1.94	2.88	2.62	3.4	2.14
DUP	1:192692001-192694000	2000	1.64	1.18	2.22	2.98	1.92	2.16	3.82	1.72
DUP	1:192696801-192698800	2000	2.56	2.72	2	2.56	1.56	1.6	3.38	2.18
DUP	1:192705601-192707600	2000	1.44	3.28	2.16	3.24	1.72	1.22	2.68	1.7
DUP	1:192856401-192858000	1600	1.6	3.68	1.72	1.42	1.74	2.32	2.16	1.88
DEL	1:193301601-193303200	1600	1.58	2.42	1.86	2.96	1.86	2.16	1.62	0.86
DUP	1:193324401-193326400	2000	1.3	1.84	1.02	1.24	2.42	3.88	1.08	3.24
DUP	1:193326801-193328800	2000	1.42	2.58	2	1.24	2.46	3.64	1.92	1.46
DEL	1:193494801-193496800	2000	1.26	1.7	3.28	2.38	2.3	1.22	1.62	2.06
DUP	1:193500801-193503200	2400	1.76	1.28	3.58	2.24	3.58	2.54	2.02	2.4
DUP	1:194102401-194104000	1600	1.44	0.86	0.98	1.7	4.72	2.8	1.72	2.92
DEL	1:194241201-194242800	1600	2.88	1.42	0.72	1.44	1.32	2.58	2.56	1.8
DEL	1:194275601-194277200	1600	3.52	1.28	1.72	2.64	2.74	2.02	0.3	1.14
DEL	1:194414401-194416000	1600	3.2	2.72	1.58	0.3	1.72	1.74	1.72	1.52
DUP	1:194431601-194433600	2000	2.56	3.42	1.14	2.06	1.74	1.18	2.12	2.48
DUP	1:194723201-194725200	2000	1.9	3.42	2.86	1.68	1.84	2.54	2.18	2.24
DUP	1:194828001-194830000	2000	2.88	1.58	3.42	1.36	0.84	2.24	2.42	2.38
DUP	1:195057601-195059200	1600	3.02	3.58	1.72	1.86	2.06	1.88	1.58	1.42
DUP	1:195073601-195075600	2000	1.44	1.58	1.28	3.08	3.72	3.34	2.46	3.3
DUP	1:195167601-195170000	2400	1.28	2.14	2.46	2.26	3.12	0.92	2.62	2.06
DUP	1:195217201-195219200	2000	2.24	2.72	1.72	1.7	2.88	1.1	2.8	3.3
DUP	1:195516801-195518400	1600	2.72	2.98	2.04	2.8	1.4	1.44	2.2	2.4
DEL	1:195565201-195566800	1600	1.76	3.28	1.86	1.86	2.14	0.94	2.14	1.82
DUP	1:195585601-195587200	1600	3.52	1.86	1	1.52	2.42	1.36	2.6	1.92
DEL	1:195608001-195610000	2000	1.78	1.42	1.14	2.52	1.14	1.92	2.18	3.68
DEL	1:195632801-195634400	1600	2.08	2.28	2.14	1.74	2.28	2.96	0.44	0.6
DEL	1:195661201-195663200	2000	1.44	1	1.44	0.9	1.42	1.6	2.42	1.52
DUP	1:195816801-195818400	1600	2.06	3.42	3.42	3.04	1.46	3.68	1.18	2.16
DEL	1:196257201-196258800	1600	1.76	1.88	1.28	1.38	1.28	1.74	3.18	2.94
DUP	1:196289201-196290800	1600	1.6	2.48	1.28	3.76	3.4	1.58	1.86	2.24
DUP	1:196368001-196369600	1600	2.26	0.86	2.28	3.84	2.58	1.46	1.66	1.26
DUP	1:196379201-196380800	1600	1.92	1.14	2.58	2.2	1.42	1.6	2.64	3.06
DUP	1:196402801-196404400	1600	1.42	2.14	2.58	2.08	1.92	1.96	1.34	3.3
DUP	1:196592401-196594400	2000	2.56	2	2.28	2.98	1.14	2.56	2.42	1.08
[truncated: 27,311 more rows]

## Sheet: OTS.CNVs
CNV type	Chr:start-end	CNV size(bp)	OL00	OL106	OL33	OL46	OL49	OL51	OL55	OL68
DUP	1:188001-189600	1600	1.32	3.62	3.44	2.34	2.58	2.58	1.78	1.38
DUP	1:209201-211200	2000	1.98	3.66	1.1	3.14	1.68	2.46	2.66	2.78
DUP	1:269601-271200	1600	2.12	2.58	2.54	2.54	3.5	1.8	3.12	1.32
DUP	1:292001-293600	1600	1.86	2.6	1.68	2.06	2.16	2.32	2.72	3.44
DUP	1:361601-363200	1600	2.4	2.28	2.4	1.84	2.56	1.92	3.74	1.6
DUP	1:420401-422000	1600	1.16	2.36	1.64	3.04	3.16	1.54	2.88	2.8
DEL	1:867201-869200	2000	0.98	1.06	1.62	0.58	1.06	0.26	0.96	1.06
DUP	1:869601-871600	2000	3.1	2.52	2.42	3.06	1.34	2.4	2.86	2.18
DEL	1:999601-1001200	1600	1.68	1.44	1.54	2.88	2.9	1.7	1.76	1.62
DEL	1:1202801-1204400	1600	3.2	2.06	1.6	2.12	1.24	2.9	0.98	1.58
DUP	1:1220001-1221600	1600	2.54	3.64	1.52	1.58	2.12	2.66	2.86	1.76
DUP	1:1319601-1322000	2400	2.98	3.98	2.26	2.5	2	1.4	2	3.38
DUP	1:1450401-1452000	1600	6.28	4.76	2.8	2.68	3.54	2.68	2.1	3.3
DUP	1:1453201-1457200	4000	6.34	3.3	2.82	2.4	3.76	2.54	2	2.8
DUP	1:1562401-1564000	1600	2.34	2.66	1.84	3.86	3.24	2.26	2.24	2.54
DUP	1:1706401-1708400	2000	2.16	4.34	2.14	2.54	1.7	1.76	1.62	2.4
DUP	1:1718401-1720000	1600	2.74	2.92	2.8	1.28	1.22	3.34	2.8	1.18
DUP	1:1744801-1746800	2000	2.26	1.84	2.88	2.4	1.68	1.72	2.44	3.34
DUP	1:1780801-1782400	1600	2.86	2.4	2.64	2.04	4	3.02	2.46	2.06
DEL	1:1795201-1797600	2400	1.86	1.8	1.38	1.42	1.52	1.96	3.62	2.42
DUP	1:1800001-1802000	2000	2.58	2.68	2.4	2.4	1.36	3.56	2.18	1.18
DUP	1:1810001-1812800	2800	1.98	3.2	3.22	3.12	2	2.06	1.36	2.64
DUP	1:2243201-2244800	1600	2.42	2.4	2.16	3	4.08	2.3	1.14	1.86
DEL	1:2328401-2330400	2000	1.74	2.64	1.24	1.84	1.84	1.72	1.5	1.58
DUP	1:2363601-2365600	2000	3.2	4.86	2.4	1.72	3.24	2.4	2	2.8
DUP	1:2466401-2468000	1600	2.42	1.72	1.76	1.98	2.56	3.2	1.9	1.46
DUP	1:2799201-2800800	1600	4.6	1.18	4.08	2.5	4.12	3.72	3.94	4.96
DUP	1:2844801-2846800	2000	3.58	2.6	2.56	1.58	1.5	2.84	2.14	2.46
DEL	1:2846401-2848800	2400	1.6	1.72	0.96	1.28	1.54	2.42	0.98	2.38
DUP	1:3154001-3155600	1600	1.5	1.76	0.8	2.96	1.88	2.08	3.4	3.64
DUP	1:3380401-3382000	1600	1.86	3.2	1.76	2.74	1.8	1.86	2.04	3.2
DUP	1:3626001-3627600	1600	2.62	1.64	2.66	1.86	3.7	2.54	3.4	1.06
DUP	1:3716001-3717600	1600	1.72	1.86	4.14	1.98	1.98	2.72	2.24	1.46
DUP	1:3795201-3797200	2000	2.5	2.58	2.8	3.14	0.62	2.44	2.58	2.64
DUP	1:3858801-3860400	1600	2.6	2.72	3.2	0.7	2.9	2.72	1.14	2.38
DUP	1:3962401-3964000	1600	2.28	3.1	0.94	0.7	3.2	2.7	2.22	3.04
DUP	1:3987601-3989600	2000	3.36	2	2.44	3	2.12	2.08	1.74	3.56
DUP	1:4033201-4035200	2000	3.32	2.6	2.38	1.42	2.3	2.84	2.12	1.74
DUP	1:4054001-4055600	1600	2.36	3.82	4.66	3.54	2.48	2.66	2.72	3.2
DUP	1:4144801-4146800	2000	3.36	3	2.16	2	3.08	1.98	1.14	3.04
DUP	1:4278801-4280400	1600	2.4	2.12	2.96	2.12	2.86	2.48	0.96	1.46
DUP	1:4343601-4346000	2400	1.7	1.82	2.72	2.42	1.98	2.4	1.48	3.3
DUP	1:4471601-4473200	1600	4.56	2.68	3.06	1.86	2.16	2.84	2.38	1.72
DUP	1:4485201-4487200	2000	2	0.68	2	2.68	1.84	3.46	3.18	2.52
DEL	1:4533201-4534800	1600	1.74	1.24	2.26	1.84	2.14	3.1	2.04	0.66
DUP	1:4557601-4559200	1600	1.58	1.5	2.26	1.7	2.56	1.56	3.46	2.14
DUP	1:4916001-4917600	1600	2.18	3.42	2.4	1.7	2.14	2.66	2.12	1.34
DUP	1:4957601-4959600	2000	2.12	2.86	1.74	2.58	2.44	1.72	0.68	3.04
DUP	1:5105201-5106800	1600	1.74	3.08	1.06	1.72	2.44	1.76	3.82	2.24
DUP	1:5114801-5116800	2000	1.98	2.02	1.34	3.08	2.86	1.88	2.2	1.74
DUP	1:5226401-5228400	2000	1.28	2.68	1.86	3.4	3.04	1.74	1.92	2.64
DUP	1:5537601-5539200	1600	2.88	1.64	2.66	3.54	2.14	2.46	2.82	1.46
DUP	1:5695601-5697600	2000	2.68	1.46	3.5	4	1.68	1.86	1.22	1.72
DUP	1:5988801-5990400	1600	1.34	1.9	1.6	3.72	2.14	2.72	2	1.86
DEL	1:6230401-6232000	1600	0.14	2.28	0.14	0.56	1.68	1	0.14	0.66
DUP	1:6378801-6381600	2800	2.14	1.98	1.74	3.4	1.5	2.22	1.36	2.26
DUP	1:6440401-6442000	1600	1.7	2.98	1.46	2.86	1.52	2.72	1.94	1.46
DUP	1:6538001-6540000	2000	2.1	1.1	2.26	2.86	1.68	1.38	2.34	2.64
DEL	1:6633201-6635600	2400	0.88	1.62	1.34	2.16	2.52	2.86	2.34	1.74
DEL	1:6937601-6940000	2400	1.02	3.04	1.34	1.58	1.38	2.58	1.6	1.88
DUP	1:7115201-7116800	1600	1.58	1.32	1.34	1.72	3.04	4.08	2.52	3.04
DUP	1:7125201-7126800	1600	2.14	3.1	2	0.86	3.8	4.04	1.66	3.44
DUP	1:7242401-7244400	2000	1.96	2.5	1.86	1.14	1.86	3.5	1.74	1.74
DUP	1:7364801-7366400	1600	2.92	2.3	1.9	3.14	3.54	1.98	1.64	1.32
DUP	1:7530401-7532000	1600	1.28	4.12	2.94	2.26	2.28	2.64	2.72	2.14
DUP	1:7532401-7534000	1600	3.68	1.98	3.2	2.72	1.86	1.8	1.14	2.4
DEL	1:7543201-7544800	1600	0.84	2.72	1.46	2.66	1.06	2.54	2.5	2.12
DUP	1:7669201-7670800	1600	2.68	0.54	1.86	2.68	1.38	2.6	2.22	3.18
DUP	1:7674001-7676000	2000	2.86	4.12	4	2.58	7.08	4.14	3.64	4
DUP	1:7683601-7685200	1600	2.96	1.86	1.22	2.66	1.96	1.48	2.74	2
DEL	1:7916401-7918000	1600	1.78	2.76	0.8	2.3	1.24	1.22	3.46	2.26
DEL	1:7922001-7923600	1600	1.76	1.24	0.94	2.4	1.82	2.62	3.14	1.86
DUP	1:8080801-8082400	1600	0.9	2.64	1.78	3.42	2.52	1.34	3.28	2.68
DEL	1:8149601-8152000	2400	0.3	0.42	1.6	0.7	1.68	0.26	1.14	0.52
DUP	1:8174401-8176000	1600	33.86	29.56	32.66	28.86	28.94	32.78	25.08	32.72
DUP	1:8225201-8226800	1600	1.32	2.12	1.06	1.72	2	2.5	2.82	2.8
DUP	1:8290001-8291600	1600	1.58	2.64	1.34	1.28	1.38	3.56	2.8	2.54
DUP	1:8361201-8362800	1600	2.82	2.54	0.94	1.72	2.18	2.44	2.86	2.8
DUP	1:8482001-8483600	1600	3.26	3.36	1.6	3.12	1.98	1.76	1.94	1.72
DUP	1:8685601-8687200	1600	2.48	1.88	1.76	3.86	2.3	3.46	3.82	3.78
DUP	1:8719201-8720800	1600	3.64	2.98	2.9	1.14	2.16	1.88	1.86	2.24
DUP	1:8783201-8785200	2000	3.68	2.98	2.54	1.42	2.18	1.66	1.58	2
DUP	1:8852001-8854000	2000	2.26	1.88	2.4	1.98	1.68	2.28	2.78	3.4
DUP	1:8866401-8868400	2000	1.9	3.26	2.14	0.72	5.38	2.46	2.1	3.7
DUP	1:8966801-8968400	1600	1.02	3.4	3.04	2	2.18	2.18	1.14	2.12
DUP	1:9054801-9056400	1600	1.86	3.22	1.86	2.82	0.6	2.8	1.8	1.74
DEL	1:9253601-9255200	1600	0.86	3.42	1.62	1.7	2.62	2.14	1.66	1.86
DUP	1:9462401-9464400	2000	1.86	1.76	1.6	1.84	2.58	2.88	2.64	2.64
DUP	1:9544001-9545600	1600	0.72	2.28	2.18	0.72	3.62	1.76	2.04	2.8
DUP	1:9570801-9572400	1600	2.66	1.32	1.76	1.58	3.36	2.66	1.62	2.88
DUP	1:9640801-9642400	1600	11.4	7.6	8.8	7.36	5.78	11.38	6.86	10.18
DUP	1:9902001-9904000	2000	1.58	2.68	3.74	4.14	2	2.04	1.42	1.86
DEL	1:10104001-10105600	1600	0.76	2.14	2.34	2.86	2.7	1	1.58	1.5
DUP	1:10236801-10238800	2000	3	3.92	2.66	2.26	1.82	2.26	2.92	1.32
DUP	1:10550401-10552000	1600	2.78	2.28	2.28	1.32	4.32	1.94	2.3	2.14
DEL	1:10587201-10588800	1600	1.5	2.08	1.34	1.42	0.6	2.08	3.84	1.98
DUP	1:10791601-10793200	1600	2.04	1.22	2.14	2.28	3.24	2.82	2.24	2.8
DUP	1:11015201-11016800	1600	3.58	2.1	2	2.96	1.5	1.66	1.24	2
DUP	1:11088001-11090000	2000	2.58	2.12	1.74	2.4	2.86	2.26	3.04	3.18
DUP	1:11321201-11323600	2400	4.02	3.06	2.16	2	2.04	2.48	1.88	2.84
DUP	1:11506401-11508400	2000	2.36	1.58	3.06	2.86	2.62	4	3.76	2.68
DUP	1:11550401-11552000	1600	3.12	2.5	2.04	1.42	1.98	2.98	1.5	2.64
DUP	1:11650401-11652000	1600	3.28	1.88	3.3	2.02	2.12	2.06	1.36	1.62
DUP	1:11695601-11697200	1600	1.58	3.74	1.86	1.86	1.68	3.4	3.18	1.98
DUP	1:11866001-11867600	1600	1.7	2.28	3.34	2.4	1.66	2.12	2.22	1.44
DUP	1:12186401-12188000	1600	1.42	3.1	1.74	2.72	1.98	1.64	2.6	3.2
DUP	1:12270801-12273200	2400	3.68	1.44	2.64	2.12	1.06	1.66	1.78	1.86
DUP	1:12460001-12462000	2000	2.94	1.32	3.5	3.72	1.66	1.82	1.9	3.08
DUP	1:12621201-12622800	1600	0.58	1.2	1.86	2.26	3.16	2.5	2.6	2.36
DUP	1:12627601-12629200	1600	2.26	2.12	3.36	3	2.28	1.98	2.64	1.58
DUP	1:12658001-12659600	1600	2.3	1.66	2.54	2.58	2.3	1.26	1.4	2.24
DUP	1:12841201-12842800	1600	3.42	1.36	2.54	1.84	2.58	1.78	2.5	2.12
DUP	1:12894401-12896000	1600	1.46	1.92	3.1	0.58	2.16	3	2.42	1.58
DUP	1:12960001-12961600	1600	1.42	2.52	1.34	2.96	1.36	2.48	2.18	1.86
DUP	1:13066401-13068000	1600	3.46	3.76	1.86	2.4	3.5	2.68	3.42	1.98
DUP	1:13106001-13107600	1600	1	2.28	3.24	1.14	2.42	3.26	3.04	3.14
DUP	1:13144401-13146000	1600	2.34	2.16	1.86	2.26	2.98	1.96	1.42	2.26
DUP	1:13187201-13188800	1600	1.74	3.5	3.6	2.54	1.52	1.92	2.54	1.6
DUP	1:13244401-13246400	2000	2.16	2.2	2	1.98	4.46	3.04	2.4	1.72
DEL	1:13342401-13344000	1600	1.76	0.9	0.94	0.28	0.32	0.44	0.72	0.82
DEL	1:13446401-13448000	1600	3.24	2	2.26	2.26	0.94	1.52	2.14	1.34
DUP	1:13584401-13586400	2000	2.2	1.74	1.2	3.26	3.58	2.16	2.5	1.46
DUP	1:13717201-13719200	2000	1.34	2.98	2.14	3	2.34	3	1.7	1.86
DUP	1:13953201-13955200	2000	1.6	1.36	3.2	3.4	2.46	1.86	1.98	2.24
DUP	1:13992401-13994800	2400	1.84	2.66	2	4.24	1.66	3	1.92	2.78
DUP	1:14014801-14016800	2000	1.72	1.2	2	2.86	1.2	2.88	2.2	2.64
DUP	1:14148801-14151200	2400	3.32	2.4	1.46	2.96	1.52	3	2.1	2.64
DUP	1:14156001-14157600	1600	1.12	1.44	3.4	2.96	1.38	1.34	2.56	2.24
DUP	1:14172401-14174400	2000	1.68	1.72	3	3.42	1.8	1.82	2.44	3.04
DUP	1:14247201-14248800	1600	4.22	2.12	4	2.14	4.12	1.86	3.12	4.54
DUP	1:14462401-14464000	1600	3.24	3.14	2.54	2.28	2.76	1.24	0.86	2.42
DEL	1:14487201-14489200	2000	0.6	0.94	2.26	2.34	1.7	1.5	1.14	3.06
DUP	1:14568001-14569600	1600	2.36	1.68	2.74	2.86	1.58	2.76	1.7	2.18
DUP	1:14671601-14673200	1600	3	1.18	2.26	3.9	1.82	2.36	1.76	3.08
DUP	1:14811601-14813200	1600	1.76	4.04	1.76	1	2.52	1.5	1.86	3.64
DUP	1:14888401-14890400	2000	2.38	2.54	1.88	2.72	1.7	3.8	1.32	2
DUP	1:15140001-15142400	2400	3.42	2.66	2	1.98	1.66	1.66	1.96	1.6
DUP	1:15404001-15406000	2000	3.24	2.86	2.7	1.14	1.44	1.74	2.6	2.06
DEL	1:15418001-15419600	1600	3.16	1.98	0.8	1.42	1.56	0.94	2.14	0.94
DUP	1:15433201-15435200	2000	1.48	2	2.7	3.14	3.36	1.2	1.58	3.1
DUP	1:15746001-15747600	1600	2.96	2.4	2.4	2.12	2.72	1.5	1.62	3.4
DUP	1:15793201-15794800	1600	2.72	1.34	1.84	1.84	3.32	1.8	1.94	3.18
DUP	1:15897601-15899200	1600	4.66	2.94	4.84	3.76	3.58	3	5.1	3.24
DUP	1:16294401-16296400	2000	2.18	1.42	2.26	2.42	3.62	2.4	2.12	2.54
DUP	1:16350801-16352400	1600	3.28	2	2.66	3.58	2.18	1.52	2.62	2.42
DUP	1:16381201-16383200	2000	1.08	2.64	1.76	3.46	2.18	2.86	1.48	2.72
DUP	1:16394001-16395600	1600	2.3	1.24	3.3	2.12	2.28	1.06	2.72	3.2
DUP	1:16518001-16520800	2800	1.2	2.82	2.42	3.46	1.86	1.4	2.52	3.26
DEL	1:16693201-16694800	1600	2.46	3.6	1.46	1.84	1.22	1.8	2.1	1.32
DUP	1:16843201-16845200	2000	1.78	2.2	1.86	2.42	1.52	1.22	4	1.46
DUP	1:16899201-16901200	2000	4.14	2.82	1.74	1.84	2.26	2.38	2.6	2.22
DEL	1:17024801-17026400	1600	3.12	1.76	1.88	1.56	2.74	2.06	1.54	0.66
DUP	1:17045201-17046800	1600	2.82	2.48	1.08	2.4	2.3	2.54	3.32	2.26
DEL	1:17313601-17315200	1600	1.6	1.96	1.72	1.42	1.84	2.4	1.42	0.8
DEL	1:17510401-17512000	1600	3.28	1.98	2	1.84	1.56	1.76	1.14	2.26
DUP	1:17540001-17541600	1600	1.7	2	1.34	4.1	1.66	2.18	2.5	2.4
DEL	1:17576801-17578800	2000	1.58	2.06	2	2.12	1.36	2.28	1.12	1.58
DUP	1:17685601-17687600	2000	2.8	2.42	2.26	2	1.84	2.82	1.14	1.34
DUP	1:18048801-18050800	2000	2.66	1.74	1.62	1	3.54	2.98	2.16	2.24
DUP	1:18072001-18074400	2400	3.06	2.08	2.8	1.7	1.22	2.44	2.96	2.3
DUP	1:18190401-18192000	1600	1.74	3	1.2	1.58	2.76	1.66	3.22	2.24
DUP	1:18208801-18210400	1600	1.9	3.22	1.86	2.72	2.44	1.98	2.26	1.34
DUP	1:18624801-18627200	2400	3.46	1.38	1.58	0.98	2.16	2.64	1.68	3.96
DUP	1:18677601-18679200	1600	1.58	3.18	1.84	2.28	1.98	2.84	1.68	2.38
DUP	1:18682001-18683600	1600	2.72	2.98	1.86	4.24	2.58	1.42	0.84	2.52
DEL	1:18719601-18721200	1600	0.98	1.96	1.9	1.28	3.04	1.94	2.44	2.12
DUP	1:19016001-19017600	1600	3	1.48	2.26	1.98	0.9	1.86	1.64	3.08
DUP	1:19171201-19172800	1600	3.8	0.56	2.14	2.4	2	3.2	2.14	2.26
DEL	1:19208401-19210000	1600	2.78	1.52	1.74	1.84	0.8	3.3	1.18	1.5
DUP	1:19552001-19553600	1600	3.42	1.92	2.8	1.44	3.1	1.9	1.58	3.14
DUP	1:19562401-19564000	1600	2.8	3.04	2.7	2	2.48	3.36	4.28	2.14
DUP	1:19603201-19605200	2000	0.58	2.44	1.84	2.4	1.38	2.68	3.26	1.98
DUP	1:19688001-19690000	2000	2.62	0.98	2.14	2	4.16	3.16	1.14	1.72
DUP	1:19730401-19732000	1600	3.54	2.64	0.28	2.28	1.82	1.82	2.26	1.6
DEL	1:19913601-19915200	1600	1.46	2.52	1.74	2	2.9	2.66	1.28	1.32
DEL	1:20073201-20074800	1600	2.3	2.5	2.78	2.72	1.06	1.56	0.98	1.72
DEL	1:20191601-20193200	1600	1.32	3.18	2.4	1.7	3.36	1.3	1.26	1.32
DEL	1:20250001-20251600	1600	1.32	1.52	1.22	1.72	1.26	1.78	3.06	2.16
DUP	1:20252001-20254000	2000	2.92	2.88	3.74	3.14	3.66	3.44	4.42	2.38
DEL	1:20652801-20654400	1600	2.1	2.58	2.04	1.72	2.04	1.1	1.42	2.9
DUP	1:20796801-20798400	1600	3.5	1.3	1.76	2.02	1.2	3.14	2.68	2.26
DUP	1:20855601-20857600	2000	9.62	10.04	10	10.42	6.62	6.4	9.9	7.48
DUP	1:20923601-20926000	2400	1.16	2.18	1.46	4.52	1.36	3.14	1.98	2.14
DUP	1:20965201-20967200	2000	2.06	1.3	3.24	3.26	1.84	1.38	2.3	1.46
DEL	1:21016001-21017600	1600	3.6	1.74	0.94	1.3	1.88	2.42	1.46	2.56
DEL	1:21038401-21040000	1600	3.26	2.02	1.06	1.56	1.38	2.16	1.66	2.12
DUP	1:21083601-21085200	1600	1.32	2.08	1.58	1.46	3.2	2.5	3.54	1.74
DUP	1:21091201-21093200	2000	5	2.36	4.36	2.86	3.64	6.64	5.3	4.08
DUP	1:21118401-21120000	1600	1.14	3.72	2.12	3.36	2.72	2.08	2.34	0.8
DUP	1:21188001-21189600	1600	0.72	2.28	1.86	2.68	2.58	2.3	2.02	2.7
DUP	1:21228401-21232000	3600	2.78	4.18	1.74	2.6	1.24	1.94	3.26	1.6
DUP	1:21232801-21234400	1600	2.66	4.02	2.54	3	1.38	2.58	6.14	2
DUP	1:21236401-21238800	2400	3.96	5	2.64	3.58	1.7	2	4.86	1.58
DUP	1:21242401-21245200	2800	5.78	6.8	3.46	5.94	3.54	2.76	5.66	5.16
DUP	1:21248001-21250000	2000	4.48	6.44	4.14	4.8	3.96	4.48	7.56	3.3
DUP	1:21656401-21658000	1600	3.32	7.06	5.86	4.96	7	5.38	4.58	7.4
DUP	1:21659201-21661200	2000	2.58	2.16	2.96	3.42	3.02	1.58	2.08	1.48
DUP	1:21689201-21690800	1600	2.1	2.34	2.96	2.46	3.16	1.82	1.48	1.2
DUP	1:21882001-21883600	1600	1.28	2.74	2.66	2.72	1.38	1.98	2.58	1.86
DUP	1:22026801-22028400	1600	3.64	2.24	2.42	2.58	1.66	1.96	1.9	2.24
DUP	1:22107201-22108800	1600	4.04	1.62	2.02	1.28	2.56	2.1	2.06	2
DUP	1:22691601-22693200	1600	2.06	3.58	2.54	1.86	3.64	2.32	2	2.88
DUP	1:22715201-22716800	1600	2.88	0.98	2.78	1.98	1.22	2.72	2.68	1.58
DUP	1:22724401-22726400	2000	2.5	1	2.8	1.98	0.76	1.64	3	2.78
DUP	1:22811201-22813200	2000	3.46	2.96	2.26	2.82	1.8	0.9	2.94	1.86
DUP	1:22946001-22948400	2400	2	3.12	2.28	1	2.86	2.68	1.8	2.64
DUP	1:23074801-23076800	2000	1.74	3.36	2	2.96	1.08	2.4	0.98	2.94
DUP	1:23162401-23164400	2000	2.02	2.1	2.4	2.82	2.46	4.14	1.86	1.46
DEL	1:23189601-23191200	1600	1.18	2.98	1.6	1	2.14	1.18	2.82	0.8
DEL	1:23318001-23320000	2000	2.92	2.08	2	0.86	1.38	2.88	1.82	1.46
DUP	1:23378801-23380400	1600	1.44	1.64	3.06	3.14	2.58	0.94	1.56	1.74
DUP	1:23708401-23710000	1600	1.74	2.34	3.86	2.26	2.28	1.98	2	2.9
DUP	1:23730401-23732000	1600	1.36	1.46	2.28	2.16	3.92	1.96	1.3	2.84
DUP	1:23854801-23856800	2000	2.8	2.16	2.7	3.72	2.02	1.92	1.86	1.74
DUP	1:23956001-23957600	1600	8.94	8.78	7.46	8.48	12.18	10.44	10.04	9.64
DUP	1:24070401-24072000	1600	0.88	2.68	1.74	2.14	1.08	2.82	2.28	2.94
DUP	1:24137601-24139600	2000	1.78	2.54	3.34	1.72	2.76	1.6	1.56	1.6
DUP	1:24152801-24154400	1600	2.62	3.32	2.94	2.96	0.76	2.42	2.14	1.34
DEL	1:24165601-24167600	2000	0.3	1.32	0.4	1.42	0.3	1	0.72	0.94
DUP	1:24366001-24368000	2000	1.76	1.92	2.26	2.4	3.7	1.56	2.52	2.68
DUP	1:24548401-24550400	2000	3.14	2.58	2.9	2.4	2.28	2.98	7.42	1.86
DUP	1:24626401-24628000	1600	3.68	1.64	1.62	2	1.4	3.06	2.72	3.64
DEL	1:24660801-24662400	1600	2.74	1.1	2.12	1.7	1.22	2.06	2.82	2.12
DEL	1:24756801-24759200	2400	1.46	0.86	0.54	0.86	0.76	0.94	1	2.4
DUP	1:25010801-25012400	1600	2.04	3.08	2.14	0.7	2.92	2.02	1.42	2.14
DUP	1:25296401-25298400	2000	1.22	2.18	2.56	1.72	1.92	3.82	1.64	1.78
DUP	1:25344801-25346800	2000	3.06	1.7	3.46	2.28	3.38	2.18	1.28	2.14
DUP	1:25546401-25548400	2000	1.66	2.02	2.02	2.3	3.16	1.9	3.64	2.32
DUP	1:25813201-25814800	1600	1.92	1.52	1.76	1.7	3.04	1.7	3.36	2.78
DUP	1:25819201-25821600	2400	1.62	1.82	2.22	3.08	1.82	2.94	2.02	2.02
DUP	1:25984801-25986800	2000	2.8	2.22	1.82	1.58	3.04	3.32	0.92	0.82
DUP	1:26313201-26314800	1600	3.46	1	3.46	1.58	2.16	1.94	1.28	2.7
DUP	1:26378801-26380400	1600	0.9	2.62	3.26	3.58	2.04	1.74	2.34	1.88
DUP	1:26388401-26390000	1600	2.7	1	1.2	2	1.86	3.1	3	1.76
DEL	1:26729201-26730800	1600	1.6	1.66	1.74	2	3.08	1.98	2	1.58
DEL	1:26804401-26806000	1600	2.4	2.56	1.2	0.58	1.68	3.28	1.22	1.18
DEL	1:26807601-26810000	2400	1	1.9	1.74	1.28	2	1.14	2.38	2.4
DEL	1:26969201-26971200	2000	1.98	2.08	2.64	1.74	2.52	1.86	0.7	1.86
DUP	1:27101201-27102800	1600	2.96	3.5	1.74	1.84	1.96	2.1	1.42	2.94
DEL	1:27141201-27142800	1600	1.48	1.28	1.06	2.28	1.38	2.08	2.24	2.84
DEL	1:27219601-27221200	1600	1.74	1.42	1.46	2.42	2.3	2.7	1.42	1.46
DUP	1:27270801-27272400	1600	3.46	1.64	2.8	1.72	2.9	0.8	1.98	2.24
DUP	1:27515201-27516800	1600	2.1	1.6	3.58	1.42	1.66	1.98	2.86	1.34
DUP	1:27921201-27922800	1600	2.24	2.22	3.16	1.16	1.8	3.14	1.88	2.8
DUP	1:27936401-27938400	2000	2.6	1.78	1.72	1.98	3.08	2.98	2.08	3.04
DUP	1:27974001-27975600	1600	2.86	2.12	2.16	3.06	0.62	2.86	1.3	2.64
DUP	1:28197201-28198800	1600	2.94	2.52	1.46	2.72	0.78	1.9	1.58	2.26
DUP	1:28366801-28368800	2000	1.84	1.84	2.1	3.26	2.26	2.06	2.42	2.96
DUP	1:28386001-28387600	1600	1.84	1.7	3.5	1.28	3.02	2.7	1.36	1.72
DUP	1:28496401-28498400	2000	1.42	4.68	2.66	2.68	3.62	2.94	1.36	1.86
DUP	1:28509201-28510800	1600	2.12	2.42	1.74	1.42	2.86	3.48	1.64	1.34
DUP	1:28525601-28527200	1600	3.26	1.58	2.2	2	1.98	1.72	1.2	2.52
DUP	1:28566401-28568000	1600	1.86	1.46	3.64	2.26	2.12	1.86	3.52	2.38
DUP	1:28902001-28903600	1600	2.92	3.78	1.2	2.82	1.84	2.66	2.58	3.2
DUP	1:29053201-29054800	1600	0.86	2.64	2.14	3.9	2.14	1.46	2.08	2.14
DUP	1:29144001-29145600	1600	0.9	2.74	3.8	1.6	2.64	2.6	1.48	3
DEL	1:29221601-29223200	1600	0.72	1.12	1.9	2.96	1.06	1.22	2	3.34
DUP	1:29528801-29530800	2000	2.48	3.46	3.06	3.14	1.7	2.16	2.14	2.12
DUP	1:29556001-29557600	1600	1.88	3.42	2.4	4.66	1.24	3.4	2.54	2.12
DUP	1:29669201-29670800	1600	0.86	1.78	3.06	2.4	1.06	2.84	1.66	2.9
DEL	1:29718001-29720000	2000	0.72	1.9	0.94	1.7	0.92	1.86	1.28	1.46
DUP	1:29746001-29748000	2000	2.46	2.98	1.34	1.98	0.92	2.9	2.4	2.26
DUP	1:29844801-29846400	1600	1.88	4.12	1.1	1.18	2.22	1.2	1.5	3.06
DUP	1:29954801-29956400	1600	3.36	2.08	2.8	1.86	2	1.58	2.1	2.54
DEL	1:30010801-30012400	1600	2.66	2.74	1.86	1.72	1.08	1.5	1.28	1.06
DUP	1:30043601-30045600	2000	1.74	1.38	2.66	2.4	3.36	2.08	1.98	1.58
DEL	1:30074001-30075600	1600	2.4	1.58	2.16	2.86	1.7	0.98	1.9	1.88
DUP	1:30092001-30093600	1600	4.76	0.54	1.58	1.62	2.18	2.66	1.82	2.52
DUP	1:30097201-30099200	2000	2.1	1.78	1.5	2.18	3.46	3.46	3.42	2.32
DUP	1:30173201-30174800	1600	1.18	1.24	2.26	3.4	2.16	1.82	2.26	1.74
DUP	1:30288001-30289600	1600	2.02	1.1	2.66	3.68	2.44	2.72	1.28	1.86
DUP	1:30298801-30300400	1600	1.84	0.9	0.7	2.92	3.56	2.1	1.64	2.92
DUP	1:30362401-30364000	1600	2.24	2.14	1.46	2.14	3.14	1.96	2.16	2
DEL	1:30528401-30530400	2000	1.34	2.34	2.02	1.14	1.88	1.68	1.42	0.92
DUP	1:30596401-30598800	2400	2.6	3.08	1.2	1.98	3.38	3.14	1.28	1.6
DUP	1:30915201-30917200	2000	3.12	3.28	1.46	3	1.08	2.34	1.74	2.54
DUP	1:31075601-31077600	2000	2.18	1.52	2.94	2.54	2.76	2.58	1.42	2.54
DUP	1:31197601-31199600	2000	1.48	2.52	1.46	2.14	3.24	3.6	1.28	1.86
DUP	1:31304001-31306000	2000	1.46	2.14	2.8	3.86	2.46	2.42	2.66	2.4
DUP	1:31470801-31472800	2000	2.88	1.14	2.14	1.86	2.44	3.68	2.16	4.4
DUP	1:31479201-31481600	2400	1.66	3.78	2.26	2	1.86	2.08	1.3	2.3
DUP	1:31624001-31625600	1600	3.76	4.84	5.74	5.28	3.8	3.92	3.6	4.9
DUP	1:31728401-31730000	1600	1.18	3.18	1.74	1.7	2.48	3.3	1.84	1.86
DUP	1:31850801-31852400	1600	1.92	2.88	3.36	0.86	3.1	3.78	1.72	2.16
DEL	1:32028001-32029600	1600	1.9	2.12	1.34	1.72	0.92	1.62	1.86	1.98
DUP	1:32094001-32095600	1600	1.9	2	1.6	2.58	3.8	1.94	1.84	2.4
DUP	1:32096001-32098800	2800	1.54	3.94	2.9	3.4	2.88	3.96	2.4	3.24
DUP	1:32110401-32112000	1600	1.46	1.68	1.58	1.56	4.76	1.94	1.54	1.98
DUP	1:32212801-32214800	2000	3	2.86	1.74	1.86	0.9	1.98	2.12	1.72
DUP	1:32268401-32270000	1600	2.36	2.72	1.34	2.82	2.46	2.44	1	2.8
DUP	1:32376401-32378000	1600	2.86	2.72	2.14	1.14	0.92	1.9	1.52	3.18
DUP	1:32475601-32477200	1600	1.3	1.94	2.94	1.86	1.68	2.32	2.52	1.6
DUP	1:32521201-32523200	2000	1.92	3.22	2.24	2.12	3.24	3.96	2.54	3.04
DUP	1:32792801-32794800	2000	2.42	2.34	2.94	2.4	2.76	2.06	3.74	3.56
DUP	1:32918001-32919600	1600	2.04	3.18	1.52	2.88	2.04	1.42	1.7	3.14
DUP	1:32936401-32938000	1600	2.62	2.08	2.4	3.4	2.76	2.14	1.98	2.54
DUP	1:32976001-32977600	1600	3.86	4.04	2.14	2.54	3.04	2.5	2.22	4.06
DEL	1:32998001-32999600	1600	3.1	1.9	2.26	1.14	1.68	2.22	1.82	1.2
DUP	1:33142401-33144000	1600	2.5	1.58	2.26	3.14	2.02	1.66	1.58	2.64
DUP	1:33222401-33224000	1600	2.12	2.34	2.8	3.96	1.54	1.6	1.12	2.12
DUP	1:33245601-33247200	1600	1.42	1.36	4.14	2.86	1.5	2.54	3.22	1.06
DUP	1:33315601-33317600	2000	1.58	2.46	2.94	1.98	1.38	2.84	2.26	3.3
DUP	1:33354001-33355600	1600	2.02	2.2	1.34	2.86	1.98	4.1	1.82	2.64
DEL	1:33480401-33482000	1600	0.7	0.8	3.78	2.14	1.38	1.12	1.94	1.98
DUP	1:33564001-33565600	1600	1.62	2.26	1.2	2.42	2.96	1.5	2.42	2.26
DUP	1:33712801-33714800	2000	2.92	2.02	1.6	2.26	3.04	3.06	4.76	1.6
DUP	1:33723601-33726000	2400	2.06	2.1	3.2	1.7	3.08	1.82	1	2.4
DEL	1:33793201-33796000	2800	2.62	1.12	2.14	1.42	2.3	1.84	2.42	1.74
DUP	1:33818001-33819600	1600	3.64	0.72	1.6	2.28	2.18	3.74	1.6	1.86
DUP	1:33974001-33976000	2000	4.3	1.52	2.22	4.6	2.2	2.68	1.38	2.38
DUP	1:34022001-34023600	1600	2.06	2.92	1.46	2.72	2.48	3.56	1.88	1.6
DEL	1:34053601-34055200	1600	3.06	1.68	1.34	2.72	2.16	2.04	0.98	1.98
DUP	1:34329201-34330800	1600	0.88	3.02	1.62	3.18	2.34	2.86	2.86	1.34
DEL	1:34488401-34490000	1600	0.3	2.02	0.94	0	1.42	1.8	0.72	0.94
DEL	1:34490401-34492800	2400	1.2	1.18	0.66	0	1.08	0.78	0.14	0.94
DEL	1:34493201-34497200	4000	1.44	0.84	1.12	0	0.4	1.56	1.36	0.9
DEL	1:34500001-34502000	2000	1.04	1.98	1.6	0.28	1.06	1.52	0.72	1.74
DEL	1:34507601-34509200	1600	1.16	0.98	0.94	0	1.7	1.62	0.7	0.8
DUP	1:34574001-34575600	1600	2.18	2.24	1.34	1.56	2.9	3.06	2.24	1.74
DUP	1:34598001-34599600	1600	2.6	2.64	1.52	1.76	3.72	1.8	2.56	2.86
DUP	1:34608001-34610000	2000	1.8	1.16	1.48	2.74	1.7	2.66	3.42	2.16
DEL	1:34749201-34750800	1600	1.3	1.12	1.86	1.14	0.92	3.1	2	1.2
DUP	1:34754401-34756000	1600	4.14	2.76	2.04	1.62	1.42	3.22	2.58	1.92
DUP	1:34804001-34806000	2000	1.76	1.28	1.46	1.58	2.14	3.36	1.72	3.08
DUP	1:35053601-35055200	1600	2.52	2.54	2.32	2.88	1.08	1.24	1.74	1.9
DEL	1:35316001-35317600	1600	1.7	1.1	2.26	3.28	0.76	3.06	1.14	2.24
DUP	1:35317601-35319600	2000	1.92	1.82	4.14	4	3.1	2.78	1.58	1.48
DUP	1:35345601-35347200	1600	2.08	2.86	2.42	3.28	1.84	1.78	3.9	2.54
DUP	1:35368801-35370800	2000	2.48	1.16	2.82	1.44	1.84	2.66	2.74	1.46
DEL	1:35670401-35672000	1600	1.78	3.54	1.36	2.02	1.56	2.54	1.44	0.94
DEL	1:35739201-35740800	1600	3.32	1.78	1.86	2.14	2	1.04	1.72	1.32
DUP	1:35791201-35793200	2000	2.06	2.22	2.94	2	3.08	2.64	2.28	4.4
DUP	1:35833601-35835600	2000	2.36	3.26	1.74	3.54	0.62	1.9	1.7	2.64
DUP	1:35911601-35913200	1600	1.16	1.5	2.94	1.84	2.92	2.04	2.78	1.46
DUP	1:35917201-35919200	2000	4.66	1.48	1.46	2.4	2.44	2.04	1.84	1.34
DUP	1:35977601-35979600	2000	2.5	2.58	2.02	3.58	2.52	2.34	2.86	1.34
DEL	1:36333201-36335200	2000	0.3	2.82	2.16	2.42	2.04	1.84	2.34	1.72
DUP	1:36362401-36364400	2000	1.66	2.5	2.4	2.54	4.42	2.82	1.88	1.86
DUP	1:36379201-36381200	2000	1.98	2.14	1.76	1.14	2.86	4.54	2.08	2.52
DUP	1:36462801-36464400	1600	3.1	0.56	1.46	1.42	2	3.8	2.46	1.86
DUP	1:36561601-36563600	2000	1.82	1.94	2.34	1.92	3.02	1.94	4.02	3.2
DUP	1:36715601-36717200	1600	2.62	0.98	1.34	1.56	3.08	2.9	2.96	2.24
DEL	1:36763601-36765200	1600	1.22	2.2	1.36	2.92	2.8	0.86	1.88	1.62
DUP	1:36912001-36914000	2000	1.62	3.88	3.06	1.7	2.12	1.9	1.86	2.54
DUP	1:37013201-37015200	2000	2.08	5.1	3.9	2.42	3.72	4.12	5.28	3.78
DUP	1:37529201-37530800	1600	1.76	1.32	2.26	4.62	1.56	3.42	1.28	1.46
DUP	1:37536401-37538000	1600	2.08	2.74	1.2	2.88	2.48	2.34	1.58	1.62
DEL	1:37580801-37582400	1600	2.94	0.7	1.86	2.28	2.3	1.5	2.86	1.2
DUP	1:37708001-37709600	1600	3.56	2.62	3.44	1.6	4.16	2.24	2.24	2.32
DUP	1:37731601-37733200	1600	1.06	2.68	1.62	3.14	3.24	0.98	2.14	2
DUP	1:37807201-37809200	2000	2.08	1.86	1.9	2	3.88	2.24	2.6	1.5
DEL	1:38084001-38086000	2000	1.86	2.1	1.2	1.42	0.92	2.06	2.24	2.24
DUP	1:38151601-38153600	2000	1.52	1.62	2.18	2.94	1.28	1.58	1.9	3.1
DUP	1:38320801-38322400	1600	1.28	2.46	1.2	3.4	2.16	2.84	3	2.52
DUP	1:38340401-38342000	1600	2.04	4.24	2.4	4.38	2.16	2.14	2.14	2.4
DUP	1:38356001-38358000	2000	2.98	2.14	1.74	2	1.9	2.4	1.6	3.24
DEL	1:38538401-38540000	1600	1.32	1.8	2.54	1.72	1.38	3.16	2.12	1.86
DUP	1:38638001-38639600	1600	1.3	1.38	2	2.26	2.26	1.74	3.26	1.86
DUP	1:38703201-38705200	2000	3.28	1.38	2.02	4.66	1.54	1.46	2.68	3.74
DUP	1:38800001-38802000	2000	2.2	2	2.54	4	2.46	3.36	2.14	1.74
DUP	1:39103201-39106000	2800	1.74	1.9	2	1.98	2.44	3.24	1.98	2.56
DUP	1:39128401-39130000	1600	1.42	1.76	1.74	1.86	2.44	2.84	2	2.78
DUP	1:39182401-39184400	2000	3.38	3.32	1.52	1.86	1.86	2.08	1.94	1.6
DEL	1:39354801-39356400	1600	1.44	1.76	1.6	1.7	2.28	3.16	3.06	0.8
DUP	1:39730801-39732400	1600	1.46	2.04	2.26	3.26	3.04	1.06	1.84	2.4
DUP	1:39788801-39790400	1600	1.94	2.48	2.02	1.32	4	1.92	2.16	1.64
DUP	1:39939601-39941600	2000	1.86	2.34	2.5	1.74	2.4	0.88	2.38	3
DUP	1:39974001-39976000	2000	1.9	1.2	1.72	3.28	2.44	1.58	2.96	2.9
DUP	1:40027201-40028800	1600	3.5	2.8	2.54	2.72	1.54	1.78	1.98	2.26
DEL	1:40040401-40042000	1600	2.2	1.56	1.2	3.14	1.88	1.82	2.14	1.34
DEL	1:40104401-40106000	1600	2.4	1.78	1.88	3.08	2.3	1.4	1.62	1
DEL	1:40178401-40180400	2000	1.42	1.32	2.9	1.6	2.9	1.98	2.1	1.32
DEL	1:40293201-40295600	2400	1.34	1.32	3.2	1.58	1.72	1.82	2.3	1.5
DEL	1:40398801-40400400	1600	1.58	2.68	3.2	2.42	1.52	1.66	1.52	1.32
DUP	1:40641601-40643200	1600	2.48	4.2	3.06	0.98	2.16	3.24	1.42	2.4
DEL	1:40676401-40678000	1600	1.64	1.82	2	1.42	1.7	1.22	0.7	3.74
DUP	1:40734401-40736400	2000	2.38	2.18	1.94	2.38	2.34	2	4.12	1.96
DEL	1:40737201-40739200	2000	1.44	0.42	0.14	0.56	0.6	0.92	0.98	0.66
DEL	1:40877601-40880000	2400	0.9	1.38	1.06	2.18	1.08	0.56	2.2	1.64
DUP	1:41052801-41054400	1600	1.88	2.16	2.66	1.42	1.84	2.38	3.68	1.86
DEL	1:41188801-41190800	2000	1.16	1.14	0.8	1.56	1.7	0.26	0.58	0.94
DUP	1:41432001-41433600	1600	3.14	1.8	2.12	1.58	1.52	1.72	1.26	2.9
DUP	1:41860801-41862400	1600	1.32	2.28	3.86	1.28	0.94	1.36	2.58	2.4
DUP	1:41866401-41868400	2000	2.24	3.22	2.82	1.42	1.7	1.82	1.14	2.4
DUP	1:41982801-41984400	1600	1.32	3.18	2.4	1.86	2.9	2.24	2	2.14
DUP	1:41995601-41997200	1600	1.76	1.54	2.7	3.86	2.18	1.48	3.76	2
DUP	1:42246801-42248400	1600	1.8	2.92	3.3	1.46	2.98	3.08	2.74	2.04
DUP	1:42316001-42317600	1600	2.82	3.72	1.6	1.44	1.54	1.68	1.58	2.26
DUP	1:42353601-42355200	1600	2.36	1.58	2.94	2.82	3.58	1.62	2.28	2.4
DUP	1:42606401-42608000	1600	2.34	1.58	3.86	2.42	2.62	2.42	1.74	1.88
DUP	1:42775201-42776800	1600	1.9	2.28	3.74	2.42	2.16	2.92	1.16	1.88
DUP	1:42829201-42830800	1600	2.6	1.84	2.8	3.96	1.38	2	2.38	1.58
DUP	1:42916001-42918400	2400	1.58	2.12	2.54	1	2.58	2.38	2.38	2.14
DUP	1:43006001-43007600	1600	1.72	1.74	2.26	2.82	5.18	2.82	2.66	3.44
DEL	1:43022401-43024800	2400	3.9	1.56	1.74	2.12	2.44	1.88	1.42	0.8
DUP	1:43126001-43127600	1600	1.92	3.26	4.14	2.86	1.24	2.72	1.74	2
DUP	1:43234001-43235600	1600	1.82	1.62	1.48	2.72	4.24	1.44	1.44	2.54
DUP	1:43344801-43346800	2000	3.32	2.88	3.26	2.82	0.92	2.64	1.74	1.46
DEL	1:43409601-43411200	1600	1.32	1.28	1.2	3.14	1.7	1.86	2.02	1.32
DUP	1:43424401-43426000	1600	2.68	1.6	2.96	2.28	1.86	3.58	3.06	2.42
DUP	1:43491201-43492800	1600	2.98	3.82	3.34	5.58	3.58	3.8	2.28	2.68
DUP	1:43553601-43555200	1600	2.18	2.78	2.26	2.4	1.7	0.8	2.96	1.06
DUP	1:43556001-43557600	1600	1.16	1.82	2.8	3.12	0.6	3.48	1.84	2.4
DEL	1:43824001-43825600	1600	1.18	1.14	2.7	1.58	0.62	2.08	2.6	2.3
DUP	1:43845201-43848000	2800	2.06	1.72	1.86	1.42	3.26	1.62	2.54	1.74
DEL	1:44033201-44034800	1600	0.9	0.88	2.28	1.28	0.94	1.08	0.28	0.54
DEL	1:44080001-44081600	1600	1.18	2.86	1.6	0.86	2.18	0.82	3.5	1.46
DUP	1:44140801-44142400	1600	3.06	1.96	0.94	3.26	1.4	1.92	1.44	2.26
DUP	1:44165601-44167600	2000	2.92	3.4	1.6	2.14	2.92	1.22	1	2.14
DUP	1:44418001-44419600	1600	4.16	2.04	1.64	2	2.18	3	1.74	1.34
DUP	1:44463201-44464800	1600	2.86	1.78	2.56	3.06	0.8	1.74	2.8	1.22
DUP	1:44467601-44469200	1600	2.82	2.12	1.6	2.14	2.76	2.72	2.42	2
DUP	1:44645601-44647200	1600	2.2	2	3.06	1.42	3.1	2.78	2.14	1.98
DEL	1:44904401-44906000	1600	1.9	2.1	2	2.58	3.08	1.06	1	2
DUP	1:44915601-44917200	1600	5.16	2.14	1.34	2.88	2.56	2.04	3.9	1.5
DUP	1:45060401-45062400	2000	1.64	2.38	3	3.32	2.66	2.64	1.04	1.46
DUP	1:45342801-45344400	1600	1.36	1.34	1.76	1.88	3.58	1	2.46	3.1
DUP	1:45355601-45357200	1600	1.54	1.74	1.38	3	2.24	2.08	3.46	2.94
DUP	1:45548801-45550400	1600	0.88	3.12	2.66	1.42	2.62	1.58	3.42	1.58
DEL	1:45603601-45605600	2000	1.64	2.48	1.08	2.4	0.92	1.94	3.26	1.86
DEL	1:45626401-45628000	1600	1.64	0.58	1.34	2.46	1.58	2.1	2.28	3.34
DUP	1:45668001-45670000	2000	0.74	1.76	2.94	1.98	2.64	1.52	2.42	2.7
DEL	1:45732801-45734400	1600	1.76	2.54	1.06	2.42	1.54	1.62	1.42	3.2
DUP	1:45806401-45808000	1600	2.66	1.56	1.86	3	2.34	1.9	2.74	2.94
DUP	1:45876401-45878000	1600	3.06	1.68	1.64	1.92	2.06	2.24	2.86	1.12
DEL	1:45992001-45993600	1600	1.3	2.5	2	2.54	1.24	2.08	0.28	1.72
DUP	1:46119601-46121600	2000	1.64	2.68	1.74	3.26	2.02	2.62	1.42	3.08
DUP	1:46145201-46146800	1600	1.6	2.08	2.66	2.86	0.76	2.12	2.72	1.86
DUP	1:46183601-46185200	1600	0.72	2.36	1.2	1.7	3.36	3.16	2	3.2
DUP	1:46288401-46290400	2000	3.14	1.54	3.2	2	2.92	1.74	1.94	2.26
DUP	1:46304001-46306000	2000	1.66	2.92	3.64	1.86	1.74	2.52	2.62	0.94
DEL	1:46541601-46543600	2000	1.62	3.02	2.26	2	3.38	1.08	1.14	0.94
DEL	1:46553201-46554800	1600	2.06	1.42	1.46	2.72	1.08	1.64	2.14	2.16
DUP	1:46657601-46659200	1600	1.36	1.34	2.02	3.18	2.82	2.04	2.06	1.22
DUP	1:46673201-46675200	2000	2.1	1.92	1.24	3.06	3.76	1.08	2.82	2.56
DEL	1:46808801-46810400	1600	2.78	2.1	2.18	2.18	0.94	3.26	1.34	0.54
DUP	1:46848401-46850000	1600	2.04	1.12	2.42	3.42	2.46	2	2.46	2.38
DEL	1:46867201-46869600	2400	1.32	1.7	2.54	3.14	1.4	1.8	1.74	1.06
DUP	1:46912001-46913600	1600	3.2	1.3	3.6	1.58	3.54	1.88	2.6	1.74
DEL	1:47318401-47320000	1600	1.78	1.94	2.86	1.6	2.38	0.58	3.12	1.64
DUP	1:47338801-47340800	2000	2.98	2.88	5.26	4.18	5.5	5.32	4.32	3.1
DUP	1:47354001-47355600	1600	2.14	2.28	2.34	2.5	3.76	2.14	2.68	1.34
DUP	1:47454801-47456800	2000	2.66	2.68	1.06	3.14	1.7	1.7	2.18	1.34
DEL	1:47641601-47643600	2000	2.52	1.84	1.5	2	1.08	1.64	2.34	1.1
DEL	1:47716801-47718800	2000	1.04	1.98	1.64	2.46	2.62	1.88	1.48	2.18
DUP	1:47724001-47725600	1600	2.26	2.5	2.06	2.46	1.92	1.74	3.12	3.14
DEL	1:47940001-47941600	1600	2.78	1.32	2.54	1.44	0.94	1.72	1.18	1.18
DUP	1:47973201-47974800	1600	2.06	2.6	2.26	1.42	0.62	1.48	3.14	4.4
DEL	1:48052001-48054000	2000	2.48	1.18	1.82	2.06	1.56	1.3	2.24	1.52
DUP	1:48149201-48151200	2000	3.6	3.5	4.04	4	2.98	2.02	2.02	1.98
DEL	1:48151201-48153200	2000	0.86	2.52	1.06	1.7	2.28	2.38	2.4	2.02
DUP	1:48202801-48204800	2000	3.18	2.04	1.5	1.72	1.42	2.24	2.18	2.72
DEL	1:48225201-48227200	2000	0.9	1.76	1.92	1.02	1.1	1.36	1.32	1.74
DUP	1:48298001-48300000	2000	1.78	2.74	2.56	3.24	2.04	1.68	1.74	2.2
DEL	1:48311601-48313200	1600	2.48	1.96	1.08	1.3	2.76	2.72	2.14	1.2
DEL	1:48362401-48364000	1600	2.34	1.7	1.8	3.36	1.28	1.98	1.66	1.12
DEL	1:48424801-48426800	2000	2.06	2.48	1.34	1.72	1.24	1.12	1.6	2.16
DUP	1:48462401-48464000	1600	3.12	1.96	3.28	2.56	3.58	1.54	2.72	1.62
DUP	1:48468401-48470000	1600	3.94	2.58	2.8	2.58	1.66	2.06	0.78	2.14
DUP	1:48533601-48535200	1600	7.28	5	5.3	6.92	7.22	6.64	4.96	6.68
DUP	1:48895601-48897600	2000	3.28	1.58	1.86	3.14	1.86	1.38	2.3	1.46
DUP	1:48926401-48928400	2000	6.7	2.16	3.36	2.4	2.8	4.16	6.84	5.4
DEL	1:48995601-48997200	1600	1.76	1.04	3.46	1.86	0.76	2.9	1.86	1.18
DEL	1:49124001-49126000	2000	2.18	2.32	1.12	1.58	1.78	2.28	0.78	1.84
DUP	1:49199601-49201600	2000	2.52	1.38	1.68	1.42	3.24	2.24	3.76	2.42
DUP	1:49224801-49226800	2000	3.38	1.98	1.86	1.7	1.24	2.96	2.14	1.6
DUP	1:49233201-49234800	1600	1.16	3.22	2.26	2.28	2.46	2.02	1.86	1.34
DUP	1:49271201-49272800	1600	0.58	2.4	3.64	1.28	3.08	1.96	1.86	2.54
DEL	1:49331201-49332800	1600	2.48	2.92	1.2	1.7	2.28	1.46	1.84	1.34
DUP	1:49349201-49351600	2400	2.94	1.82	2.54	2.12	1.38	2.96	3	3.04
DEL	1:49597601-49599200	1600	1.98	1.04	1.52	1.9	1.42	1.62	3.14	3.14
DUP	1:49636401-49638800	2400	3.5	2.64	2.8	1.42	2.54	1.88	0.86	2
DEL	1:49768801-49770400	1600	1.42	1.4	2.02	1.72	2.76	0.8	3.96	1.86
DUP	1:49786801-49788800	2000	1.3	1.38	2	2.58	3.54	1.46	1.74	2.54
DEL	1:49919601-49922000	2400	3.24	2.14	1.46	1.86	1.58	1.16	1.44	0.8
DUP	1:49954401-49956000	1600	1.04	1.9	2.14	3.4	2.06	2.52	3.64	2
DUP	1:49957201-49958800	1600	8.46	7.98	6.66	7.58	4.92	6.66	5.1	5.68
DUP	1:50052401-50054000	1600	1.32	1.84	2.4	1.28	2.66	2.72	1.88	3.08
DUP	1:50080801-50082800	2000	5.6	3.54	4.54	4.8	3.5	2.64	3.96	2.94
DUP	1:50131201-50132800	1600	3.2	1.58	1.34	2.58	3.42	2.48	1.44	1.34
DUP	1:50212401-50214400	2000	1.74	2.42	2.8	2.42	3.54	2.36	1.42	2.14
DEL	1:50284401-50286400	2000	2.4	1.34	2.28	1.56	1.98	2	1.22	1.96
DUP	1:50300401-50302000	1600	2.5	2.12	2.54	3.14	1.84	1.88	2.58	1.6
DUP	1:50521201-50522800	1600	3.86	3.24	1.8	2.8	2.36	1.06	3.94	2.5
DUP	1:50572001-50573600	1600	2.7	2.12	1.74	1.42	2.52	3	2.64	2.32
DUP	1:50842801-50844400	1600	2.2	1.28	2.32	1.72	3.58	1.36	2.14	1.6
DUP	1:50958801-50960800	2000	2.5	3.42	1.46	2.42	1.26	1.94	2.02	2.42
DUP	1:51067201-51068800	1600	1.32	2.36	3.26	1.9	1.26	2.74	4.26	1.48
DUP	1:51097601-51099200	1600	0.9	2.98	1.34	1.88	3.54	2.16	1.28	2.14
DEL	1:51106001-51107600	1600	2.04	1.66	2.26	0.84	3.84	2.26	0.56	1.58
DUP	1:51111201-51112800	1600	2.3	1.64	1.48	1.18	2.22	2.94	2.98	3.16
DUP	1:51134401-51136000	1600	3.5	1.52	3.86	2.4	1.82	3.04	1.84	1.06
DUP	1:51251601-51254000	2400	1.62	2.66	0.92	2.68	3.2	2.58	1.82	2.68
DUP	1:51336801-51338800	2000	2.8	2.54	1.2	2.42	1.54	1.6	2.86	1.74
DUP	1:51402001-51404000	2000	2.04	2.36	1.38	2.48	1.74	2.04	1.82	3.68
DUP	1:51599201-51600800	1600	2.06	1.54	3.46	2.96	2	2.42	0.98	0.94
DUP	1:51632801-51634400	1600	2.86	2.06	1.62	2.92	2.66	2.14	3.36	2.4
DUP	1:51744001-51746000	2000	1.02	2.74	2	2	2.14	3.62	1.14	1.72
DUP	1:51891601-51893600	2000	1.96	5.4	2.58	2.86	1.7	1.82	3.06	2.02
DUP	1:51931201-51932800	1600	2.94	2.08	2.54	3.42	1.76	1.32	1.64	2.02
DUP	1:52005601-52007200	1600	3.04	1.84	2.86	1.58	1.9	2.66	0.74	2.8
DUP	1:52136001-52137600	1600	2.56	2.44	1.82	2.42	2.98	1.98	3.2	1.12
DUP	1:52261601-52263600	2000	3.68	1.36	1.24	2.72	2.04	2.94	1.66	1.78
DUP	1:52286401-52288000	1600	2.56	2.1	1.88	1.88	1.56	2.66	2.16	3.7
DUP	1:52703201-52705200	2000	2.92	3.26	3.86	3.82	4.92	4.14	3.86	3.44
DUP	1:52726801-52728400	1600	1.62	1.4	2.94	2.14	2.74	1.54	2.42	1.46
DUP	1:52746001-52748400	2400	2.66	1.12	2.26	1.72	2.92	1.52	1.72	2.26
DEL	1:52917601-52919200	1600	1.58	2.04	2.14	1.7	3.24	2.32	1.12	1.6
DEL	1:52955601-52957200	1600	3.48	1.14	0.94	1.86	1.08	0.96	1.42	1.86
DUP	1:53102801-53104800	2000	2.24	1.82	2.7	2.86	3.7	1.66	2.46	1.74
DEL	1:53136801-53138400	1600	1.02	1.02	1.74	1.42	2.98	1.64	1.28	2.12
DEL	1:53152801-53154400	1600	3.1	1.8	0.8	3.54	2.34	1.28	0.84	2.26
DUP	1:53464801-53467200	2400	2.6	1.82	3.06	0.98	2.92	2.42	1.96	1.86
DUP	1:53570401-53572000	1600	1.48	1.86	1.46	3.28	2.9	2.88	1.14	1.34
DUP	1:53596801-53598400	1600	2.02	1.4	1.58	3.58	4	1.6	1.12	2.64
DUP	1:53682801-53684400	1600	2.92	2.84	1.64	1.88	2.4	2.66	2.22	1.88
DUP	1:53741201-53742800	1600	3.18	3.14	2.26	1.14	1.24	3.14	1.42	1.06
DUP	1:53840001-53841600	1600	2.04	3.74	3.06	1.98	3.04	4.84	4.66	3.04
DUP	1:53918401-53920400	2000	1.58	1.36	3.34	2.86	2.74	1.64	1.74	1.48
DEL	1:54169201-54170800	1600	1.32	1.32	2.94	1.3	4	1	3	1.08
DUP	1:54386801-54388400	1600	2.92	2.92	2.54	2.54	2.28	3.02	1.84	1.6
DUP	1:54653601-54655200	1600	1.34	1.3	2.02	2	2.48	4.18	2.02	2.42
DEL	1:54705601-54708400	2800	2.08	3.54	1.34	1.74	1.88	1.66	1.74	1.94
DEL	1:54812401-54814400	2000	1.3	2.14	1.6	1.86	1.24	1.72	3.12	1.6
DEL	1:54893201-54895200	2000	1.42	0.86	0.84	1.32	0.82	1.46	2.22	1.34
DEL	1:54903201-54904800	1600	3	1.48	0.54	1.16	1.28	2.32	2.2	1.64
DUP	1:54973601-54975200	1600	2.08	1.78	1.48	2.3	4.2	2.12	1.48	3.1
DUP	1:55038801-55040800	2000	1.8	2.3	1.22	3.64	2.82	1.74	3.54	2.7
DEL	1:55095601-55097200	1600	2.8	0.46	2.56	2.06	1.56	0.3	1.74	2.7
DUP	1:55380801-55382800	2000	2.06	9.9	11.2	2	9.7	11.7	10.42	2.54
DUP	1:55440801-55442400	1600	4.82	2.8	3.04	4.58	4.12	3.6	3.4	3.08
DUP	1:55456401-55458000	1600	6.92	7.5	5.52	7.36	6.44	5.38	6.34	4.32
DEL	1:55546001-55548000	2000	3	0.98	1.76	2	1.84	2.54	2.26	1.22
DEL	1:55571201-55573200	2000	1.48	2.42	2.66	1.28	1.38	1.84	2.6	1.86
DUP	1:55718401-55720000	1600	1.9	1.62	1.74	1.7	3.38	0.8	2.76	2.26
DUP	1:55745601-55747600	2000	1.46	3.18	2.18	2.88	1.56	2.5	1.42	2.7
DUP	1:55758401-55760400	2000	2.06	2.04	1.62	2.86	3.08	2.96	1.02	1.22
DEL	1:55898801-55900400	1600	0.48	1.72	2.4	1.98	3.58	1.22	2.3	1.9
DUP	1:56118001-56120000	2000	3.16	3.02	1.88	5.2	3.42	1.88	2.64	2.46
DEL	1:56178401-56180400	2000	2.36	1.94	1.06	1.46	1.54	2.84	1.88	2.9
DUP	1:56192401-56194000	1600	2.18	0.88	1.76	3.46	1.1	2.02	2.34	3.34
DUP	1:56259601-56261200	1600	1.22	2.1	2.44	1.16	3.84	1.92	0.74	2.86
DUP	1:56484401-56486400	2000	3.04	3.74	1.6	2.76	1.24	1.4	1.82	3.14
DUP	1:56514401-56516400	2000	1.04	3.52	2.8	3.04	3.08	1.8	2.88	1.38
DEL	1:56642801-56644400	1600	2.74	1.62	2.4	2.28	1.24	1.88	1.48	0.26
DEL	1:56666001-56667600	1600	1.34	1.18	3	3.04	1.56	2.14	1.46	0.68
DUP	1:56746401-56748400	2000	1.04	1.84	2.04	1.16	4.08	1.92	2.76	2.16
DEL	1:56962001-56963600	1600	2.08	1.72	3.2	1.14	3.24	0.96	2.14	1.08
DUP	1:57142801-57144400	1600	2.08	1.98	1.6	3.58	2.46	2.58	0.86	1.6
DUP	1:57233601-57235200	1600	1.92	2.3	2.96	2.28	3.02	1.82	2.6	1.86
DUP	1:57237201-57238800	1600	1.22	3.48	1.92	1.76	3.84	1.34	1.52	0.96
DUP	1:57272401-57274000	1600	2.02	3.56	3.06	3.18	1.84	1.56	1.84	0.94
DUP	1:57318401-57320000	1600	1.34	2.64	2.42	2.76	1.74	1.74	3.06	1.5
DUP	1:57365201-57367200	2000	3.18	2.8	1.74	1.42	2.64	3.56	2.34	2.38
DEL	1:57510001-57511600	1600	3.04	1.04	2.54	1.02	1.9	1.46	2.28	1.76
DEL	1:57689601-57691200	1600	1.36	2.16	0.82	1.58	0.94	1.58	2.18	2.3
DUP	1:57714001-57716000	2000	4.12	2.98	2.24	2.8	3.9	2.26	3.72	1.5
DEL	1:57739601-57741200	1600	1.66	1.8	2.66	1.14	0.94	2.26	3.42	1.46
DUP	1:57880801-57882400	1600	0.88	2.78	1.86	1.84	3.5	1.72	3.26	2.14
DUP	1:57993201-57994800	1600	16.72	21.76	7.74	9.58	9.74	15.78	22.18	26.44
DUP	1:58158401-58160000	1600	1.72	1.64	2	2.4	2.3	3.48	1.82	1.32
DEL	1:58404801-58406800	2000	1.94	1.64	1.38	1.42	2.4	3.12	1.46	1.92
DUP	1:58668401-58670400	2000	1.92	2.4	3.06	2.58	1.24	1.48	1.72	1.6
DUP	1:58728801-58730400	1600	1.96	2.34	2.7	3.9	2.18	1.68	2.46	0.8
DEL	1:58813601-58815200	1600	2.1	0.58	0.8	1.42	1.7	0.56	0.72	1.2
DUP	1:58915601-58917200	1600	1.62	1.72	2.26	4.42	1.84	1.76	2.14	1.6
DEL	1:58944801-58946800	2000	2.38	2.3	0.94	1.86	2.18	2.36	1.3	2.4
DUP	1:59012001-59013600	1600	3.36	0.74	2.16	2.66	1.6	2.4	2.3	1.76
DEL	1:59060401-59062000	1600	2.24	1.58	1.62	2.28	0.94	2.5	2.18	2
DUP	1:59105601-59107200	1600	1.48	3.12	2.54	2.68	2.92	1.84	1.14	1.46
DUP	1:59107601-59109600	2000	1.04	1.84	1.86	2.42	2.04	1.82	1.72	4.4
DUP	1:59776401-59778400	2000	3.1	3.46	2.42	2.14	1.38	2.38	2.72	1.46
DUP	1:59787201-59788800	1600	1.94	2.88	3.78	1.72	1.24	1.96	2	1.6
DUP	1:59870401-59872800	2400	1.3	2.66	3.44	3.68	1.38	1.72	1.42	2.14
DUP	1:59923201-59924800	1600	3.2	2.54	1.06	1.86	3.38	1.62	1.58	1.86
DUP	1:60238801-60240400	1600	2.74	1.52	2.78	1.98	4.16	2.12	1.86	1.74
DUP	1:60424801-60426800	2000	1.36	3.02	1.92	1.02	3.04	2.48	1.48	3.4
DEL	1:60456001-60458000	2000	1.24	1.82	3.06	1.72	2.74	1.94	1.74	1.6
DUP	1:60524001-60525600	1600	2.5	2.02	1.48	3	3.96	3.08	1.28	2.46
DUP	1:60590001-60591600	1600	1.32	2.26	2.94	2.28	4.12	1.46	2.86	1.6
DUP	1:60711201-60712800	1600	1.32	1.16	2	2.72	2.64	2.32	2.28	2.68
DUP	1:60802001-60803600	1600	2.7	1.32	2.96	2.38	2.28	1.28	3.64	2.02
DEL	1:60824001-60825600	1600	2.04	1.66	1.88	1.28	2.76	1.18	1.42	0.52
DUP	1:60876801-60878800	2000	2.56	1.68	1.34	2	2.3	1.52	3.4	2.16
DUP	1:60958401-60960400	2000	2.4	2.48	2.18	2.46	3.46	2.8	2.6	2.3
DUP	1:61091201-61093200	2000	3	1.74	2.8	4.66	2.86	2.66	3.04	1.72
DEL	1:61120801-61122800	2000	1.16	1.52	1.98	3.42	0.62	1.72	1.42	1.86
DUP	1:61252401-61254000	1600	3.98	2.26	2.14	1.56	1.84	1.18	2	1.74
DEL	1:61276401-61278400	2000	1	0.96	0.26	0.58	0.6	0.4	0.7	1.06
DUP	1:61642001-61643600	1600	1.88	1.5	2.12	2.58	0.94	3.62	2.28	1.6
DUP	1:61652001-61653600	1600	1.32	1.26	3.34	2.12	2.76	2.24	1.56	3.04
DUP	1:61693201-61694800	1600	2.06	3.02	1.48	2.14	0.46	2.28	3.78	1.76
DEL	1:61746401-61749200	2800	0	1.64	0	0.88	0	0	1.54	0.52
DUP	1:61948001-61949600	1600	4.18	1.8	1.6	0.86	1.38	2.54	3.26	1.86
DUP	1:61971601-61973200	1600	2.04	3.54	1.06	2.28	2.62	2.26	2.12	2.12
DUP	1:61989201-61991200	2000	1.94	2.46	3.34	4	0.62	1.92	2.48	2.14
DUP	1:62048001-62049600	1600	2.98	1.82	1.24	4.42	1.12	2.74	1.72	2.26
DUP	1:62259201-62261200	2000	4.02	3.42	1.88	3.04	1.56	1.26	3.06	3.74
DEL	1:62310401-62312000	1600	1.74	0.96	1.46	1.86	1.98	1.98	2.96	1.86
DUP	1:62376001-62378000	2000	2.8	1.56	3.74	2.96	2.76	2.02	2.72	3.08
DEL	1:62431601-62433200	1600	0.3	2.38	0.8	2.28	1.7	3.04	2.1	2.12
DEL	1:62491201-62492800	1600	1.32	2.3	1.86	1	3.54	2.2	0.58	1.74
DUP	1:62523201-62524800	1600	3.16	3.26	1.52	2.6	1.26	0.54	1.34	2.68
DUP	1:62553601-62556800	3200	1.64	2.58	1.92	1.86	5.54	2.48	1.3	2.54
DUP	1:62569201-62572000	2800	3.12	2.3	1.88	1	4.56	3.4	2.14	2.42
DUP	1:62650801-62652800	2000	1.74	1.7	4.26	2	3.04	1.72	2.74	2.4
DUP	1:62701601-62703200	1600	1.36	1.78	2.72	3.36	1.42	2.02	2.16	1.5
DUP	1:62776001-62777600	1600	1.22	2.22	1.36	2.3	2.08	2.04	3.86	1.78
DUP	1:62778401-62780000	1600	1.64	3.5	2.94	3.32	2.76	1.38	1.74	1.76
DUP	1:62956801-62958400	1600	2.78	2.5	2.14	2.26	4.16	2.9	2.28	2.54
DUP	1:62998001-62999600	1600	2.04	2.98	3.2	1.84	2.58	2.64	1.42	1.86
DEL	1:63124401-63126000	1600	3.12	2.16	2.18	1.28	0.48	2.74	2.2	1.62
DEL	1:63200801-63202400	1600	1.64	1.72	3.02	2.3	1.24	1.38	2	1.64
DEL	1:63489601-63491200	1600	1.8	2.64	1.08	2.16	2.98	1.98	1.74	1.48
DUP	1:63684401-63686000	1600	1.32	1.7	2.8	3.42	3.1	1.52	2.42	2.68
DUP	1:63754801-63756800	2000	1.78	2.42	2.4	3.28	1.86	3.44	1.58	2.26
DUP	1:63765601-63767200	1600	3.06	2.06	2.4	1.72	2.46	2.62	1.86	2.26
DUP	1:63780801-63783200	2400	1.28	2.1	1.46	2.26	2	1.32	2.66	3.34
DEL	1:63954001-63955600	1600	1.64	3	0.94	1.16	1.42	3.06	2.34	2.42
DUP	1:64098001-64099600	1600	1.58	1.24	1.86	2.4	2.44	2.78	2.4	1.98
DUP	1:64146001-64147600	1600	1.9	1.14	3.34	2.58	2.62	2.24	1.14	2.16
DUP	1:64242801-64244800	2000	1.32	2.2	2.4	3.42	3.5	3.04	1.84	2.26
DUP	1:64250801-64253200	2400	1.76	1.36	2	2	3.04	1.94	1.28	3.08
DEL	1:64262001-64264000	2000	2.4	1.56	1.92	2	1.9	2.68	0.9	1.88
DEL	1:64375601-64377600	2000	1.56	0.42	2	1.42	1.22	1.52	1.3	2.14
DUP	1:64605201-64606800	1600	0.44	2.46	2.7	3.14	2.34	1.52	1.58	1.86
DUP	1:64758001-64759600	1600	1.76	1.88	3.24	2.28	3.7	1.8	2.74	2.8
DEL	1:64773601-64775200	1600	0.76	3.98	2	1.28	1.86	0.7	1.92	1.34
DUP	1:64788801-64790400	1600	1.66	2.48	3	2.3	2.54	1.52	2.8	1.22
DUP	1:64852401-64854000	1600	2.04	1.58	3.06	3.14	2.46	2.42	1.28	2.8
DUP	1:64908401-64910400	2000	1.5	1.48	2.28	1.74	1.7	3.58	2.3	2.18
DUP	1:64959201-64961200	2000	1.2	2.68	2.44	3.04	3.72	2.28	1.88	2.56
DEL	1:65012001-65013600	1600	2.8	1.42	1.78	2.48	1.24	1.88	1.78	1.88
DEL	1:65161201-65162800	1600	1.36	1.32	1.34	2.14	1.54	3.84	2.48	1.46
DUP	1:65228801-65230800	2000	2.14	2.12	2.06	1.48	3.72	2.38	1.2	1.48
DUP	1:65465201-65466800	1600	3.18	2.52	3.26	2	1.26	2.3	2.94	2.56
DEL	1:65518801-65520400	1600	1.48	2.12	2.54	1.58	2.92	0.42	3.08	1.06
DUP	1:65634801-65638000	3200	4.8	0.28	2.8	1	3.58	3.36	1.3	1.46
DUP	1:65639601-65644800	5200	4.86	2.58	3.46	2.4	4.46	5.94	2.14	2.54
DEL	1:65734401-65736000	1600	1.94	2.26	1.2	2.14	2.8	2.06	1.88	1.34
DEL	1:65763601-65765600	2000	3.3	0.44	2.32	1.74	1.76	3.28	0.72	1.22
DEL	1:65978001-65979600	1600	2.52	2.72	2.28	2	1.54	0.68	2.02	1.86
DUP	1:66092801-66094400	1600	2.2	1.18	1.46	2.76	2.82	2.02	1.32	2.4
DUP	1:66226801-66228400	1600	2.04	2.4	2.14	2	1.24	1.34	3.58	2
DUP	1:66238801-66240400	1600	1.88	2.8	1.5	2.3	5.02	2.76	2.36	2.12
DUP	1:66715201-66716800	1600	2.62	3.08	1.6	2.12	2.92	1.34	1.96	2.26
DUP	1:66838401-66840000	1600	1.32	2.02	2.14	2.14	3.04	3.06	1.56	3.08
DUP	1:66910801-66912400	1600	2.48	1.26	2.66	2.86	3.84	1.32	3.68	1.86
DUP	1:66947201-66948800	1600	2.26	1.28	1.62	1.86	2.48	3.82	2.6	1.22
DUP	1:66977201-66978800	1600	1.04	3.08	1.74	1.28	2.62	2.4	3.06	1.08
DUP	1:67012401-67014400	2000	1.04	2.86	2.94	1.42	3.08	1.52	2.14	2
DUP	1:67073601-67075200	1600	1.28	3.3	1.46	2.12	3.24	2.2	1.42	1.98
DEL	1:67118801-67120400	1600	1.92	3.36	1.46	2	2	0.7	1.7	2.16
DUP	1:67197201-67198800	1600	3.16	2.2	1.64	2.6	3.84	1.58	1.02	1.74
DEL	1:67249601-67251200	1600	2.42	1.06	2.7	1.44	1.96	1.86	1.92	2.38
DEL	1:67268401-67270400	2000	1.62	0.94	1.74	2.4	2.28	1.38	1.98	2.24
DUP	1:67406001-67407600	1600	1.98	2.98	2.28	1.74	1.54	2.66	2.12	3.7
DUP	1:67611601-67613600	2000	2.94	2	3.86	3.28	1.7	3.46	2.02	1.48
DUP	1:67713201-67714800	1600	1.66	1.86	1.08	1.6	1.9	1.3	4.26	2.46
DUP	1:67862401-67865200	2800	2.48	2.66	3.2	1.98	1.38	2.7	1.58	2
DUP	1:67866401-67868000	1600	2.36	2.12	1.86	2	1.38	1.64	4.28	1.74
DEL	1:67911601-67913200	1600	2.78	1.96	2.02	0.72	1.38	2.14	1.32	1.64
DUP	1:67934801-67936400	1600	6.1	6.26	6	6.58	7.46	3.92	6.42	5.26
DUP	1:68174801-68176800	2000	2.34	3.22	2.28	1.74	2.54	3.6	1.98	2.3
DUP	1:68189601-68191200	1600	1.32	3.64	2.8	2.26	2.16	2.02	3	2.26
DUP	1:68242801-68244400	1600	3.94	1.56	2.4	2	2	1.64	2	2.8
DEL	1:68252401-68254000	1600	1.16	1.94	2.4	1.42	3.08	2.66	0.56	1.58
DUP	1:68296001-68298000	2000	4.52	2.28	1.64	2.06	2.98	1.92	3.42	1.5
DUP	1:68500401-68502400	2000	2.2	2.54	2.54	1.42	2.58	2.54	1.7	4.1
DEL	1:68766401-68768000	1600	2.16	2.72	2.26	1.58	0.76	1.78	2.86	1.86
DEL	1:68786001-68787600	1600	3.8	1.08	1.74	1.42	0.92	2.12	1.4	0.94
DUP	1:68822401-68824000	1600	1.06	2.1	2.56	2.42	4.2	1.06	1.84	1.76
DEL	1:68835201-68836800	1600	1.04	3	1.34	1.58	3.26	1.38	2	1.76
DUP	1:68876801-68878800	2000	1.8	1.16	1.48	1.46	4.08	2.92	2.36	2.16
DEL	1:68886401-68888400	2000	1.2	1.48	2.42	1.88	0.94	3	2.08	2.48
DEL	1:68911201-68912800	1600	2.06	1.28	3.3	3	2.04	0.82	0.86	2.54
DUP	1:69077201-69078800	1600	3.64	4.12	4.54	4	2.14	4.36	3.68	2.9
DUP	1:69086801-69088400	1600	1.5	1.68	3.2	3.28	1.84	2.42	2.06	2.54
DUP	1:69164401-69166000	1600	1.94	1.58	2.54	2.26	1.24	2.06	1.96	2.8
DUP	1:69476001-69478800	2800	2.06	2.3	2.88	2.2	4.44	5.1	2.82	3.72
DUP	1:69493201-69494800	1600	2.02	1.96	1.46	2.72	3.04	1.34	1.84	2.26
DUP	1:69536401-69539600	3200	3.18	1.5	1.24	1.72	1.76	3.64	1.64	2.32
DEL	1:69678001-69680800	2800	1.18	0.9	1.48	2.12	3.64	1.92	1.42	2.7
DEL	1:69750401-69752000	1600	3.12	1.14	1.46	1.42	2.16	2.72	1.58	2.26
DEL	1:69798801-69800400	1600	0.74	2	1.34	2.28	1.54	1.66	2.42	3.48
DUP	1:69990801-69992400	1600	2.78	3.02	1.74	4.58	1.06	2.84	1.56	2.12
DEL	1:70139601-70141200	1600	0.9	1.14	1.06	1.86	0.94	2.14	1.02	0.8
DUP	1:70311201-70313200	2000	3.38	1.98	2.4	3	1.7	2.86	4	2.78
DEL	1:70316801-70318400	1600	1.46	3.04	2.14	2.42	1.38	2.66	1.14	1.34
DUP	1:70420401-70422400	2000	2.92	2.08	2.26	2.42	2.9	1.32	2.42	2.14
DEL	1:70644401-70646000	1600	1.6	0.28	1.86	1.56	2.62	3.06	2.4	1.86
DEL	1:70672801-70676400	3600	1.02	0	1.34	1.46	0	1.32	0	0.94
DUP	1:70676801-70679200	2400	1.5	2.84	2.96	1.28	2.26	2.58	1.64	2.2
DUP	1:70728401-70730400	2000	2.82	1.84	1.62	1.58	2.34	2.04	2.58	3.38
DUP	1:70965201-70966800	1600	17.82	9.76	13.06	17.28	15.24	11.98	12.14	14.16
DEL	1:70971201-70972800	1600	2.62	1.82	1.86	2.82	2.18	0.98	1.14	2
DUP	1:71000801-71002400	1600	2.2	4.28	1.2	1.86	2.48	2.52	2.04	2.4
DUP	1:71063601-71065200	1600	2.14	3.42	2.14	1.74	1.82	2.54	2.22	1.72
DEL	1:71139601-71141200	1600	1.98	1.62	1.2	2.68	3.32	1.4	1.24	2.12
DEL	1:71163201-71164800	1600	2.94	1.28	1.2	2	2.96	2.28	0.86	2.14
DUP	1:71221201-71222800	1600	2.16	0.68	2.26	2.86	3.24	1.76	2.66	2.26
DUP	1:71256001-71257600	1600	3.98	3.96	4.14	4.28	4.66	2.86	3.58	4.94
DUP	1:71552401-71554400	2000	2.16	1.9	1.22	2.26	4.16	2.58	2.8	1.74
DUP	1:71702801-71705600	2800	1.6	1.92	2.94	1.32	3.5	3.2	2.02	1.86
DUP	1:71804401-71806400	2000	0.74	2.98	2.8	2	2.46	1.84	1.86	1.98
DUP	1:71860001-71862800	2800	3.24	3.6	1.08	1.58	1.24	3.2	2.6	2
DUP	1:71945601-71947200	1600	3.98	1.74	1.76	2.14	2.52	1.56	2.02	2.3
DUP	1:71967601-71971200	3600	5.72	1.66	2.14	2.68	6.92	1.7	1.82	7.34
DUP	1:71980001-71981600	1600	3.24	2.72	1.76	1.14	2.18	2.04	2.58	1.34
DUP	1:72192401-72194400	2000	1.4	1.64	1.92	3.94	2.6	1.24	1.94	2.96
DUP	1:72230801-72232800	2000	1.8	3.38	1.24	2.74	1.6	1.28	1.5	2.72
DUP	1:72336001-72338000	2000	2.08	1.6	3.64	2.58	2.52	2.4	2.76	3.6
DUP	1:72630801-72632400	1600	2.14	2.4	1.06	2.42	1.74	1.64	4.62	2.3
DEL	1:72709201-72710800	1600	2.02	2.82	1.34	0.72	2	2.5	1.68	2
DUP	1:72756801-72758400	1600	2.38	2.14	1.76	2.86	2.96	1.24	1.9	1.62
DUP	1:72838401-72840000	1600	4.62	3.06	3.24	2.3	2.76	2.82	1.86	2.32
DEL	1:73088801-73090800	2000	2.18	1.38	2	1.84	1.24	1.22	1.72	2.14
DUP	1:73203201-73205200	2000	1.16	2.82	3.46	2.58	2.16	2.02	1.72	2.54
DUP	1:73366001-73367600	1600	2.8	2.24	3.34	1.28	1.84	1.8	2.68	0.66
DUP	1:73421201-73423200	2000	2.38	2.28	2.42	1.42	3.88	4.2	2.02	2.02
DUP	1:73429201-73430800	1600	1.18	1.24	2	2.58	3.42	1.64	2.02	2.26
DEL	1:73434001-73436000	2000	2.4	1.48	2.14	1	0.94	2.04	2.86	2.58
DUP	1:73470001-73473200	3200	1.74	2.28	2.66	1.72	3.38	1.58	1.86	1.74
DEL	1:73681201-73682800	1600	1.3	1.54	1.34	1.7	3.24	1.94	2.12	1.48
DUP	1:74129201-74130800	1600	6.1	4.28	6.06	6.42	10.3	6.52	6.64	6.4
DEL	1:74370801-74372400	1600	3.28	1.74	2.04	2.48	1.58	0.72	1.58	1.78
DUP	1:74470401-74472000	1600	2.82	0.86	2.14	2.46	2.46	2.58	3.04	1.22
DUP	1:74492001-74494000	2000	1.46	1.64	2.26	3.14	2.76	1.5	2.58	2.26
DUP	1:74666001-74668000	2000	2.4	1.58	1.5	2.02	3.3	1.58	3.78	2.04
DUP	1:74742401-74744000	1600	2.2	1.5	3.2	3.12	1.52	1.3	3.08	2.8
DUP	1:74771201-74772800	1600	2.24	1.68	2.4	1.72	2.46	2.8	0.98	3.04
DEL	1:74963201-74964800	1600	0.72	2.46	1.2	2.54	1.52	0.66	0.56	1.2
DEL	1:75324801-75326800	2000	1.02	1.4	1.74	2.26	2.44	1.3	2.1	2.94
DUP	1:75510001-75512800	2800	0.9	3	2.86	1.72	3.14	0.86	1.58	2.4
DUP	1:75695601-75697600	2000	2.68	2.48	3.9	1.3	2.54	1.7	2.74	2.84
DUP	1:75734801-75736800	2000	2.24	2.76	1.76	2.74	3.46	3.26	1.9	3.1
DUP	1:75749601-75751200	1600	2.3	2.4	1.34	2.42	1.74	3.6	2.42	1.86
DUP	1:75826001-75828000	2000	1.56	1.42	2.4	2.14	0.64	2.42	2.28	4
DEL	1:75904001-75906000	2000	2.2	1.58	0.94	2.14	1.54	0.82	2.14	2
DUP	1:75960401-75962400	2000	1.48	3.54	1.2	2.28	2.96	2.62	1.58	2.26
DEL	1:75982801-75984800	2000	1.86	0.96	2.66	1.58	1.84	1.8	1.94	1.98
DEL	1:75989601-75991600	2000	1.2	0.7	1.46	1.28	1.54	2	1.76	2.26
DUP	1:76022001-76024000	2000	1.32	2.24	2.56	2	2.64	1.22	1.16	3.6
DUP	1:76051201-76053200	2000	1.42	3.14	2.66	3.28	1.68	1.18	2.72	1.86
DEL	1:76060801-76063200	2400	1.5	2.98	3.26	1	1.4	1.22	1.28	2.3
DUP	1:76091201-76092800	1600	1.36	3	2.88	2.34	2.7	3.34	2.08	3.26
DUP	1:76170001-76172000	2000	2.32	2.46	2.54	3.42	2.34	0.94	2.4	3.1
DUP	1:76215201-76217200	2000	4.32	4.34	5.46	5.72	6	4.66	6	2.14
DUP	1:76239201-76240800	1600	2.08	3.5	2.58	1.44	1.26	2.58	1.46	1.36
DUP	1:76244401-76246400	2000	1.78	2.74	3.2	4	1.08	1.22	1.16	1.64
DUP	1:76267201-76269200	2000	1.94	1.94	3.74	1.58	2.62	2.72	2.6	1.32
DUP	1:76274801-76277200	2400	1.04	1.02	1.76	3	2.52	3.4	2.18	1.8
DUP	1:76284401-76286000	1600	2.08	2.2	2.18	1.58	4.2	3	2.04	2.3
DUP	1:76411201-76413200	2000	3.64	1.4	2.14	1.98	2.46	2.66	2.68	1.58
DUP	1:76490001-76492800	2800	2.46	1.7	1.86	2.02	1.7	1.46	2.48	3.74
DUP	1:76501601-76503600	2000	0.3	1.66	2.66	2.42	3.5	1.48	2	2.68
DUP	1:76552801-76554400	1600	1.98	1.4	1.74	2.92	3.2	1.2	2.68	1.32
DUP	1:76623201-76625600	2400	1.16	1.82	1.86	1.58	3.38	1.66	1.84	2.78
DUP	1:76658801-76660800	2000	2.18	2.54	4.36	2.64	4.96	1.6	2.38	2.86
DUP	1:76684401-76686400	2000	1.84	1.84	2.94	2.04	3.26	1.82	1.88	2.46
DUP	1:76777601-76779200	1600	2.54	1.78	1.62	2.6	2.12	1.44	3.92	1.06
DUP	1:76912401-76914800	2400	2.68	1.44	3.1	2.16	2.2	1.3	2.46	2.7
DUP	1:77074401-77076000	1600	2.34	1.68	0.66	3.4	4.16	1.86	1.14	1.86
DEL	1:77098001-77099600	1600	1.6	1.14	2.4	0.72	2.3	3.46	2	2.26
DUP	1:77125601-77128400	2800	1.62	2.66	3.34	2.96	2	2.38	2.12	1.46
DUP	1:77188401-77190000	1600	1.6	2.64	1.6	3.26	2.18	1.72	3.04	3.04
DUP	1:77194001-77196000	2000	0.72	2.82	2.66	2.86	3.08	1.34	2.82	1.74
DUP	1:77219201-77221200	2000	3.46	1.78	1.86	1.56	1.84	2.58	1.82	1.86
DUP	1:77300001-77302000	2000	2.4	1.02	1.9	1.58	2.04	1.64	2.04	3.4
DUP	1:77366001-77367600	1600	2.98	1.42	0.54	4.42	2.46	2.06	2.16	2.26
DUP	1:77544401-77546000	1600	1.46	2.66	2.26	3	2.16	2.24	2.26	1.6
DUP	1:77546401-77548400	2000	1.66	2.52	2.32	4	1.26	2.46	2.2	1.08
DEL	1:77636401-77638400	2000	2.14	1.62	2.28	1.58	3.26	1.18	1.74	1.86
DUP	1:77914801-77916400	1600	1.52	1.94	1.92	3.9	3.04	3.9	3.42	1.36
DUP	1:78106801-78108400	1600	1.82	2.7	1.06	3.6	2.88	3.02	2.28	2.32
DUP	1:78136001-78138000	2000	2.04	4.24	1.6	2.82	2.16	2.04	1.86	1.6
DUP	1:78304801-78306400	1600	4.48	3.54	4	2.42	4.76	2.26	2.52	3.74
DEL	1:78471201-78473200	2000	1.98	2.14	1.18	1.56	1.06	0.78	0.96	1.3
DUP	1:78532401-78534400	2000	2.68	2	2.4	1.42	3.38	1.66	3.28	1.48
DUP	1:78622401-78624000	1600	3.46	2.76	2.54	1.44	2.8	1.66	1.58	1.76
DUP	1:78788401-78790000	1600	1.92	2.64	1.86	1.84	1.84	2.22	3.68	2
DUP	1:79079601-79081200	1600	1.76	1.58	2.02	2.28	2.8	3.26	3.6	1.86
DEL	1:79096801-79098400	1600	1.36	0.6	2.04	2.18	1.58	1.72	3.54	1.9
DUP	1:79123601-79125200	1600	1.76	3.08	1.34	2.4	2.46	1.76	2.86	2.02
DUP	1:79136401-79139200	2800	1.36	2.14	2.94	3.46	1.9	1.58	1.18	1.6
DUP	1:79348001-79350000	2000	1.56	2.02	3.3	1.34	2.22	1.36	3.4	1.38
DUP	1:79356401-79360400	4000	1.3	2.16	2.42	1.68	1.9	1.84	3.54	3.46
DEL	1:79468001-79470000	2000	1.76	2.14	1.62	3.42	1.7	1.76	0.72	2.12
DUP	1:79583601-79585600	2000	2.26	0.74	2.2	1.14	1.84	1.72	1.92	4.22
DUP	1:79638001-79639600	1600	1.46	1.68	1.6	2	3.7	2.54	3.12	3.04
DUP	1:79714801-79716800	2000	3.56	3.46	3.56	2.42	4.12	2.72	3.36	2.9
DEL	1:79772401-79774000	1600	2.24	2.86	1.6	1.28	2.34	1.38	1.72	0.94
DEL	1:79786801-79788400	1600	1.62	1.9	1.86	3.12	2.62	1.34	0.58	1.74
DUP	1:79827201-79829200	2000	1.58	3.3	1.06	1.94	2.44	2.56	2.52	1.98
DEL	1:79877201-79878800	1600	1.08	1.66	2.18	2.74	3.16	1.64	1.32	1.94
DEL	1:79940801-79942400	1600	1.92	2.82	1.1	2.16	3.6	1.74	0.74	1.88
DUP	1:79970801-79972800	2000	1.1	2.98	2.8	1.46	2.76	2	3.34	1.78
DUP	1:79996401-79998000	1600	2.4	3.2	1.88	2.42	2.64	1.68	1.3	2.02
DUP	1:80070401-80072400	2000	1.04	2.48	2.94	3	2.92	2.36	1.52	1.52
DUP	1:80136001-80138000	2000	1.8	2.86	4.14	1.88	1.58	3.34	1.6	2.84
DUP	1:80169201-80171200	2000	1.78	2.18	1.34	3.46	1.88	2.48	3.56	1.9
DUP	1:80176801-80178800	2000	1.94	2.04	2.02	2.3	1.42	2.94	4.04	2.7
DUP	1:80182001-80184000	2000	2.86	1.3	2.94	2.62	1.24	1.28	1.58	2.46
DEL	1:80213201-80214800	1600	1.04	1.26	3.06	2.4	2.76	1.48	1.54	1.06
DUP	1:80259601-80261200	1600	6.7	4.38	6.54	7.72	6	4.04	4.14	5.08
DEL	1:80266001-80267600	1600	2.86	1.18	2.32	1.18	2.48	2	0.3	2.84
DUP	1:80438801-80440400	1600	2.48	3.18	1.86	2.86	6.16	3.3	3.72	1.46
DUP	1:80983601-80985600	2000	1.04	2	3.2	2.14	2.18	1.64	2.1	2.54
DEL	1:81046801-81048400	1600	1.86	2.28	1.5	1.48	0.96	2.4	2.1	3.16
DUP	1:81311201-81312800	1600	1.9	2.86	1.86	1.42	2.8	1.38	2.38	2.68
DEL	1:81412401-81414800	2400	2.12	0	0.94	1.98	0	0.54	0.98	0.92
DUP	1:81475201-81477200	2000	2.66	1.88	1.6	3.46	1.86	3.08	0.88	2.02
DEL	1:81711201-81712800	1600	2.78	0.76	1.86	1.86	3.08	1.38	1.34	1.74
DEL	1:81754001-81756000	2000	0.58	1.88	1.88	1.14	1.4	1.52	2.46	1.48
DUP	1:81836001-81837600	1600	1.78	1.74	1.34	3.04	2.82	2.52	1.16	2.02
DEL	1:82611601-82613600	2000	1.48	0.72	1.06	1.14	2.3	0.54	1.28	0.94
DUP	1:82617201-82618800	1600	2.68	3.5	1.62	2.16	2.04	2.06	3.58	3.08
DUP	1:82888801-82890400	1600	1.58	1.78	3.74	1.72	2.76	2.08	3.68	1.72
DEL	1:83013601-83016000	2400	1.8	1.56	3.34	3.14	1.24	1.24	0.72	1.76
DUP	1:83085201-83087200	2000	2.38	2.52	2.82	2	2.2	1.66	1.74	2.88
DUP	1:83134001-83136400	2400	3.18	1.88	1.34	3.18	2.72	2.02	1.8	1.9
DUP	1:83141201-83142800	1600	1.32	2.72	2.66	3.14	2.02	1.64	1.86	2.02
DUP	1:83197201-83198800	1600	1.18	2.46	1.34	2	3.72	2.24	2.92	1.74
DEL	1:83312001-83314000	2000	1.18	1.8	2.44	3.28	1.7	1.98	1.42	0.58
DEL	1:83394401-83396000	1600	2.82	1.58	1.54	1.74	1.74	2.02	1.02	2.08
DEL	1:83474801-83476400	1600	1.08	0.72	3.18	1.02	2.52	1.84	1.32	1.38
DUP	1:83618001-83620000	2000	1.62	1.82	2	1.42	4.16	1.76	2.42	3.1
DUP	1:83637201-83639200	2000	1.48	2.88	2.8	1.58	2.16	1.96	1.44	3.14
DUP	1:83801601-83803200	1600	1.6	2.58	2.4	2.58	3.38	1.76	3.42	1.6
DUP	1:83943201-83945200	2000	1.6	1.76	1.86	1.42	2.86	2.14	3.12	2.9
DUP	1:84000401-84002400	2000	1.78	2.68	2	2	2.3	2.9	1.86	3.6
DUP	1:84211201-84213200	2000	2.36	1.64	4.54	2.28	1.8	2.46	3.58	1.72
DEL	1:84309601-84311600	2000	0	1.94	1.22	0.58	0	1.92	1.02	2.02
DUP	1:84521201-84523200	2000	1.58	2.4	1.6	1.84	3.38	2.16	3.22	2.12
DEL	1:84572401-84574400	2000	1.9	1	1.46	2.4	2	2	1.98	2.26
DUP	1:84618801-84620400	1600	10.02	8.52	7.34	8.42	6.06	8.8	8.72	7.34
DUP	1:84777201-84779200	2000	1.6	2.8	1.56	3.5	3.46	2.2	2.6	2.4
DUP	1:85071601-85073600	2000	3.32	3.42	4.26	2.28	2.18	3.3	4.86	2.56
DEL	1:85305201-85306800	1600	1.6	1.12	2.66	1.58	1.7	3.44	1.56	0.4
DUP	1:85312001-85313600	1600	1.9	2.46	3.34	2.28	2	1.64	2.62	2.4
DEL	1:85429601-85432000	2400	0.74	0.86	0.26	1.72	1.38	1.64	1.72	0.66
DUP	1:85471201-85473200	2000	1.6	2.02	2.4	3.72	2.3	1.74	1.44	1.48
DUP	1:85510001-85511600	1600	2.82	2.24	1.86	1.28	3.16	3.62	2.88	2.12
DUP	1:85552401-85554400	2000	2.16	1.82	3.44	1.72	4.92	2.28	2.28	3.08
DUP	1:85590401-85592000	1600	2.68	3.12	2.2	2.52	1.36	1.6	2.46	2.26
DEL	1:85599601-85601600	2000	1.32	2.4	2.66	0.72	1.82	1.22	1.7	1.06
DUP	1:86147201-86149200	2000	1.42	2.44	2.64	1.44	3.66	2.04	2.72	1.62
DUP	1:86179201-86180800	1600	2.72	2.2	2.8	2.4	2	3.7	2.38	3.44
DUP	1:86292401-86294000	1600	2.36	0.86	1.46	3.14	2.76	1.92	2.14	1.86
DUP	1:86460401-86462000	1600	2.28	3.22	2.94	1.84	3.2	3.04	2.22	0.94
DEL	1:86510401-86512000	1600	1.46	2.6	0.94	2.96	2.16	1.46	1.82	2.24
DUP	1:86720801-86722400	1600	2.6	1.5	3.3	2.54	4	2.72	1.54	2.12
DUP	1:86738001-86740000	2000	2.12	2.14	1.22	2.88	3.46	1.76	1.5	2.64
DUP	1:87132801-87134800	2000	2.02	1.9	1.88	3.12	2.46	2.58	1.96	1.46
DUP	1:87358401-87360400	2000	2.78	2.58	3.06	3.02	2.18	1.68	1.3	1.2
DUP	1:87402801-87404400	1600	2.2	2.06	3.68	1	1.84	2.3	1.62	1.36
DUP	1:87414801-87416800	2000	1.62	2.06	2.96	2.72	1.42	1.58	3.64	2.56
DUP	1:87548001-87549600	1600	1.28	1.68	1.34	1.7	1.98	2.9	4.14	1.86
DUP	1:87711601-87713600	2000	1.86	2.04	1.62	2.72	0.92	2.16	3.32	1.86
DEL	1:87753601-87756800	3200	2.16	0.82	0.92	1.7	0.52	0.8	0.62	1.18
DEL	1:87783601-87786000	2400	1.72	1.1	1.6	1.14	1.82	2.8	2.26	0
DUP	1:87944801-87947600	2800	1.28	2.26	2.66	2.4	3.38	1.56	2.46	2.78
DUP	1:88060001-88061600	1600	1.16	2.08	2.4	3.26	0.62	1.64	2.96	2.26
DEL	1:88076001-88078000	2000	1.6	1.1	2.54	1.58	1.7	1.24	1.14	2.68
DEL	1:88134001-88135600	1600	1.02	1.16	2.66	3.82	1.84	1.14	0.44	2.3
DUP	1:88184801-88186800	2000	2.42	2.96	2	3.5	2.16	1.6	1.78	1.46
DUP	1:88398801-88400400	1600	2.4	2.36	1.2	1.84	1.84	3.88	1.68	3.6
DUP	1:88418401-88420000	1600	1.72	1.5	1.86	2.4	1.98	2.88	3.22	3.84
DUP	1:88460401-88462400	2000	3.42	2.12	1.98	2.96	1.84	2.98	1.8	2.38
DUP	1:88568801-88570400	1600	2.14	2.82	2.4	1.84	1.98	2.38	1.1	2.62
DEL	1:88611601-88613200	1600	2.14	2.72	1.08	2.82	2.56	2.38	1.12	0.92
DUP	1:88661201-88663200	2000	2.38	4.34	2.14	1.42	1.84	1.46	1.58	2.14
DEL	1:88709201-88711200	2000	2.62	2.18	3.06	1.56	1.06	0.76	1.54	1.72
DUP	1:88818801-88820400	1600	2.14	1.24	2.66	2.96	1.36	3.04	1.54	2.9
DUP	1:89256801-89258400	1600	4.48	2.12	3.16	1.58	1.38	1.76	2.3	2.68
DUP	1:89409601-89411200	1600	2.1	2.4	2.58	1.02	3.24	3.58	1.72	2.18
DEL	1:89494401-89496000	1600	1.32	2.82	2.26	1.86	1.38	1.08	1.58	1.88
DUP	1:89539601-89541200	1600	3.26	1.08	2.94	2.82	1.82	2.92	1.38	2.52
DUP	1:89559201-89560800	1600	2.92	3.22	0.94	1	2.14	2.2	2.26	2.68
DUP	1:89655601-89657200	1600	3.28	0.84	2.8	2.28	2.62	1.24	3.6	2.4
DUP	1:89726401-89729200	2800	1.14	1.88	3.6	2.26	1.52	1.62	2.78	2.68
DUP	1:89829201-89830800	1600	3.5	1.72	2.14	1.84	3.84	2.16	1.44	2.94
DUP	1:90047601-90049200	1600	3.54	2.28	1.86	1.58	2.64	1.5	2.54	1.46
DUP	1:90054401-90056400	2000	3.14	3.56	2.4	2.42	1.38	2.42	1.84	2.24
DUP	1:90178801-90180800	2000	2.3	2.78	3.86	2.96	1.82	1.46	1.42	1.86
DEL	1:90219601-90222000	2400	2.02	2.04	1.34	1.72	2.44	1.68	0.98	3.3
DUP	1:90737601-90739200	1600	2.48	3.78	4.4	3	2.76	2.7	1.42	4.54
DUP	1:90742801-90745200	2400	1.82	1.04	1.92	1.6	3.52	3.42	2.46	1.06
DEL	1:90766801-90768800	2000	1.22	1.14	2.66	1.42	2.24	1.78	1.7	1.98
DUP	1:91058801-91060400	1600	3	1.74	2	3	1.68	1.5	1.42	3.28
DUP	1:91108401-91110000	1600	1.86	2.28	3.06	2.12	1.98	0.64	1.52	3.3
DUP	1:91269201-91271200	2000	2.62	2.92	1.46	4.28	0.92	1.84	2.88	2.4
DUP	1:91288401-91290400	2000	3.1	3.2	2.82	1.74	2.36	2.08	2.82	1.08
DEL	1:91307201-91308800	1600	3.04	1.42	1.74	1.42	3.2	1.64	1.56	1.6
DUP	1:91482401-91484000	1600	1.88	1.66	2.66	3.82	1.54	3.14	1.96	1.98
DUP	1:91505601-91507200	1600	3.28	1.42	2.54	2.42	1.38	2.22	2.14	1.48
DUP	1:91623601-91625200	1600	2	2.18	1.34	1.72	1.22	3.74	2.26	1.86
DUP	1:91654401-91656000	1600	2.46	2.06	2	3.4	3.8	1.58	1.96	1.86
DUP	1:91658401-91660000	1600	2.78	3.4	2.26	3.72	1.82	1.72	2.26	1.86
DUP	1:92084801-92086400	1600	2.5	2.4	2.14	3.96	2.62	1.32	2	1.58
DUP	1:92094401-92096400	2000	1.74	1.28	3.74	2.4	1.98	2.48	1	2.14
DUP	1:92110001-92112000	2000	2.18	3.32	2.64	1.28	2.14	2.38	1.56	2.9
DEL	1:92326801-92328400	1600	1.74	2.82	1.74	2.26	1.08	1.44	1.14	1.74
DUP	1:92455601-92457600	2000	1.32	2.68	2.26	1.28	3.84	1.6	3.26	2.26
DEL	1:92529201-92531600	2400	1	3.12	2.26	1.42	2	1.3	2.64	1.46
DEL	1:92568801-92570400	1600	2.62	1.94	1.34	1.84	1.98	2.22	0.84	1.06
DEL	1:92695201-92696800	1600	1.34	2.04	1.24	2.06	2.36	1.64	3.14	1.66
DEL	1:92840801-92842400	1600	3.12	2.76	0.8	2.26	1.2	1.6	2.72	1.2
DUP	1:92920401-92922000	1600	6.46	4.96	4.58	2.46	3.6	3.08	4.04	3.92
DUP	1:92957201-92959200	2000	2.1	3.98	2.44	1.64	1.62	3.6	2.56	1.34
DUP	1:93129601-93131600	2000	1.46	2.86	2	2	2.92	2.58	0.72	2.94
DUP	1:93203201-93204800	1600	1.64	1.62	3.94	1.42	1.9	2.5	1.76	3.2
DEL	1:93230001-93231600	1600	1.28	1.2	1.6	3.78	1.96	1.76	1.5	1.72
DEL	1:93316401-93318000	1600	3.28	1.38	1.86	2.4	2.26	2.2	0.84	1.32
DUP	1:93337201-93338800	1600	2.5	0.72	1.34	1.72	3.62	1.92	2.36	2
DUP	1:93410001-93411600	1600	1.62	1.58	2.42	3.12	2.64	1.96	2.16	1.74
DUP	1:93507201-93508800	1600	1.58	1.64	3.46	3.12	1.38	1.7	1.84	1.72
DEL	1:93632801-93634400	1600	2.82	3.2	1.86	0.56	1.66	1.48	1.66	1.18
DUP	1:93685601-93687600	2000	1.28	2.6	3.86	2.96	3.96	2.22	1.94	2.64
DUP	1:93691601-93693600	2000	2.6	1.52	4.26	1.28	1.2	1.72	2	3.08
DEL	1:93765601-93767200	1600	3.8	1.52	1.6	1.42	0.76	2.38	1.82	1.58
DUP	1:93801601-93803200	1600	1.18	1.1	1.48	3.58	2.92	3.28	0.84	1.74
DUP	1:93994001-93996000	2000	1.72	1.6	1.46	1.58	1.2	2.44	3.42	3.18
DUP	1:94112401-94114800	2400	2.86	1.5	2.4	2.72	1.52	1.56	1.82	2.78
DEL	1:94137601-94139600	2000	2.94	1.68	1.34	1.58	2.66	2.54	0.86	1.6
DUP	1:94237601-94239600	2000	2.16	4.6	1.28	3.08	3.2	2.72	1.8	1.66
DUP	1:94341601-94343600	2000	1.74	2.92	2.94	2.68	2.28	3.2	1.84	1.86
DUP	1:94957201-94958800	1600	2.26	0.88	2.48	2.02	2.18	3	2.82	1.22
DEL	1:95009201-95010800	1600	2.4	1.28	1.76	2.74	1.7	2.02	1.16	1.9
DUP	1:95088001-95090000	2000	3.2	3.5	3	3.68	3.02	2.54	4.96	3.56
DUP	1:95156801-95158400	1600	2.3	2.42	3.26	1.04	1.44	1.3	2.42	2.92
DUP	1:95190001-95191600	1600	4.22	5.46	2.4	2.96	4.92	3.5	4	3.88
DUP	1:95240401-95242000	1600	2.34	2.8	1.86	1.84	1.84	2.54	1.72	3.7
DEL	1:95290001-95291600	1600	2.08	1.58	1.34	2.58	0.78	1.78	3.28	1.34
DUP	1:95480001-95481600	1600	1.9	1.52	0.94	1.42	3.24	4.1	1.56	1.86
DUP	1:95533601-95536000	2400	1.18	2.28	2.82	2.28	2.92	3.36	1.14	2.84
DUP	1:95611201-95613200	2000	1.36	3.04	2.94	2.46	3.38	1.16	3.26	1.32
DUP	1:95711601-95714000	2400	2.78	1.12	1.2	2.26	1.84	2	2.58	3.2
DUP	1:95857201-95859200	2000	1.92	3.26	1.46	3.82	2.3	2.66	2.28	1.46
DUP	1:95975201-95977200	2000	2.12	0.96	2.58	2	2.72	2.06	1.94	3.78
DUP	1:96044001-96046000	2000	3.86	2.22	3.06	2.72	2.76	2.5	2.26	1.34
DEL	1:96048401-96050000	1600	1.58	1.64	0.8	2.12	0.9	2.3	1.66	2.12
DEL	1:96188401-96190000	1600	2.62	1	1.46	1.14	2.76	1.48	1.58	1.34
DUP	1:96257201-96258800	1600	2.58	4.12	1.76	2.04	1.9	2.46	3.26	1.08
DUP	1:96363201-96365200	2000	2.1	2.24	2.8	2.68	3.38	2.42	0.42	3.38
DEL	1:96512801-96515200	2400	2.04	1.68	1.06	3	1.7	1.68	2.82	1.98
DUP	1:96608401-96610000	1600	2.48	4.44	2.4	2.14	1.22	2.7	2.38	1.74
DEL	1:96828801-96830400	1600	2.18	1.28	2	1.14	2.56	3.6	1.42	1.58
DUP	1:96840401-96843200	2800	48.16	47.2	37.2	46.18	42.16	38.36	39.24	35.78
DUP	1:96861601-96863600	2000	4.66	3.28	5.06	2.28	4.62	2.34	2.76	2.56
DEL	1:96887201-96892000	4800	0.44	0.3	0.8	0.56	0.32	0.56	1.02	1.06
DUP	1:96920801-96922800	2000	24	18.24	14.4	16.68	13.84	12.26	12.44	10.42
DUP	1:96924401-96930800	6400	53.16	53.78	45.46	50.92	50.88	42.44	46.84	40.72
DUP	1:96935201-96940800	5600	24	26.14	21.2	21.78	24.7	20.68	23.7	20.1
DUP	1:96941601-96943200	1600	18.72	27.56	15.86	19.14	20.86	18.28	18.56	15.86
DUP	1:96946401-96951200	4800	39	39.64	31.74	34.14	35.18	31.02	35.66	29.22
DUP	1:96960401-96966400	6000	34.26	35.72	31.76	34.2	32.82	27.68	31.82	22.98
DUP	1:96983201-96985600	2400	1.74	2.34	3.64	2.46	1.38	1.64	1.8	2.68
DEL	1:97050001-97051600	1600	2.36	1.82	1.46	2.28	0.62	2.7	2.14	1.34
DUP	1:97064401-97066000	1600	3.2	4.58	3.2	1.7	3.8	2.12	2.86	1.6
DUP	1:97139601-97142400	2800	1.92	2.26	1.5	3.14	1.7	1.98	2.76	1.46
DUP	1:97184401-97186400	2000	3.54	1.64	2.66	1.42	1.84	2.58	3	3.34
DEL	1:97261201-97262800	1600	3.82	2.58	1.34	1.58	0.92	1.64	1.58	1.86
DEL	1:97276401-97278000	1600	0.92	3.42	1.9	1.02	2.22	1.74	2.5	2.04
DEL	1:97358401-97360000	1600	1.08	1.58	1.38	1.28	1.7	1.8	1.96	3.56
DUP	1:97587601-97590000	2400	2.18	3.16	1.34	2.14	2.16	2.12	2.86	2
DUP	1:97593601-97595200	1600	2.42	1.2	2.66	1.56	1.8	3.2	1.24	2.1
DEL	1:97729601-97731600	2000	1.28	3.12	1.86	2.26	1.22	1.88	1.94	2.12
DEL	1:97830401-97832000	1600	2.72	1.32	1.08	1.56	2.26	1.46	3.88	1.18
DUP	1:97849601-97851200	1600	1.46	2.1	2.26	3.42	0.76	2.02	1.86	2.14
DUP	1:97943201-97945200	2000	1.74	3.22	2.82	2	2	2.66	2	1.6
DEL	1:98017601-98019200	1600	1.66	1.3	1.86	1.28	2.44	3	2.16	1.34
DUP	1:98144001-98145600	1600	3.8	1.8	2.54	1.42	3.04	1.72	2.68	2.24
DUP	1:98386401-98389600	3200	5.66	2.84	2.64	2.88	3.18	3.14	3.4	3.16
DUP	1:98476801-98482400	5600	12.46	10.02	6.92	11.58	14.78	10.86	8.36	9.52
DUP	1:98495601-98498000	2400	18.82	15.88	9.7	20.64	29.1	21.12	11.66	16
DUP	1:98511601-98513600	2000	20.56	20.58	14	23.2	26.5	20.58	13.58	17.44
DUP	1:98516001-98517600	1600	10	7.94	6.58	9.42	13.68	12.48	8.96	6.48
DUP	1:98563201-98564800	1600	1.1	3.4	1.4	1.64	2.8	3.64	2.3	2.02
DUP	1:98584801-98587200	2400	2.5	3.5	0.94	2.2	2.46	1.88	2.14	1.74
DUP	1:98782401-98784400	2000	2.38	1.72	1.2	2.28	3.26	1.5	3.32	2.14
DUP	1:98848801-98850800	2000	2.78	2.66	1.22	2.14	3.6	2.28	1.46	1.58
DUP	1:98863201-98865200	2000	1.76	1.78	2.54	3.12	4.42	1.76	1.58	2.9
DUP	1:99012001-99013600	1600	2.74	3.08	1.9	2.76	1.24	4.22	3.24	1.62
DUP	1:99135601-99137200	1600	3	2.56	2.64	1.28	1.68	1.6	1.94	2.52
DUP	1:99170401-99172000	1600	2.08	1.58	1.74	3.9	1.88	1.22	2	2.56
DUP	1:99198001-99200000	2000	0.76	0.58	1.46	2.58	1.38	2.88	4.38	2.7
DUP	1:99290001-99291600	1600	2.72	1.8	2.28	1.56	2.72	0.86	1.5	2.7
DEL	1:99342001-99344000	2000	0.84	2.36	2.6	1.72	1.38	1.94	2.04	2.52
DEL	1:99378801-99380400	1600	1.18	2.88	1.6	2.14	0.92	2.62	3	1.62
DUP	1:99380801-99382400	1600	1.58	1.92	2.54	1.42	1.52	3.38	2.78	1.98
DUP	1:99392001-99393600	1600	3.76	3.18	1.46	2.54	2.44	2.64	2.68	1.58
DEL	1:99440401-99442000	1600	1.04	1.7	2.86	1.02	2.16	1.76	2.8	2.52
DUP	1:99471601-99474000	2400	1.4	2.64	1.74	3.08	1.7	2.58	3.94	1.78
DEL	1:99546401-99548000	1600	3.04	1.62	1.24	1.9	0.78	1.28	3.82	2.02
DUP	1:99552401-99554400	2000	1.16	2.94	2.24	1.14	3.38	3.24	1.86	3.48
DUP	1:99609201-99611200	2000	3.2	1.54	2.94	2.54	1.08	2.36	0.72	2.14
DUP	1:99676801-99678400	1600	1.18	1.42	3.5	3.06	2.34	2.88	1.3	2.96
DEL	1:99767201-99769200	2000	0.72	2.18	2.26	1.7	2.58	2.04	1.8	2.48
DUP	1:99792001-99793600	1600	3.36	2.24	1.72	1.42	3.36	0.54	1.14	3.6
DUP	1:99849201-99851200	2000	3.28	2.18	1.76	1.7	3.04	1.88	1.78	2.64
DUP	1:99926801-99928400	1600	1.44	2.5	3.2	0.86	2.3	3.56	2.22	2.24
DEL	1:100117601-100119200	1600	1.14	1.62	2.14	2.26	3.62	2.18	1.26	1.62
DUP	1:100157601-100160000	2400	2.28	2.04	1.72	2.96	1.82	1.46	1.14	3.04
DUP	1:100372401-100374000	1600	2.4	2.62	2.44	3.06	2.06	2.54	2.02	1.64
DUP	1:100563601-100565200	1600	1.84	3.86	2.28	2.28	2.9	1.76	1.62	2.52
DUP	1:100688801-100690800	2000	1.94	2.78	1.46	2.28	3.58	3.32	1.26	1.18
DEL	1:100729201-100731200	2000	0.72	1.4	1.2	1.56	2	0.8	1.38	0.94
DUP	1:100784801-100786400	1600	3.2	2.1	2.54	1.14	3.54	2.28	1.86	1.72
DUP	1:101479201-101480800	1600	2.5	3.2	1.06	1.86	3.08	1.9	1.86	2.94
DUP	1:101590001-101591600	1600	1.18	3.72	2.94	2.86	2.18	1.38	2.16	2.14
DUP	1:101641201-101643200	2000	2.2	1.52	1.74	2.06	2.64	2.18	3.76	1.92
DEL	1:101766801-101768800	2000	2.62	2.36	1.6	2.3	1.08	2.56	1.42	1.46
DUP	1:101834801-101836400	1600	3.12	1.96	2	1	1.86	2.74	3.12	1.6
DEL	1:101864401-101866400	2000	1	0.98	0.94	1.4	1.06	1.28	2.08	1.06
DUP	1:101912401-101916800	4400	5.98	4.9	4.4	7.36	3.84	3.5	7.72	6.94
DUP	1:101997201-101998800	1600	2.4	2.88	0.8	1.42	2.34	1.96	3.06	3.1
DUP	1:102096801-102098400	1600	2.74	3.02	1.74	1.58	3.2	2.08	2.1	2.24
DUP	1:102341601-102343600	2000	3.46	2.5	1.34	3.18	3.5	1.12	2.78	1.76
DEL	1:102351601-102354000	2400	0.86	0	1.08	0.14	0.3	0.3	0.28	0.4
DEL	1:102355601-102357200	1600	1.18	0.84	1.2	1	2.76	1.34	2.82	1.34
DEL	1:102370801-102372800	2000	2.42	1.32	0.94	2.68	2.56	0.88	2.08	2.78
DUP	1:102446801-102448400	1600	2.94	2.12	1.74	2.58	2.76	2.16	1.88	1.46
DUP	1:102469201-102471600	2400	2.42	2.14	3.06	2.68	1.36	2.36	1.66	0.92
DUP	1:102649601-102651200	1600	1.12	2.24	2.92	2.58	3.92	1.94	2.72	2.1
DUP	1:102680801-102682400	1600	4.24	2.6	1.54	1.88	2.16	1.84	1.74	2.26
DUP	1:102696401-102698400	2000	2.16	1.86	3.34	1.54	2.28	2.48	2.28	3.18
DUP	1:102722801-102724400	1600	1.92	1.56	2.54	2.28	4.76	1.94	1.86	1.6
DUP	1:102818401-102820000	1600	3.32	2.02	1.6	2.26	3.02	2.66	2.06	1.46
DUP	1:102862001-102863600	1600	2.28	2.86	2.82	0.88	2.2	1.16	1.88	3.1
DUP	1:102868001-102869600	1600	3.3	1.86	0.94	2.42	2.6	0.96	2.3	2.14
DUP	1:102879201-102880800	1600	3.28	4.52	2.44	3.32	1.56	1.98	2.6	3.92
DUP	1:102920801-102922800	2000	2.48	1.14	1.48	3.32	2.46	3.12	2	1.86
DUP	1:102959201-102960800	1600	3.28	2.14	2.4	1.7	2.58	1.52	4.06	2
DUP	1:103003601-103005200	1600	3.64	1.96	2.4	3.42	0.6	1.62	2.14	1.2
DEL	1:103049601-103051200	1600	1.28	1.84	1.08	2.12	0.92	1.86	2.2	3.44
DUP	1:103307201-103309200	2000	3.86	2.64	2.26	1.56	1.8	2.6	1.8	2.54
DUP	1:103332801-103334400	1600	1.48	2.78	3.06	1.84	1.54	2.2	2	1.6
DUP	1:103513601-103515200	1600	3.04	3.84	2.38	3.4	1.52	2.82	1.96	1.2
DUP	1:103600801-103602400	1600	2.78	3.18	3.34	1.56	2	1.84	1.28	2.54
DUP	1:103607601-103609600	2000	2.42	1.72	3.06	2.82	1.98	2.4	2.78	1.06
DUP	1:103682401-103684000	1600	0.84	1.94	1.72	3.72	2	2.9	1.38	2.42
DUP	1:103882801-103884400	1600	3.9	1.5	2.94	1.72	1.5	2.5	3.26	2.94
DUP	1:104132001-104134000	2000	2.38	3	1.34	3.86	3.24	1.64	1.02	1.34
DUP	1:104196401-104198400	2000	3.24	1.42	1.86	1.28	2.16	1.76	2.14	2.4
DEL	1:104410001-104411600	1600	3.64	2	1.76	1.84	0.62	1.32	1.72	2.54
DUP	1:104497201-104498800	1600	2.34	2.58	3.06	3.14	0.92	2.12	3.82	0.52
DUP	1:104508401-104510400	2000	3.04	3.22	2.14	1.42	1.5	2.72	2.28	2
DEL	1:104682801-104685200	2400	2.88	2	1.74	1.56	2.56	1.36	2.66	1.06
DUP	1:104770801-104772400	1600	2.62	2.8	1.74	3.68	1.54	3.34	3.14	2.26
DEL	1:104980401-104982000	1600	1.72	1.48	2.66	1.42	1.38	3.32	0.96	1.58
DUP	1:104998801-105000400	1600	1.32	1.86	1.6	2.28	3.24	2.48	2.58	0.8
DUP	1:105132401-105134800	2400	2.3	2.48	2.1	3.72	1.5	1.7	2.34	2.24
DUP	1:105148001-105149600	1600	2.54	0.94	2.26	1.98	4.88	2.8	2.1	2.9
DUP	1:105288001-105289600	1600	2.26	2.14	0.98	4.14	3.96	1.72	3.26	2.26
DEL	1:105315601-105317200	1600	3.12	1.62	1.92	0.78	2.86	2.54	1.76	1.08
DUP	1:105470001-105471600	1600	2.16	1.42	2	2.58	2	3.1	3.54	2.26
DUP	1:105702401-105704400	2000	3.9	2.46	3.1	4.58	3.14	4.62	3.5	2.84
DUP	1:105900801-105902400	1600	3.04	1.5	2.4	2.12	3.62	1.68	1.4	2.54
DUP	1:105944401-105946400	2000	4.02	3.6	1.88	3.2	2.82	3.14	2.46	2
DUP	1:106210801-106212400	1600	3.06	2.22	2.14	2.58	1.7	1.72	2.72	1.32
DUP	1:106230401-106232400	2000	1.62	1.72	2	1.86	1.7	1.76	3.28	2.94
DEL	1:106266801-106268800	2000	2.28	1.32	2.54	1.14	1.52	2.2	1.12	1.58
DUP	1:106351201-106353200	2000	1.74	1.86	2.54	3.72	2.02	2.34	2.14	1.46
DUP	1:106386401-106388400	2000	1.44	2.08	2.14	3.28	2.58	1.86	1.42	1.98
DEL	1:106512401-106514400	2000	1.48	0.58	1.74	1.58	2.3	1.1	1.58	2.14
DUP	1:106528001-106529600	1600	3.5	1.04	1.64	1.74	1.26	2.48	2.68	2.02
DUP	1:106597201-106599200	2000	3.54	2.9	1.82	4.52	2.9	3.18	1.56	1.66
DUP	1:106619201-106620800	1600	2.92	2.42	3.4	1.84	3.1	1.52	1.98	3
DUP	1:106695601-106698400	2800	2.56	1.74	1.88	3.04	2.64	2.34	1.58	1.74
DUP	1:106704401-106706000	1600	2.86	1.38	1.84	1.98	2.76	1.82	2.68	3.34
DUP	1:106856001-106858000	2000	1.74	3.54	2.8	2	5.08	1.76	1.86	1.46
DEL	1:106884001-106886400	2400	2.26	1.36	1.34	2	1.82	3.42	1.5	2.12
DUP	1:106887601-106889200	1600	2.22	1.86	1.88	1.92	1.52	1.84	3.56	1.98
DUP	1:106918801-106920800	2000	3.06	1.56	3.34	2.14	3.08	2.86	1.56	3.08
DUP	1:106964001-106966400	2400	1.58	2.74	2.66	3.86	3.1	1.78	1.88	2.14
DUP	1:107053601-107055200	1600	2.46	2.72	2.04	1	2.34	1.74	3.14	1.34
DUP	1:107183601-107185600	2000	1.24	1.96	2.94	2	3.84	2.32	3	3.14
DUP	1:107343201-107344800	1600	2.66	1.26	2.4	1.86	3.38	1.48	2.28	1.06
DUP	1:107356801-107358400	1600	1.18	4.58	1.46	2.86	2.46	1.12	1.86	1.86
DUP	1:107549601-107551200	1600	2.8	1.32	2.32	1.74	0.94	1.42	2	3.88
DUP	1:107578801-107581200	2400	3.3	4.08	4.4	3	2.96	3.72	5.62	3.6
DEL	1:107626001-107628000	2000	0.3	2.18	1.34	1.28	2.04	1.66	1.02	0.4
DEL	1:107648401-107650400	2000	0	0	0.54	0.86	2.3	0.26	0.72	0
DUP	1:107834401-107836400	2000	1.16	3.18	1.2	2.72	1.22	1.72	3.72	1.72
DEL	1:107964001-107965600	1600	0.58	2.26	1.74	1.58	2	1.76	1.58	0.66
DEL	1:108237601-108239600	2000	1.78	0.98	1.62	3.26	2.04	1.32	0.88	1.6
DUP	1:108348001-108349600	1600	1.44	4.44	3	6.86	2.58	2.6	5.08	5.16
DUP	1:108391201-108392800	1600	1.32	2.08	1.2	3.72	1.54	1.98	2.58	2.14
DUP	1:108417601-108420000	2400	3.18	2.34	1.22	1.86	1.38	2.62	2.28	1.6
DUP	1:108514001-108515600	1600	0.9	2.14	3.34	1.86	2.98	1.74	2.38	2.76
DUP	1:108589601-108591200	1600	1.28	2.8	2.26	2.72	2.3	2.56	1.42	1.74
DUP	1:108652801-108654400	1600	10.9	10.6	7.6	11.28	12.62	9.8	9.14	11.08
DUP	1:108683201-108684800	1600	2.2	3	2	2.68	0.8	3.3	1.3	2.02
DEL	1:108770401-108772000	1600	1.58	2.44	3.06	1.98	2.28	1.16	1.12	2.38
DUP	1:108868001-108869600	1600	1.1	1.48	2.18	1.74	2.94	2.14	0.9	4.12
DEL	1:108946001-108948000	2000	2.4	0.74	1.76	1.88	1.72	2.4	2.46	2.16
DUP	1:108966001-108968400	2400	1.58	4.66	3.44	2.12	4.3	2.32	3.36	3.6
DUP	1:108997201-108999200	2000	4.18	2.74	4	3.82	1.38	3.26	2.26	2.38
DUP	1:109060001-109061600	1600	2.74	3.26	1.86	3.54	1.38	3.14	2.52	1.32
DUP	1:109120801-109122400	1600	2.14	2.82	2	1.72	2.58	2.66	2.92	1.74
DEL	1:109156401-109158000	1600	2.14	2.92	1.74	2.26	2.14	1.42	1.78	1.06
DUP	1:109269601-109271200	1600	1.32	1.78	2.4	1.98	1.38	3.88	2.94	2.38
DUP	1:109712801-109714400	1600	2.92	3.46	1.86	2.26	2.92	3.44	2.68	2.68
DUP	1:109978401-109981600	3200	9.38	5.58	7.62	9.86	7.3	6.52	9.26	6.8
DUP	1:109990801-109992400	1600	6.26	6.32	7.06	10.28	3.54	5.24	6.36	6.88
DUP	1:110065201-110067200	2000	1.18	2.34	2.42	2.86	2.62	2.58	1.16	3.1
DUP	1:110076801-110078400	1600	3.5	2.38	3.3	1.76	1.56	3.06	2.4	2.02
DUP	1:110238001-110240800	2800	1.94	2.42	3.74	3.28	4.32	3.44	2.6	1.12
DUP	1:110250801-110252400	1600	3.42	2.42	3.74	3.42	4.62	4.54	2.02	2
DUP	1:110260801-110262800	2000	2.06	1.84	4.4	4.28	3.84	4.98	2.4	2.94
DUP	1:110276801-110278400	1600	1.7	1.98	2.94	2.54	4.42	1.98	3.02	1.46
DUP	1:110281201-110283200	2000	2.06	3.4	3.34	3.86	3.92	4.74	3.6	1.72
DUP	1:110284001-110285600	1600	1.74	2.82	2.4	2.28	4.42	2.16	2.82	2.54
DUP	1:110294401-110296000	1600	2.6	2.5	1.58	3.54	4.56	3.26	3.54	1.86
DUP	1:110333601-110335600	2000	2.2	1.02	2.26	3.6	3.38	4.1	3.42	1.22
DUP	1:110374801-110377200	2400	2.18	2.28	2.16	3.28	4.92	2.8	2.74	1.88
DUP	1:110539601-110541200	1600	1.14	1.84	3.1	1.84	1.52	1.6	3.16	3.2
DUP	1:110765201-110767200	2000	3.26	2.2	3.26	2.46	1.22	2.46	2.52	1.5
DEL	1:110795601-110797600	2000	0.88	0.84	1.46	1.42	1.22	1.72	1.86	1.32
DUP	1:110818001-110824000	6000	76.48	48.66	45.38	51.42	65.94	74.7	56.1	59.88
DUP	1:110844801-110846400	1600	2.3	3.16	2.26	3.78	3.04	1.54	2.1	1.86
DUP	1:110849601-110851200	1600	2.6	1.52	0.66	1.7	1.66	2.64	2.42	3.3
DUP	1:110944401-110946000	1600	3.56	0.86	1.74	2.96	1.06	1.52	1.54	3.3
DUP	1:110948801-110950400	1600	2.08	4.62	3.6	3.72	2.18	3.1	4.58	3.2
DUP	1:111020401-111022000	1600	3.5	1.84	1.48	1.56	1.06	1.86	2.88	2.4
DUP	1:111025201-111026800	1600	3.72	1.58	1.08	3.42	1.24	2.22	2.48	2.14
DUP	1:111093601-111096000	2400	16.5	6.64	9.86	5.14	7.7	12.52	8.86	5.48
DUP	1:111242001-111243600	1600	2.18	3.28	2.8	2	1.38	2.2	1.72	1.74
DEL	1:111258001-111260400	2400	1.96	1.48	3.06	0.86	1.76	1.38	3.38	1.62
DEL	1:111263201-111264800	1600	2.7	1.62	2.7	1.74	1.72	1.28	2.18	1.88
DUP	1:111377601-111379200	1600	1.6	2.22	3.06	1.28	1.84	1.42	2.64	1.98
DEL	1:111400401-111402800	2400	1.16	1.72	1.46	2.1	2.14	2.02	1.14	3.48
DUP	1:111416801-111418800	2000	1.3	2.56	3.6	3.4	1.66	2.78	1.68	2.38
DUP	1:111425601-111427600	2000	0.88	2.54	2.66	2.14	2.16	3.06	2.86	2.26
DUP	1:111809601-111811200	1600	2.16	3.98	1.06	2.54	1.68	3.12	2.26	1.72
DUP	1:111846001-111847600	1600	2.08	1.42	2.28	2.14	3.1	3.46	1.74	1.74
DUP	1:112086801-112088400	1600	2.34	2.78	2.14	2	1.98	2.78	1.12	2.52
DEL	1:112217201-112219200	2000	2.12	1.32	2.14	3.42	1.68	2.02	1.14	1.72
DUP	1:112298001-112299600	1600	2.74	1.4	2.54	2.96	1.24	3.04	2.4	2.24
DEL	1:112333201-112337600	4400	0.28	2.66	2.64	1.28	1.44	1.18	0.34	1.38
DUP	1:112349601-112352000	2400	2.58	2.2	2.82	2.4	2	1.22	1.42	1.74
DUP	1:112589601-112591200	1600	2.98	2.64	2.82	2.48	3.14	1	1.48	1.78
DEL	1:112732801-112734800	2000	0.88	1.82	2.54	1.86	1.38	2.34	1.74	2.14
DUP	1:112889601-112891600	2000	3	2.94	2.02	2.16	2.18	1.66	2.3	1.22
DUP	1:113004801-113007600	2800	1.36	1.62	2.18	2.72	3.88	2.32	2.94	2.68
DUP	1:113031201-113033600	2400	1.94	2.54	2.42	2.42	1.24	3.64	1.88	2.26
DEL	1:113504401-113506000	1600	0.88	2.58	1.86	1.58	1.38	2.62	2.14	1.46
DUP	1:113622401-113624000	1600	2.52	1.86	2.4	1.84	0.92	2.92	1.44	3.48
DEL	1:113628001-113630000	2000	1.44	2.36	1.18	1.98	2.16	1.18	1.88	2.38
DUP	1:113642001-113643600	1600	1.68	1.86	2.78	3.6	3.3	2.74	1.48	1.64
DEL	1:113789201-113790800	1600	0.74	2.3	2.54	2	1.7	2.22	1.6	0.94
DEL	1:113842401-113844800	2400	1.06	0.88	0.54	0.72	0.92	1.28	1.16	1.86
DUP	1:113880801-113882800	2000	1.06	3.26	3	2.3	2.22	1.3	3.08	1.64
DUP	1:114040401-114042000	1600	3.06	0.82	2.26	3.28	2.58	2.64	2.4	2.9
DUP	1:114115201-114116800	1600	2.06	1.24	1.34	1.72	2	3.36	2.82	2.68
DEL	1:114164001-114166000	2000	1.72	0.86	1.48	1.42	0.62	1.94	1.4	1.32
DUP	1:114192001-114194000	2000	6.3	3.78	3.2	3.6	5.6	3.14	6.12	5.08
DUP	1:114250401-114252000	1600	4.32	5.14	7	5.34	6.9	6.5	3.64	3.78
DUP	1:114306801-114308400	1600	1.88	1.94	1.86	1.84	4.12	1.8	1.98	1.58
DUP	1:114327601-114330400	2800	1.96	2.72	3.78	2.58	2.14	0.92	3.04	1.6
DUP	1:114349601-114351200	1600	1.32	3	1.74	1.84	2.16	1.56	2.26	3.44
DUP	1:114625601-114627200	1600	2.86	3.26	1.06	1.42	2.18	2.06	2	2.4
DUP	1:114691201-114693600	2400	1.14	2.28	1.74	1.58	1.98	1.26	4	2.4
DUP	1:114777601-114779200	1600	1.18	3.3	2.12	2.72	2.44	2.46	2.52	2.26
DEL	1:114800001-114801600	1600	2.68	2.64	2.94	1.28	1.8	2.02	1.84	0.66
DUP	1:114886801-114888800	2000	1.32	2	1.76	3	3.7	1.5	2.46	1.6
DUP	1:115017601-115019200	1600	1.6	1.96	1.74	2.28	1.54	3.68	2.54	1.46
DUP	1:115022401-115024400	2000	14	15.98	12.94	15.14	14	13.06	13.16	13.88
DUP	1:115282801-115284800	2000	1.58	3.5	2.26	1.56	3.8	1.76	1.24	2.24
DUP	1:115419201-115420800	1600	2.46	2.88	0.66	2.58	1.98	2.16	1.98	1.86
DUP	1:115461201-115463200	2000	3.8	2.66	2.8	3.72	2.16	2.08	1.98	2.9
DUP	1:115508801-115510400	1600	1.84	2.56	1.84	2.14	3.5	1.86	2.88	1.72
DEL	1:115579201-115581600	2400	0.88	1.26	1.72	0.84	0.3	1.32	1.7	0.8
DUP	1:115677601-115679200	1600	2.5	1.98	2.54	3.42	2.34	1.8	1.42	1.74
DUP	1:115798401-115800400	2000	2.38	1.56	1.78	1.28	2.18	2.04	2.16	3.08
DUP	1:115860401-115862000	1600	2.36	1.38	2.26	0.98	3.24	1.88	1.1	2.94
DEL	1:115868401-115870000	1600	1.14	1.5	1.74	3	1.38	3	1.82	1.58
DUP	1:115957201-115958800	1600	1.58	2.18	1.86	2.28	2.44	3.78	2.94	1.72
DUP	1:116114001-116115600	1600	2.92	1.08	1.74	3.12	2.56	2.42	1.42	1.7
DUP	1:116159201-116162000	2800	3	3.18	2.14	1.14	2.28	2.06	1.96	1.46
DEL	1:116191201-116194000	2800	2.12	1.06	2.7	1.46	3.2	1.7	1.1	1.86
DUP	1:116293201-116295200	2000	1.94	3.28	2.42	3.72	1.38	1.46	3.32	1.76
DUP	1:116371601-116373600	2000	2.1	1.54	1.86	1.74	2.9	1.44	1.74	2.7
DUP	1:116391601-116393200	1600	1.04	2.86	1.34	2.42	1.54	2.44	2.28	2.4
DUP	1:116430001-116431600	1600	0.88	2.1	1.46	2	4.16	1.48	3.58	1.6
DEL	1:116498001-116500000	2000	1.94	0.86	2.16	1.14	1.06	0.56	2.16	1.9
DUP	1:116563601-116565600	2000	4.28	3.68	2.66	2.14	3.72	2.78	2.86	2
DEL	1:116566001-116567600	1600	3.46	1.16	1.22	1.44	0.62	1.96	3.78	2.02
DEL	1:116683201-116685600	2400	0.88	0.54	2.14	0.72	0.62	1.22	1.14	1.34
DUP	1:116716001-116717600	1600	0.88	1.38	2.4	2.26	1.08	2.9	3.86	1.72
DUP	1:116772001-116773600	1600	2.62	1.68	1.74	1.28	3.08	1.34	2.14	2.26
DEL	1:116819601-116821200	1600	0.32	0.84	1.76	0.44	0.48	0.86	0.46	1.5
DUP	1:117013601-117015200	1600	1.64	1.72	3	3.78	2.04	1.86	1.76	1.78
DEL	1:117041201-117049600	8400	2.22	0	0	0.06	2.14	1.82	1.02	0.98
DUP	1:117129601-117131600	2000	1.7	2.66	1.62	4.38	1.38	2.84	1.9	2.9
DUP	1:117377201-117378800	1600	2.34	3	2.14	2	3.7	1.44	1.72	1.86
DUP	1:117382001-117383600	1600	2.66	2.14	2.5	2.86	1.4	2.78	1.28	2.24
DEL	1:117466801-117468800	2000	1.32	0.68	2	1	0.46	1.84	1.14	1.86
DUP	1:117476401-117478000	1600	0.9	2.6	2	1.86	2.3	3.46	2.12	1.88
DUP	1:117587201-117588800	1600	1.86	1.76	4.26	2.28	3.36	1.68	1.12	1.46
DUP	1:117794401-117796800	2400	2.04	1.96	1.86	1.42	4.08	2	2.02	1.46
DUP	1:117862801-117864400	1600	1.58	2.72	2.9	1.14	1.52	2.9	2.12	2.12
DUP	1:117874001-117876400	2400	3.76	1.78	3.86	1.42	1.98	2.12	2.42	2.12
DUP	1:118100401-118102000	1600	1.98	2.36	2.18	3.06	2.24	1.02	4.9	3.14
DUP	1:118121201-118123200	2000	1.58	1.94	2.54	3.32	2.16	1.04	2.52	3.2
DUP	1:118178801-118180800	2000	2.94	1.8	3.02	1.72	0.94	2.74	3.56	1.36
DUP	1:118247601-118249200	1600	1.14	1.64	2.8	3.54	2.12	1.82	1.56	2.12
DEL	1:118299601-118301200	1600	2.2	3.78	2.14	2	1.56	1.4	1.28	1.6
DUP	1:118345601-118347200	1600	3.42	2.18	2.9	1.14	3.04	1.58	2.1	2.52
DUP	1:118480801-118482800	2000	1.7	0.96	2.66	3.28	1.68	1.5	1.38	2.88
DUP	1:118549601-118551200	1600	1.74	4.2	1.32	2.96	2.46	1.46	1.86	1.72
DUP	1:118663601-118665600	2000	2.94	2.58	2.16	2.42	2.02	3.46	2.02	3.38
DUP	1:118678801-118680400	1600	1.76	2.28	0.94	2.14	2.34	4.02	3.32	2.7
DUP	1:118702401-118704000	1600	1.72	1.76	3.74	2.12	2.12	1.64	1.1	2.36
DEL	1:118705601-118707200	1600	0.86	1.48	2.8	1.84	0.76	2.76	2.06	1.98
DUP	1:118776401-118778000	1600	6.78	5.46	5.46	3.14	9.08	5.26	4.58	4.22
DUP	1:118778401-118780400	2000	5.14	4.98	4.76	4.66	3.8	6.26	3.02	3.44
DUP	1:119249201-119251200	2000	1.96	1.44	1.64	2.74	3.14	1.52	3.76	2.18
DUP	1:119388001-119389600	1600	3.54	2.08	1.6	3.4	1.38	3.8	2.64	1.72
DUP	1:119649201-119651200	2000	2.42	2.14	1.9	3.4	3.04	3	0.84	1.58
DEL	1:119703201-119704800	1600	0.84	1.5	2	2.12	1.68	1.56	2.86	2.9
DUP	1:119719601-119721600	2000	2.26	1.12	1.98	2.12	2.46	2.32	2.36	1.86
DEL	1:119742801-119744400	1600	1.46	1.8	1.06	2.4	2.76	3	0.56	2.68
DUP	1:119789201-119790800	1600	3.06	1.54	1.74	2.72	2.64	1.66	1.88	4.14
DUP	1:119792801-119794400	1600	4.28	2.38	2.7	2	1.86	1.52	1.48	3.86
DUP	1:119799601-119801200	1600	1.3	2.42	2.14	1.7	1.68	2.16	2.94	3.7
DUP	1:119853201-119854800	1600	1.64	1.76	1.36	2.88	3.14	1.74	4.08	1.78
DUP	1:120136001-120137600	1600	3.64	1.8	2.26	3.26	2.9	3.04	3.12	3.3
DUP	1:120272801-120274800	2000	3.86	3.22	3.1	1.28	1.5	1.4	1.64	1.62
DEL	1:120277201-120278800	1600	1.04	1.72	1.6	2.86	1.7	1.48	3.04	1.34
DEL	1:120319601-120321600	2000	1.18	2.04	1.86	2.28	1.84	1.92	1.28	2.26
DUP	1:120414401-120416400	2000	3.5	1.98	2.26	3.42	3.54	1.3	1.84	1.6
DUP	1:120486401-120488400	2000	1.88	2.82	2.14	3.92	1.36	1.24	1.4	1.86
DEL	1:120525601-120527200	1600	2.14	0.96	0.94	1.86	2.62	1.12	1.66	1.32
DEL	1:120606801-120608400	1600	1.3	1.36	2.14	2.12	3.66	1.42	1.58	2.38
DUP	1:120642001-120644000	2000	2.82	1.24	3.24	2.68	1.82	1	1.92	1.46
DEL	1:120854801-120856400	1600	1	1.68	2.66	0.28	3.08	1.06	1.38	2
DUP	1:120914401-120916400	2000	1.92	2.52	3.34	3.26	1.84	2.18	2.28	1.74
DUP	1:120943201-120944800	1600	3.2	3.58	1.46	1.58	1.54	2.24	1.28	2.8
DUP	1:120952801-120954400	1600	2.3	1.26	2.24	2.12	1.38	2.2	1.54	3.2
DUP	1:121057601-121059200	1600	3.26	4.6	1.88	2.28	1.8	1.6	2.42	1.46
DUP	1:121080401-121082000	1600	3.04	3.9	2.26	2.12	2.26	2	2.8	2.24
DUP	1:121102801-121105200	2400	2.14	3.36	2.26	1.14	2.14	3.2	3.02	1.58
DEL	1:121227601-121229200	1600	2.82	2.74	0.96	1.44	1.22	2.7	1.22	2.52
DUP	1:121282001-121283600	1600	2.82	3.02	1.08	2.02	3.02	3.88	2.44	1.72
DUP	1:121595201-121596800	1600	0.14	3.8	1.06	3.26	3.04	2.18	2.1	1.86
DUP	1:121617201-121619200	2000	3.08	2.34	3.3	1.56	1.8	1.5	2.56	1.86
DUP	1:121622401-121624000	1600	3.86	1.86	1.2	2.1	2.58	2.6	2.74	2.52
DUP	1:121640001-121641600	1600	1.86	1.96	1.6	2.28	1.98	3.46	0.86	2.38
DUP	1:121672001-121673600	1600	2.18	3.98	2.54	1.7	2.74	1.72	1.42	1.2
DUP	1:121702001-121703600	1600	1.16	2.36	1.58	3.54	1.06	2.84	0.42	3.18
DUP	1:121729601-121731600	2000	2.34	2.52	1.34	2.4	1.84	2.06	3.14	3.34
DUP	1:121742401-121744400	2000	1.44	3.12	2.4	1.86	1.2	2.78	1.96	2.52
DUP	1:121758401-121760000	1600	2.8	2.98	1.74	1.42	3.24	1.76	2.54	1.86
DEL	1:121826801-121828400	1600	0.58	1.84	1.86	1	2.44	1.72	2.26	2.4
DUP	1:121929601-121931200	1600	2.4	1.76	1.64	3.06	1.56	2.2	3.82	2.32
DEL	1:122007201-122009600	2400	2.78	1.32	1.46	2.42	1.24	1.16	2.14	1.6
DEL	1:122117601-122119200	1600	2	1.38	1.2	3.14	1.82	2.4	2.38	1.58
DUP	1:122167201-122169200	2000	3.28	1.96	3.6	1.7	2.62	2.66	3.12	1.32
DUP	1:122274401-122276000	1600	1.74	2.1	2.14	4.28	3.5	2.02	2.82	2.26
DUP	1:122402801-122404400	1600	2.6	3.08	2.26	2.68	1.84	1.34	2.4	1.86
DUP	1:122446801-122449200	2400	2.96	1.88	1.86	2.68	1.22	2.62	1.42	1.46
DUP	1:122667201-122669200	2000	1.74	1.82	2.26	1.42	3.08	2.8	2.12	3.08
DUP	1:122793201-122795200	2000	1.64	2.9	1.76	3.18	1.78	2.72	2.74	1.94
DEL	1:123366401-123368400	2000	1.18	1.7	2.64	1.28	1.54	1.66	1.28	2
DUP	1:123402801-123404800	2000	2.6	2.16	2.82	2	1.92	1.32	2.4	3.38
DEL	1:123811201-123812800	1600	1.9	1.54	1.34	0.98	2.62	1.86	1.7	3.18
DEL	1:123827601-123829200	1600	1.9	1.82	1.2	3.28	2.9	1.2	2.28	1.32
DUP	1:123897601-123899600	2000	1.32	2.54	1.86	2.6	2.36	2.32	3.32	2.02
DUP	1:124458001-124459600	1600	6.42	6.16	4.66	6.78	7.84	5.74	4.96	6.68
DEL	1:124585201-124586800	1600	1.48	3.28	2	1.86	1.84	1.94	1.58	1.6
DUP	1:124587601-124589200	1600	3.9	4.76	3.9	4.14	3.66	5.68	5.74	3.44
DUP	1:124603601-124605600	2000	2.5	2.08	2	2.12	3.24	2.28	2.58	3.04
DUP	1:124819201-124821200	2000	2.88	1.36	1.46	2.14	3.38	2.8	1.68	2.26
DUP	1:124839201-124841200	2000	2.74	3.04	2.8	2.54	2.12	2.3	2.1	1.6
DUP	1:124885201-124887600	2400	1.48	3.58	1.88	2.28	1.56	3.16	2.3	1.62
DEL	1:124941201-124942800	1600	2.24	1.7	3.6	1.3	1.4	1.86	1.18	2.02
DEL	1:125118401-125120000	1600	3.06	1.98	1.34	2.12	0.94	1.18	3.14	1.6
DUP	1:125289601-125291600	2000	2.04	1.58	1.74	3.28	1.98	2.48	2.18	3.44
DUP	1:125575601-125578800	3200	2.02	2.34	2.66	1.86	3.24	1.78	1.44	2.02
DEL	1:125966001-125967600	1600	1.46	1.68	1.86	0.28	3.38	2.78	2.24	1.86
DEL	1:126125601-126128000	2400	1.62	1.48	1.94	3.24	1.56	1.8	2.7	1.6
DUP	1:126184801-126186800	2000	2.62	1.66	2.8	2.54	4.46	2.24	3.22	2.54
DEL	1:126197601-126199600	2000	2.58	1.88	2.14	1.58	2.12	1.02	1.54	1.98
DUP	1:126326401-126328000	1600	2.26	2.2	2.72	3.18	2.04	1.72	2.8	1.08
DUP	1:126454001-126455600	1600	2.8	1.14	2.8	1.56	1.24	2.96	2.12	1.74
DUP	1:126496401-126498400	2000	1.48	2.72	2.4	1.9	3.88	2.08	2.14	1.5
DEL	1:126595201-126597200	2000	1.42	2.34	0.8	1.56	2.3	1.56	1.68	1.58
DEL	1:126681601-126683200	1600	1.32	2.58	3.46	1.28	1.38	0.82	1.16	1.2
DEL	1:126690001-126691600	1600	2.36	1.14	1.74	3	1.84	2.18	1.28	1.74
DUP	1:126740001-126741600	1600	2.06	2.54	3.46	3	3.58	2.82	3.14	2.14
DUP	1:126976801-126978400	1600	13.4	7.64	5.86	12.42	4.66	5.3	6	12.28
DEL	1:127030401-127032400	2000	1.46	0.7	2	2.26	0.76	2.24	1.14	1.06
DUP	1:127084801-127086400	1600	1.48	1.56	2.66	3.58	1.08	2.7	2.14	2.54
DUP	1:127147601-127149200	1600	1.74	1.5	2.8	1.72	2.46	2.32	1.68	3.08
DEL	1:127177201-127184000	6800	2.14	0.94	0.82	1.94	2.78	2.98	0.84	2.34
DEL	1:127314001-127316000	2000	1.4	1.44	0.56	1.56	0.68	1.68	1.12	1.44
DUP	1:127369201-127370800	1600	2.56	1.68	3.4	1.58	1.72	2.42	2.42	0.82
DUP	1:127417201-127419600	2400	2.68	1	2.16	1.58	1.7	1.62	4.18	3.18
DEL	1:127516401-127518800	2400	1.74	1.24	0.66	0.7	1.36	1.32	1.84	1.46
DUP	1:127535601-127537200	1600	2.2	1.56	1.6	3	3.36	1.76	4.1	2.68
DUP	1:127584001-127586000	2000	3.2	2.08	1.06	2.62	2.62	1.78	1.7	3.74
DUP	1:127801201-127803200	2000	3.9	1.74	2.4	3	1.7	2.08	2.16	3.5
DUP	1:128042001-128043600	1600	2.14	1.92	2.66	2.68	3.54	1.3	2.52	1.72
DEL	1:128064001-128065600	1600	1.32	1.38	2	3.12	1.38	1.56	0.98	0.94
DUP	1:128124401-128126000	1600	4.66	1.54	1.48	1.28	2.46	0.92	2.26	2.4
DUP	1:128151601-128153600	2000	4.18	3.06	3.92	1.3	2.52	2.28	1.02	2.96
DUP	1:128198401-128200000	1600	1.9	2.98	1.2	1.98	1.68	1.9	3.86	1.6
DUP	1:128214401-128216800	2400	1.74	1.62	1.74	1.44	3.36	2.24	1.94	2.42
DEL	1:128253601-128255200	1600	1.18	0.84	2.8	1.7	1.8	0.96	2.66	1.34
DUP	1:128539601-128541200	1600	2.2	1.12	2.94	1.42	2.46	2	1.42	3.3
DUP	1:128590001-128591600	1600	2.36	2.02	2.4	2.12	1.38	1.36	2.28	3.08
DUP	1:128800801-128802400	1600	1.6	2.64	1.2	2.46	3.24	1.82	2.54	1.74
DUP	1:128810401-128812000	1600	2.78	1.12	4.26	3.42	2.3	2.7	1.42	1.74
DUP	1:128832401-128834400	2000	2.38	2.6	2.26	3.82	1.7	2.38	0.98	2.14
DUP	1:128847201-128848800	1600	16.32	10.92	11.86	14.72	10.96	11.4	13.44	14.28
DUP	1:128956401-128958000	1600	3.46	1.76	1.22	3.6	3.14	2.16	1.16	1.5
DUP	1:128967201-128968800	1600	1.02	2.1	2.14	1.28	2.46	2.4	0.98	3.84
DEL	1:128973601-128975200	1600	1.58	1.8	1.86	3.14	0.94	2.94	2.02	1.48
DEL	1:129023201-129025200	2000	1.58	2.16	1.88	2.12	2.48	1.82	1.66	0.92
DUP	1:129456001-129458000	2000	2.96	3.14	1.46	3.72	2.54	2.2	2.58	1.78
DUP	1:129683601-129686000	2400	3.54	1.68	2.94	2.28	1.78	2.2	1.92	2.26
DEL	1:129929601-129931600	2000	1.02	1.86	2.4	1.14	1.24	2.54	2.54	1.34
DEL	1:130001601-130003600	2000	2.48	3.12	1.74	1.86	1.7	1.22	1	2.8
DEL	1:130131201-130133200	2000	1.24	2.72	1.34	3.04	1.78	2.22	1.44	1.76
DUP	1:130216801-130218400	1600	2.26	1.9	1.08	3.72	2.18	1.84	1.34	2.42
DEL	1:130288801-130290400	1600	1.92	2.3	1.68	0.72	0.64	0.42	1.3	2.56
DUP	1:130510001-130512400	2400	8.32	8.06	8.08	6.28	8.54	7.36	7.22	5.88
DUP	1:130616001-130617600	1600	6.86	7.84	8.54	9.06	12.62	7.92	6.64	10.58
DEL	1:130622801-130624800	2000	3.34	1.7	2.18	2.02	2.36	1.06	0.72	1.9
DUP	1:130729201-130730800	1600	2.46	1.94	1.46	3	3.38	1.9	3.42	2.26
DUP	1:130734401-130736400	2000	1.3	1	0.8	4	2.76	2.74	2.96	2.54
DEL	1:130738001-130740000	2000	1.84	0.9	0.96	1.86	2.36	1.96	2.08	2.16
DUP	1:130749201-130750800	1600	1.74	1.82	1.62	2.58	3.54	2.08	3.18	1.48
DEL	1:130767201-130769200	2000	1.62	0.72	2.4	2	1.7	0.68	1.88	2.4
DUP	1:130837201-130839200	2000	2.74	2.22	2.04	2	3.36	0.96	3.14	1.6
DUP	1:130966401-130968800	2400	2.46	1.52	2.12	2.74	2.9	1.46	1.82	1.46
DEL	1:131374801-131376800	2000	1.76	1.46	1.2	1.86	0	1.64	0.86	0
DEL	1:131504801-131506400	1600	1.64	2.5	1.52	1.62	3.24	2.2	1.16	1.88
DEL	1:131718401-131720000	1600	1.92	1.02	2.14	1.72	2.52	1.28	2.1	1.86
DEL	1:131842401-131844000	1600	0.9	2.06	2.94	2.74	1.7	2.42	1.62	1.2
DUP	1:131923201-131926400	3200	1.74	2.54	1.74	2.82	3.08	2.1	2.82	1.46
DUP	1:131940001-131942000	2000	1.84	3.38	2.78	1.76	1.74	1.46	3.06	1.36
DUP	1:132312001-132313600	1600	16.18	13.86	11.6	13.42	15.84	16.3	11	16.02
DUP	1:132544401-132546400	2000	1.16	1.52	1.1	2.86	2.46	1.58	3.76	2.54
DEL	1:132576401-132578400	2000	2.1	1.76	1.2	3.24	2.22	1.9	1.42	1.9
DUP	1:132582401-132584400	2000	2.7	1.32	1.88	2.86	2.34	2.28	2.46	1.22
DUP	1:132639201-132641200	2000	1.04	1.86	3.36	1.58	2	2.36	1.58	2.68
DUP	1:132762401-132764000	1600	2.2	1.42	2.8	2.58	0.94	2.72	2	2.8
DUP	1:132974001-132975600	1600	1.8	1.72	3.5	2.14	1.7	1.14	2.02	3.24
DUP	1:133095201-133096800	1600	2.88	1.86	1.76	3.04	3.02	1	1.76	1.62
DUP	1:133444001-133446000	2000	1.64	3.36	1.06	2	1.24	3.06	2.16	2.42
DUP	1:133523601-133525600	2000	1.92	2.28	1.74	1.86	3.84	1.64	2	1.34
DUP	1:133658401-133660000	1600	1.8	1.52	3.72	3.1	1.52	2.5	1.98	2.52
DEL	1:133726801-133728400	1600	2.62	0.84	0	3.14	0.32	2.64	0.56	2.02
DEL	1:133820001-133821600	1600	3.06	1.18	1.64	1.44	2.36	2.12	2.22	1.86
DUP	1:134024001-134026000	2000	0.92	2.14	2.2	2.76	3.42	1.38	2.52	1.62
DUP	1:134047601-134049600	2000	2	2.72	0.96	2.28	2.4	2.64	2	1.64
DEL	1:134141601-134143200	1600	1.76	1.42	1.34	2	1.88	3	1.72	1.22
DUP	1:134537201-134538800	1600	2.26	2.02	3.78	2.14	1.1	2.66	0.58	3.2
DUP	1:134620401-134622000	1600	1.24	2.1	1.24	2.8	2.08	1.92	2.82	2.32
DUP	1:134858401-134860400	2000	0.88	1.84	3.1	3.14	1.7	2.28	1.58	2.8
DUP	1:135143601-135145600	2000	1.74	2.1	2.8	1.72	2.3	3.12	1.84	2.54
DEL	1:135249201-135252000	2800	0.14	1.2	0.54	0.56	1.54	1.02	2.08	0.26
DEL	1:135416401-135418000	1600	1.24	1.54	1.06	2.8	1.24	0.94	2	1.86
DEL	1:135420801-135422400	1600	2	3.3	2.28	1.7	1.7	1.12	0.86	1.08
DUP	1:135498801-135500400	1600	1.96	1.92	2.18	1.02	2.52	0.86	3.64	2.18
DEL	1:135682801-135684400	1600	0.6	1.88	0.26	0.86	1.42	1.68	0.88	0.8
DUP	1:135797201-135799200	2000	1.78	1.72	2.96	1.42	2.02	3.08	1.66	1.48
DUP	1:135806001-135808000	2000	1.96	2.1	2.4	2.86	3.16	1.4	2.96	1.98
DUP	1:136141201-136142800	1600	2.74	3.14	1.6	2.86	1.4	1.42	2.38	0.94
DUP	1:136517201-136519200	2000	1.8	1.48	1.9	2	2.02	3.86	1.16	2.56
DUP	1:136624401-136626000	1600	1.66	2.3	2.82	2	4.46	0.98	1.42	1.6
DEL	1:136741201-136743200	2000	0.88	0.82	1.2	0.72	1.08	1.36	1.42	1.98
DEL	1:137112801-137115200	2400	1.92	1.56	0.14	2.14	1.38	0.7	2.58	0.94
DUP	1:137383601-137385200	1600	1.78	2.98	2	2.14	2.46	3.46	1.28	1.46
DEL	1:137498401-137500800	2400	3.68	2.34	1.48	2	2	1.28	1.44	1.22
DUP	1:137611601-137613600	2000	2.26	1.26	3.4	1.86	2.04	2.54	3.4	2.14
DEL	1:137957201-137958800	1600	1.48	1.98	2.54	2.58	1.54	0.54	1.58	2.14
DUP	1:137996801-137998400	1600	1.18	1.42	2.26	2.74	2.36	2.34	3.18	0.94
DUP	1:138021201-138024000	2800	2.14	3.12	3.06	1.86	1.24	2.84	2.66	2
DEL	1:138056801-138058800	2000	1.88	2.26	1.32	0.98	2.44	1.68	1.86	2.68
DEL	1:138157601-138159600	2000	0.72	0.7	0.54	1.42	0.3	1.34	0.28	1.46
DUP	1:138330801-138332800	2000	1.48	2.46	2.16	2.14	3.54	2.58	1.16	1.46
DUP	1:138556401-138558000	1600	0.46	2.62	1.94	2.34	2.24	3.9	2	2.4
DEL	1:138584401-138586000	1600	1.62	2.16	1.6	2.16	0.94	0.98	1.32	3.74
DUP	1:138915601-138917600	2000	3.04	2.94	1.34	2	1.68	1.8	2.12	2
DUP	1:139302001-139303600	1600	2.82	1.28	3.2	2.16	3.08	1.8	1.16	1.6
DUP	1:139420801-139422800	2000	2.56	1.6	2.16	2.88	4.36	2.42	2.02	2.2
DUP	1:139464001-139465600	1600	2.24	1.76	3.9	1.88	2.04	1.28	3.04	1.48
DUP	1:139523601-139525600	2000	2.86	2.02	2.54	2	1.54	1.26	1.6	3.5
DEL	1:139589601-139591600	2000	0.6	0	0.68	0.58	0.16	0	0.86	0.8
DUP	1:139593201-139594800	1600	3.12	4.52	5.52	4.32	2.98	5.32	3.18	3.92
DUP	1:139851601-139853200	1600	2.78	2.92	2.26	3	1.08	2.9	2.54	2.14
DEL	1:139953201-139954800	1600	1.9	1.92	2.66	2.14	2.44	0.78	1.26	2.38
DUP	1:140063201-140064800	1600	12.02	8.82	9.12	7.14	12.56	8.72	10.74	9.8
DUP	1:140176801-140178400	1600	4.28	4.38	5.74	3.42	4.76	3.1	3.14	4.8
DUP	1:140182801-140184800	2000	1.9	1.72	4.26	2.28	2.58	2.22	3.6	2.54
DUP	1:140573201-140574800	1600	3.22	1.66	3.24	1.16	1.42	2.28	2.62	1.34
DEL	1:140663201-140664800	1600	0.74	1.08	3.06	1.72	0.62	2.74	3.46	1.86
DUP	1:140944801-140946400	1600	2.06	3.02	2.26	1.86	2.34	1.64	3.42	1.86
DEL	1:141016001-141017600	1600	1.36	3.32	1.34	1.86	1.38	2	1.56	0.94
DEL	1:141051601-141053600	2000	1.66	0.44	0.66	1.42	0	0	0.72	0
DEL	1:141165201-141166800	1600	1.88	1.38	1.46	4.28	1.1	1.72	2.28	1.62
DEL	1:141363201-141365200	2000	0.88	1.74	1.86	1.14	0.92	1.22	1.72	2.42
DUP	1:141427601-141429200	1600	2.3	1.82	0.8	3.08	2.36	2.28	2.38	1.88
DEL	1:141476001-141477600	1600	2.8	2.8	1.06	1.28	1.56	2.72	2.4	1.06
DEL	1:141764801-141766400	1600	1.2	1.5	1.76	2.06	1.12	1.5	1.64	2.88
DEL	1:141866001-141867600	1600	0.58	1.58	2.14	1.72	2.48	1.1	3.14	2.26
DUP	1:142015601-142017200	1600	2.6	1.16	3.5	3.26	1.4	2.5	2.04	1.18
DEL	1:142040801-142042800	2000	0.44	0.42	0.4	0.42	1.4	0.28	0.7	0.52
DUP	1:142318401-142320000	1600	2.38	2.44	4.06	4.3	2.02	2.42	4.48	2.26
DUP	1:142573601-142575200	1600	1.54	2.06	2.44	1.62	1.72	1.72	3.38	1.64
DUP	1:142727201-142728800	1600	0.76	3.38	2.44	2.74	2.52	2.26	1.74	2.32
DUP	1:143079201-143080800	1600	2.46	1.88	1.48	2.8	2.8	1.52	1.44	1.62
DUP	1:143172801-143174800	2000	2.86	2.9	1.66	2.68	1.1	2.86	3.38	1.5
DEL	1:143289201-143291200	2000	1.04	1.58	2.56	2	0.92	1.66	1.16	2.02
DUP	1:143367201-143369200	2000	1.48	2.52	1.86	1.72	2.64	2.08	2.96	2.3
DUP	1:143407601-143409200	1600	1.9	2.4	3.2	2.42	3.36	2.28	1.84	1.06
DUP	1:143561601-143563600	2000	1.48	2.82	1.6	1.42	4.3	2.72	1.92	2.94
DUP	1:143599601-143601200	1600	2.66	1.44	2.94	1.42	1.56	2.74	2.58	3.34
DUP	1:143684401-143686000	1600	1.32	1.28	2.28	2.14	2.96	1.38	3.04	2.7
DEL	1:143810801-143812400	1600	1.04	1.28	2.4	2	0.76	2.58	1.86	3.34
DEL	1:143854001-143855600	1600	3.1	1.42	0.8	1.42	2.48	2.22	0.72	2.02
DUP	1:143925601-143927200	1600	2.16	4.44	2	1.96	2.6	1.18	2.28	1.44
DUP	1:144012401-144014800	2400	1.62	1.98	3.46	2.94	0.66	2.64	2.16	2.4
DUP	1:144265201-144266800	1600	1.9	2.86	1.86	1.32	1.24	1.86	3.72	2.26
DUP	1:144299201-144300800	1600	4.42	5.1	7.46	5.14	11.54	6.26	7	10.42
DUP	1:144440001-144441600	1600	1.66	2.82	1.96	2.3	3.36	2.42	1.94	1.28
DUP	1:144886001-144888000	2000	2.78	0.72	2.74	3.2	3.14	2.76	1.32	2.26
DUP	1:144943201-144945200	2000	2.5	2.86	2.96	3.82	2.96	1.94	4.14	3.5
DEL	1:145416801-145418400	1600	0.6	1.46	1.74	3	0.62	2.1	3.04	1.86
DEL	1:145499201-145500800	1600	2.5	1.98	0.72	1.8	1.3	2.52	2.12	3.02
DUP	1:145553201-145556000	2800	1.56	1.38	2.58	3.28	1.28	2.24	1.58	2.58
DEL	1:145663601-145665600	2000	2.2	2.54	2.14	2.42	2.18	0.7	1.02	1.22
DEL	1:145696001-145697600	1600	0.88	1	1.86	1.42	2	0.94	2.28	1.6
DEL	1:145800401-145802000	1600	1.04	0.84	0.94	3.86	2.14	0.94	1.96	1.74
DUP	1:145888001-145890000	2000	2.16	1.78	3.3	2.72	3.42	2.32	1.74	1.58
DUP	1:145940401-145942000	1600	3.06	1.66	1.88	1.58	2.98	2.74	1.98	2.26
DUP	1:146264001-146266000	2000	1.66	2.54	3.2	2.12	2.3	1.64	2.04	2.68
DUP	1:146414801-146417200	2400	2.76	2.24	2.4	2.36	2.2	3.24	1.9	1
DEL	1:146439201-146441600	2400	0.44	1.24	0.94	1.72	1.98	0.94	0.72	1.08
DEL	1:146449201-146451200	2000	1.46	1.5	1.86	2.26	0.46	0.8	1.28	1.32
DEL	1:146461601-146466000	4400	1.32	1.28	1.28	0.9	1.94	1.64	0.24	2.08
DUP	1:146666001-146668000	2000	3.32	4.26	2.8	4.58	3.8	2.32	1.82	1.98
DUP	1:146924001-146925600	1600	2.26	1.58	1.62	3.18	3.24	3.14	0.6	2.86
DEL	1:147166001-147168400	2400	0.76	2.22	0.94	2.26	2	1.54	2.2	1.88
DUP	1:147252801-147254400	1600	2.06	2.28	2.06	1.48	1.54	2.16	2.74	2.68
DEL	1:147282401-147284400	2000	2.5	1.28	2.56	1.3	2.02	1.82	1.44	2.26
DUP	1:147422401-147424000	1600	2.2	3.06	2	2.58	1.24	1.68	3.86	2.3
DUP	1:147486001-147487600	1600	2.38	2.02	1.92	3.64	1.74	2.88	1.48	1.22
DUP	1:147507201-147508800	1600	2.92	2.4	1.6	2.86	2.16	1.34	1	2.9
DUP	1:147511201-147512800	1600	1.5	1.9	1.34	2	2.96	1.96	1.86	3.74
DUP	1:147537601-147539200	1600	3.22	1.7	2.6	1.7	2	1.02	1.36	2.54
DUP	1:147628401-147630400	2000	2.84	0.88	3.7	3	2.26	1.5	2.38	2.76
DEL	1:147656401-147658000	1600	1.4	1.32	2.06	2.74	2.82	1.34	2.1	2.2
DEL	1:147659201-147661200	2000	1.16	1.68	0.94	1.58	0.92	1.48	1.96	0.94
DUP	1:148041601-148043200	1600	2.18	1.1	2.14	2.42	3.2	3.26	2.14	1.74
DEL	1:148095201-148097200	2000	1.2	1.84	2.56	1.72	1.7	3	1.72	1.34
DUP	1:148188001-148189600	1600	2.78	1.26	3.04	2.82	1.24	2.12	2.68	1.46
DUP	1:148225601-148227200	1600	2.88	3.54	2.04	1.44	2.4	1.74	1.78	2.04
DEL	1:148234401-148236400	2000	2.48	1.26	2.4	1.3	1.22	2.14	2.06	1.74
DUP	1:148386801-148388800	2000	2.98	1.44	2.94	2.58	1.56	1.38	3.42	2.8
DUP	1:148434401-148436400	2000	2.24	3.2	1.9	3.18	2.18	1.54	2.3	1.22
DUP	1:148512401-148514000	1600	2.82	3.4	4.54	4.42	5.08	3.54	5.42	3.88
DUP	1:148667601-148669600	2000	3.38	3.04	2.14	2.58	1.86	2.96	3	1.76
DEL	1:148780401-148782000	1600	1.36	2.64	1.22	3.2	1.7	1.92	1.44	1.34
DUP	1:149108801-149110400	1600	1.38	0.6	1.64	3.38	1.6	2.2	2.82	2.46
DUP	1:149125201-149127600	2400	3.04	1.78	1.88	2.68	1.68	3.92	4.96	3.7
DUP	1:149211601-149213200	1600	1.78	2.86	2.16	2	2.18	1.76	2	2.26
DEL	1:149302401-149304000	1600	1.34	1.46	2.16	2.02	3.6	2	1.32	1.48
DEL	1:149347201-149349200	2000	0.14	2.34	1.86	1.58	2.46	2.04	1.66	1.72
DUP	1:149410401-149412000	1600	4.8	6.04	3.78	5.68	5.64	6.2	5.88	5.58
DUP	1:149416001-149418000	2000	2.24	3.5	2.16	2.74	2.8	3.78	4.76	0.94
DEL	1:149418801-149420400	1600	0.76	1.34	1.64	2.8	2.04	2.6	2.36	0.96
DUP	1:149518001-149519600	1600	1.28	2.44	2.7	3.42	2	2.98	1.66	1.46
DUP	1:149604801-149606400	1600	1.48	1.74	3.1	1.32	2.96	1.4	2.76	2.7
DUP	1:149940001-149942000	2000	3.86	1.42	2.4	2.14	2.3	3.78	2.42	3.48
DEL	1:150120001-150122000	2000	1.82	1.34	1.08	1.28	0.62	1.04	1.78	0.8
DEL	1:150158801-150160400	1600	2.52	1.6	0.8	1.58	0.16	2.92	2.18	2
DEL	1:150171201-150173200	2000	1.54	2.12	0.98	1.42	2.74	3.18	1.42	2.54
DEL	1:150218001-150220400	2400	1.02	0.7	1.5	1	1.7	0	2.52	1.78
DUP	1:150358801-150360400	1600	1.04	2.3	1.76	2.58	1.68	2.72	3.08	2.02
DEL	1:150510001-150511600	1600	1.48	1.04	1.34	0.28	0.16	0.96	2.2	1.46
DEL	1:150513601-150516000	2400	1.46	0.76	0.26	0	0	1.04	1.66	2
DEL	1:150516401-150521200	4800	1.58	1.04	1.02	0	0	0.9	1.84	1.08
DEL	1:150522801-150528000	5200	1.48	0.6	1.24	0.14	0	0.54	1.5	2.04
DEL	1:150532001-150544800	12800	1.8	0.94	1.12	0.02	0	0.66	1.86	1.74
DUP	1:150681201-150683200	2000	1.94	2.24	1.1	2.04	3.42	1.74	2.86	2.32
DUP	1:150700001-150701600	1600	1.32	1.46	1.6	1.58	2	3	3.78	1.46
DUP	1:150709201-150711200	2000	3.3	2.34	3.82	1.5	2.2	2.1	1.58	2.14
DUP	1:150894801-150896400	1600	2.1	1.04	1.52	3.14	2.06	2.72	1.04	2.46
DEL	1:150904401-150906400	2000	2.02	1.1	2.12	3.12	1.06	3.24	1.12	2.14
DUP	1:150980401-150982400	2000	2.5	2.28	1.06	1.28	3.58	3.6	2.46	1.74
DEL	1:151060001-151062000	2000	1.32	2.24	1.22	1.88	3.24	1.28	2.6	2.14
DUP	1:151074001-151076000	2000	2.12	2.48	3.2	1.16	1.38	1.62	2.98	2.18
DUP	1:151096401-151098800	2400	1.04	2.14	2.8	2.86	1.56	2.82	1.82	2
DUP	1:151132001-151134000	2000	1.72	2.72	3.34	3.54	1.52	1.26	1.96	2.12
DEL	1:151207201-151209600	2400	1.36	1.48	1.22	1.74	1.24	1.96	2.64	1.64
DUP	1:151380801-151382400	1600	2.7	2.54	2.26	2.28	2.36	2.78	4.26	1.34
DEL	1:151749201-151750800	1600	2.38	2.04	2.96	1.44	1.56	3	0.88	1.22
DEL	1:151757601-151759600	2000	0.74	1.28	2.94	1.74	1.08	1.08	1.72	2.16
DUP	1:151894801-151896400	1600	2.62	2.22	3.64	2.72	2.9	3.14	2.88	1.9
DUP	1:151910401-151912000	1600	3.12	1.02	1.48	3.6	1.46	2.1	1.88	4.68
DUP	1:151969201-151971600	2400	2.1	1.9	2.28	1.02	3.1	2.86	2.34	1.62
DEL	1:152006801-152008800	2000	1.32	1.26	2.94	1.58	2.16	1.22	1.42	2.78
DEL	1:152140001-152142000	2000	1.4	2.36	2.1	0.88	1.88	2.12	1.88	3
DUP	1:152288001-152289600	1600	1.58	3.02	3.06	1.86	2.18	3.02	3.2	2
DUP	1:152357601-152360000	2400	2.04	2.36	2.4	2.96	2.82	1.16	2.08	1.08
DEL	1:152498001-152499600	1600	1.9	0.58	3.4	1.14	2	1.58	1.86	1.34
DEL	1:152537201-152538800	1600	3.06	1.38	1.68	2.5	1.3	2.68	1.8	1.48
DUP	1:152695601-152698000	2400	1.44	3.58	2.48	1.84	2.06	1.96	1.14	1.9
DUP	1:152735201-152736800	1600	1.92	1.78	1.38	2	2.64	2.62	2	2.7
DUP	1:152785601-152787600	2000	2.4	2.22	1.46	3.58	2.48	1.88	3.54	2.04
DUP	1:152930001-152931600	1600	1.78	1.7	3.12	2.14	2.16	3.1	1.58	2.02
DUP	1:153096401-153098400	2000	2.48	3.68	3.06	2.42	1.08	2.72	1.98	2.02
DEL	1:153226001-153227600	1600	2.3	0.6	2.6	1.92	2.42	2.52	1.92	1.66
DUP	1:153324001-153326000	2000	1.36	3.68	2.58	1.84	1.72	1.64	3.2	1.74
DEL	1:153332001-153333600	1600	0.9	1.66	2.96	2	1.72	1.7	2.04	2.56
DUP	1:153476401-153478800	2400	2.26	2.44	2.14	2.58	1.62	3.12	1.86	1.34
DEL	1:153636001-153639200	3200	0	0	0	2.14	2	0.68	0.86	2.26
DUP	1:153766801-153768400	1600	2.58	1.64	1.76	3.12	2.26	3.6	2.22	0.84
DUP	1:153854001-153856000	2000	1.04	2.72	1.08	1.88	2.98	3.14	2.28	3.34
DUP	1:153966401-153968400	2000	0.58	2.74	1.86	2.96	1.52	3.2	1.58	1.6
DUP	1:154008001-154009600	1600	1.62	1.98	1.46	2.54	1.84	2.16	3.14	4.54
DEL	1:154030001-154031600	1600	3	0.86	2.54	3.12	1.52	1.66	0.88	1.58
DEL	1:154058801-154060400	1600	1.54	1.18	0.82	2.02	0.8	3.18	1.76	1.24
DEL	1:154157201-154159200	2000	1.48	0.44	1.22	2.3	1.7	2.38	1.02	1.88
DUP	1:154322801-154324800	2000	1.74	1.86	2.14	1.88	3.26	2.5	2.88	1.86
DUP	1:154569201-154571200	2000	3	0.86	2.82	3.28	1.38	2.44	2.18	1.86
DUP	1:154638401-154640000	1600	4.56	2.12	3.34	2.28	3.7	2.56	4.42	3.08
DUP	1:154666001-154668000	2000	2.26	2.94	1.62	3.64	1.56	3	3.9	1.58
DUP	1:154901201-154903200	2000	2.18	1.38	2.26	2.26	2.74	1.46	2.82	1.06
DEL	1:154962401-154964000	1600	2.06	0.7	3.34	2.14	2	1.82	1.28	1.98
DUP	1:155041601-155043600	2000	2.86	2.34	1.22	2.46	3.3	1.42	2.3	1.48
DUP	1:155176801-155178800	2000	2.5	1.86	3.6	1.58	2.3	2.04	2.38	2.4
DUP	1:155280001-155281600	1600	2.18	1.68	1.58	3.54	1.54	1.18	2.4	2.12
DUP	1:155290801-155292800	2000	1.62	1.26	3.16	1.48	2.4	2.64	2.6	1.6
DUP	1:155457201-155459200	2000	1.76	1.18	2.42	2.74	1.56	3	3.04	1.48
DEL	1:155589601-155591600	2000	1.92	1	1.76	0.98	2	2.64	2.46	2.16
DUP	1:155761201-155763200	2000	1.64	2.58	2	2.42	3.66	1.34	1.44	2.26
DUP	1:155850801-155852400	1600	2.52	2.5	1.64	4.14	3.3	2.62	1.36	2.72
DUP	1:155868801-155870400	1600	2.08	1.32	2.32	2.72	4.08	1.74	1.72	1.36
DEL	1:155944801-155946400	1600	1.64	1.42	0.68	2.42	1.24	2.6	1.3	3.4
DUP	1:155964801-155966400	1600	3.68	2.76	2.72	1.74	1.86	1.86	3.68	1.76
DEL	1:155971201-155973600	2400	1.2	1.92	2.44	0.88	0.96	1.28	1.6	1.88
DEL	1:155974801-155976400	1600	0.58	2	2.96	2.42	2.34	1.12	2.14	2
DEL	1:155980001-155981600	1600	1.02	3.4	1.74	2.54	1.54	2.4	1.72	0.92
DUP	1:156055601-156058000	2400	2.98	4.42	2.14	2.16	3.08	2.66	4.12	3.34
DUP	1:156223201-156224800	1600	2.36	2.98	3.36	2	0.92	1.4	2.26	3.1
DUP	1:156230401-156232400	2000	3.04	2.92	1.34	0.42	1.98	2.12	2.1	2.4
DUP	1:156306401-156308400	2000	1.46	2.26	0.8	2.28	4.12	2.38	2.72	2.24
DUP	1:156403201-156404800	1600	1.2	2.68	2.26	3.46	1.54	1.5	3.14	2.26
DUP	1:156418401-156420800	2400	2.62	2.86	2.78	1.46	2.72	1.04	2.06	1.88
DEL	1:156480001-156481600	1600	1.08	1.16	2.42	1.76	2.08	3.08	1.04	3
DUP	1:156538801-156540800	2000	1.56	1.46	2.24	2.82	1.96	1.88	1.24	3
DEL	1:156542401-156544000	1600	2.14	0.84	2.66	2.68	1.08	2.18	1.26	2.7
DUP	1:156614801-156616400	1600	1.54	1.94	2.42	2.36	1.94	1.92	3.14	1.48
DUP	1:156681601-156683600	2000	2.2	2.14	1.34	1.92	2.3	2.54	3.14	0.96
DUP	1:156724801-156726800	2000	2.06	2.5	3.5	2.08	2.12	1.68	1.3	1.96
DUP	1:156905601-156907200	1600	1.5	2.3	3.5	1.44	3.92	2.94	1.3	2
DUP	1:157026001-157027600	1600	4.22	6.08	4.4	4.28	1.7	4.72	4.72	3.48
DUP	1:157113201-157114800	1600	2.8	1.66	1.6	2.54	1.98	2.32	1.56	2.78
DUP	1:157138801-157140400	1600	2.06	1.98	2.14	2.86	3.54	1.76	1.28	2.4
DUP	1:157177601-157179600	2000	1.78	1.94	1.48	3.14	2.36	3.64	2.06	3.6
DUP	1:157292001-157294400	2400	1.18	1.94	2.14	2.58	3.24	1.52	3.72	1.34
DUP	1:157304401-157306000	1600	1.94	1.32	2.56	3.46	1.4	2.42	4.18	2.96
DUP	1:157398801-157400400	1600	2.16	2.34	1.74	3.96	4.56	1.4	1.56	2.4
DUP	1:157410001-157411600	1600	2.38	1.58	2.16	1.28	2.18	2.78	2.28	2.96
DEL	1:157420801-157422400	1600	3.32	1.68	1.74	0.86	1.08	2.26	0.98	2.14
DEL	1:157549601-157552000	2400	0.46	1.66	0.28	0	0	1.02	1.24	0.92
DUP	1:157596401-157598000	1600	3.52	1.82	0.84	2.64	1.62	2.22	1.2	2.78
DUP	1:157689201-157690800	1600	1.62	1.98	2	3	2.46	1.64	1.72	2.64
DUP	1:157822801-157824400	1600	2.8	2.72	2.54	1.86	1.38	1.46	2.82	2.26
DEL	1:158130401-158132400	2000	1.7	0.78	1.06	1.7	1.08	0.76	0	3.74
DUP	1:158160001-158161600	1600	3.06	1.34	2.82	1.16	2.98	2.16	2.08	2.02
DUP	1:158210001-158212800	2800	3.06	2.42	1.34	1.84	1.4	3.34	2.58	2.12
DEL	1:158316801-158318800	2000	0.58	1.42	2.26	2.28	1.7	0.54	1.28	1.06
DUP	1:158356401-158358800	2400	0.74	2.14	1.6	2.86	3.24	1.36	3.18	2.14
DEL	1:158384801-158386400	1600	1.66	2.5	2.44	1.9	2.54	1.72	2.34	0.82
DUP	1:158630001-158631600	1600	2.08	1.42	1.34	2.5	3.1	1.94	2.72	1.46
DUP	1:158669601-158671600	2000	2.88	2.74	2.38	2.52	0.82	2.52	2.4	1.74
DUP	1:158751201-158753200	2000	1.4	0.98	1.42	3.56	2.36	2.38	2.96	2.36
DUP	1:158891201-158893200	2000	2	3.52	1.64	1.02	3.02	1.94	1.04	1.9
DUP	1:158943201-158944800	1600	1.66	2.28	3.12	1.16	1.4	4.6	1.94	3
DUP	1:159053201-159054800	1600	3.06	1.82	1.74	2.12	1.82	2.2	1.14	3.2
DUP	1:159218401-159220400	2000	1.18	0.84	1.46	2.62	3.26	1.84	2.14	3.2
DUP	1:159352001-159353600	1600	1.64	2.88	2.16	1.86	3.22	3.08	0.92	1.22
DEL	1:159601201-159602800	1600	1.46	1.98	1.86	1.58	2	1.72	1.02	3.1
DUP	1:159612001-159614000	2000	2.36	2.9	2.88	2.62	1.74	3.46	1.84	2.48
DEL	1:159658401-159660000	1600	1.94	2.16	1.92	2.94	0.96	2.1	1.18	2.2
DUP	1:159737201-159739200	2000	1.76	1.9	3.06	1.86	3.88	1.38	0.92	1.98
DEL	1:159897601-159900000	2400	3.1	1.68	1.8	1.94	2	1.2	1.42	1.52
DEL	1:159927201-159928800	1600	2.4	1.02	2.56	2.88	0.8	1.34	3.18	1.38
DUP	1:159963201-159964800	1600	3.12	3.06	2.28	1.92	2.74	1.2	1.52	1.9
DUP	1:160247601-160249200	1600	3.3	3.24	1.08	2.02	0.94	2.4	2.76	2.46
DUP	1:160258001-160259600	1600	4.32	2.08	2.82	3.2	2.04	3.78	1.04	1.5
DUP	1:160344401-160346800	2400	2.48	1.16	2.26	2.92	2.56	2.08	1.98	2.54
DEL	1:160444001-160445600	1600	1.66	2.34	0.54	2.14	2.18	2.12	2.92	1.62
DUP	1:160472801-160475200	2400	2.34	3.58	1.2	1.86	3.08	2.28	1.16	2.16
DUP	1:160560001-160561600	1600	2.36	2.64	1.86	1.7	1.7	4.04	3	1.74
DEL	1:160638001-160644000	6000	0	0	0	0	1.06	0.54	0.88	1.22
DEL	1:160647201-160650400	3200	0	0	0	0	1.42	1.36	1.16	1.08
DEL	1:160651201-160656000	4800	0.24	0.16	0.26	0.34	1.82	1.4	1.26	0.68
DEL	1:160657201-160661200	4000	0	0	0	0	1.08	1.38	1.28	0.66
DUP	1:160664401-160666000	1600	2.3	2.58	2.64	3.04	2.96	1.7	2.86	1.42
DUP	1:160697201-160698800	1600	1.92	1.86	2.94	4.58	2.46	1.92	3.18	3.34
DEL	1:160724001-160725600	1600	1.18	2.22	2.54	3.28	1.24	1.4	1.58	2
DEL	1:160737601-160739200	1600	1.18	1.74	1.74	2.74	2.92	1.28	1.58	1.22
DUP	1:160767201-160768800	1600	1.04	1.84	3.2	1.86	2.92	2.02	2	3.34
DUP	1:161355201-161357200	2000	1.6	1.58	2.54	2.28	2.76	1.8	1.98	4
DEL	1:161443201-161444800	1600	1.02	2.36	2.16	1.14	1.7	1.18	2.66	1.86
DEL	1:161465201-161467200	2000	1.76	2.34	2.02	0.72	2.64	1.96	2.02	2.16
DUP	1:161503601-161505600	2000	1.92	2.72	1.86	2.88	2.98	3.2	1.58	3.04
DEL	1:161800401-161802400	2000	1.36	1.64	1.08	2.14	1.76	1.32	2.4	1.76
DEL	1:161939201-161940800	1600	2.94	1.28	1.6	1.14	1.86	0.8	2.86	1.74
DEL	1:161940801-161942400	1600	3.12	1.88	2.02	1.72	2.34	2.06	1.16	1.22
DUP	1:162092001-162093600	1600	2.26	1.48	2.86	3.2	2.22	2.28	1.16	1.64
DUP	1:162149201-162151200	2000	2.98	3.6	2.16	2.4	2.14	2.02	3.42	3.2
DUP	1:162328401-162331200	2800	1.98	2.3	2.64	2.42	3.02	1.74	3.64	1.6
DUP	1:162434001-162435600	1600	1.34	2.04	2.96	1.44	1.42	2.8	1.44	2.7
DUP	1:162493601-162495600	2000	3.36	2.8	1.2	2.54	1.54	2.56	0.84	1.58
DUP	1:162604001-162605600	1600	3.12	1.88	1.86	2.02	1.26	2.1	2.34	2.02
DUP	1:162716801-162718400	1600	2.04	1.74	1.5	3.46	3.1	1.7	3	2.16
DUP	1:162901601-162903200	1600	2.16	3.36	1.84	1.98	2.44	2	2.96	1.58
DUP	1:162914401-162916400	2000	3.28	2.06	1.76	2.46	3.3	2.6	1.58	3.2
DUP	1:163036801-163038400	1600	2.48	1.4	1.86	3.54	2	1.22	2.28	2.64
DUP	1:163055601-163057600	2000	3.28	2.78	1.86	5.38	4.42	3.28	1.54	2.24
DUP	1:163095201-163096800	1600	1.16	2.24	2.4	0.84	2.16	3.74	2.28	2.4
DUP	1:163120401-163122400	2000	1.16	3.18	1.84	1.98	1.82	2.5	1.66	3.18
DUP	1:163150001-163151600	1600	2.88	1.28	2.26	1.42	1.98	2.02	1.56	2.78
DUP	1:163239201-163241200	2000	2.08	2.68	2.56	0.86	1.88	3.46	2.14	1.98
DUP	1:163466001-163468000	2000	2.78	3.22	2.4	1.42	2.76	1.22	1.84	2.4
DUP	1:163478001-163480000	2000	1.62	1.26	3.16	1.88	3.02	2.44	2.62	3.48
DEL	1:163537601-163539600	2000	2.32	1.68	1.78	1.74	1.42	2.52	2.22	0.54
DUP	1:163592001-163594400	2400	2.18	0.86	2.94	1.7	3.54	2.16	1.92	1.34
DUP	1:163680001-163681600	1600	3.98	3.24	1.8	3.56	1.9	2.02	1.74	0.94
DUP	1:163748801-163750800	2000	0.58	2.64	3.16	2	4	3.56	2.68	2
DEL	1:163782001-163783600	1600	1.16	2.08	1.74	2.12	0.92	1.3	3.12	1.98
DUP	1:163881201-163882800	1600	3.38	3.28	1.74	2.58	3.42	2.72	0.86	1.88
DUP	1:163996801-163998400	1600	1.74	3.54	2.54	1.84	4.92	2.9	2.68	3.74
DUP	1:164053601-164055200	1600	2.06	1.38	2	2.12	2.3	1.58	3.58	1.6
DUP	1:164099601-164101600	2000	1.58	1.28	3.06	2.4	3.38	1.3	2.14	4.14
DEL	1:164153201-164155200	2000	1.62	1.28	3.2	2	2.82	1.88	1.74	1.34
DUP	1:164157201-164159200	2000	4.18	4.58	4.44	3.58	3.72	2.64	2.58	3.6
DEL	1:164187201-164188800	1600	1.58	0.14	0.94	2.96	1.22	1.14	0.96	1.18
DEL	1:164198001-164199600	1600	0.88	1.98	0	1.14	3.38	1.72	2.26	1.86
DUP	1:164244001-164246000	2000	3.28	3.3	2.7	2.58	1.08	2.34	1.48	2.02
DUP	1:164341201-164342800	1600	2.34	3.12	2.8	1.72	2.9	1.46	1.56	2.78
DEL	1:164346001-164348000	2000	3.3	1.64	1.88	1.6	2.04	1.8	2.48	1.22
DEL	1:164600801-164602400	1600	3.2	2.18	1.6	1.74	1.4	0.66	2.34	1.76
DEL	1:164666801-164668400	1600	1.18	2.26	0.94	1.58	2.64	3	1.44	1.86
DEL	1:164742801-164744400	1600	1.48	1.24	1.08	1.02	3.8	0.58	2.18	1.2
DEL	1:164802001-164803600	1600	0.9	2	2.14	1.72	2	3.58	2.16	0.94
DUP	1:164896401-164898400	2000	2.34	3.32	2.66	3.32	4.04	2.26	1.9	1.78
DEL	1:164954001-164956000	2000	0.6	1.48	1.2	2.46	0.3	1.18	1.16	1.2
DUP	1:165026801-165028400	1600	1.04	2.54	2.94	3.14	2.66	1.54	1.74	1.34
DUP	1:165077601-165079600	2000	2.6	1.8	2.54	1.98	1.98	2.2	1.96	3.18
DUP	1:165226801-165228800	2000	2.62	4.26	1.86	2.46	1.92	2.12	1.4	1.36
DUP	1:165245601-165247200	1600	1.36	2.06	1.5	2.46	3.14	1.72	3.5	0.68
DUP	1:165369201-165371200	2000	3.9	3.46	2.4	2.14	2.18	1.44	3.12	4.1
DUP	1:165391601-165393200	1600	37.28	41.3	50	45.82	49.96	45.36	43.4	42.96
DUP	1:165450001-165451600	1600	2.26	2.8	1.34	1.14	1.98	1.74	2.76	2.68
DUP	1:165556401-165558400	2000	2.16	2.74	1.34	2.12	1.68	2.18	3.32	1.2
DUP	1:165597601-165599200	1600	1.48	3.32	1.86	2.86	2.18	1.24	2.76	2.3
DUP	1:165610001-165611600	1600	1.14	1.44	2.82	1.16	3.04	1.68	2.16	3.48
DUP	1:165656001-165657600	1600	3.6	4	2.42	2.62	4.08	3.08	2.76	2.32
DEL	1:165705601-165707200	1600	1.3	1.96	2.78	1.42	3.2	1.32	1.28	1.98
DUP	1:165710401-165712000	1600	1.9	1.66	4.76	1.84	1.7	1.22	2.72	0.66
DUP	1:165761201-165762800	1600	1.06	2.46	3.24	2.18	2.88	1.74	2.64	2.96
DUP	1:165765201-165766800	1600	2	1.64	3	1.6	3.2	1.74	1.92	1.08
DUP	1:165767601-165769200	1600	1.88	1.62	2.26	3.82	3.5	1.68	2.66	2
DUP	1:165930001-165933200	3200	1.02	3.26	2.7	1.42	1.72	2.66	1.76	2.18
DUP	1:166035601-166037200	1600	2.78	2.12	3.46	2.52	1.38	2.16	3.58	1.72
DEL	1:166174401-166176000	1600	1.46	1.96	1.46	1.14	3.24	1.06	1.98	2.24
DUP	1:166223201-166225200	2000	1.96	1.62	1.88	3.28	2.52	1.4	1.58	2.42
DEL	1:166437601-166439600	2000	1.94	1.96	1.62	1.28	1.1	2.28	2.6	1.76
DUP	1:166521601-166523600	2000	2.56	1.14	1.74	1.58	2.18	3.3	1.58	2.96
DUP	1:166579201-166581200	2000	1.64	2.22	2.16	2.18	2.22	2.24	1.44	3.38
DUP	1:166734001-166735600	1600	1.9	2.92	2.4	2.26	2.92	0.92	2.54	1.46
DUP	1:166920801-166922400	1600	2.82	3.02	1.34	2	2.18	3.4	1.8	2.86
DUP	1:167030801-167032400	1600	1.78	3.24	1.62	1.86	2.34	1.78	2.76	2
DEL	1:167044801-167046400	1600	0.74	2.8	1.48	1.14	0.62	2.32	1.42	1.08
DUP	1:167174401-167176000	1600	1.48	1.72	1.4	2.28	2.22	2.44	3.18	1.84
DUP	1:167277201-167279200	2000	1.58	1.58	2.82	2.96	3.04	1.36	1.5	2.12
DEL	1:167316401-167318000	1600	2.7	2.64	2.28	0.58	3.3	1.14	1.48	1.48
DEL	1:167504801-167506400	1600	2.68	2.84	2.06	1.92	1.44	0.84	1.64	0.54
DEL	1:167659201-167660800	1600	2.4	3.14	3.1	1.58	1.24	0.7	1.88	1.88
DUP	1:167740001-167741600	1600	1.66	0.88	2.32	3.86	2.04	2.02	2.2	2.58
DUP	1:167867201-167869200	2000	1.62	3.08	1.74	2.42	1.24	3.44	1.58	1.76
DUP	1:167977201-167978800	1600	1.54	2.14	2.48	1.62	4.52	0.6	3.14	2.78
DUP	1:168110801-168112400	1600	2.3	3.3	1.38	2.62	3.16	1.6	1.3	0.96
DEL	1:168238401-168240000	1600	2.92	1.72	1.46	2.2	1.24	0.8	2.86	2.54
DEL	1:168269601-168271200	1600	1.66	0.84	3.4	1.9	1.56	1.3	2.76	2.46
DUP	1:168283201-168285200	2000	0.9	2.34	2.8	1.72	4	2.74	2.14	1.34
DUP	1:168379201-168380800	1600	0.9	3.28	2.16	2.58	0.78	3.06	1.42	1.88
DUP	1:168412401-168414400	2000	1.5	2.34	1.38	2.88	3.6	2.4	2.8	3.4
DUP	1:168414801-168416800	2000	2.82	3.38	2.16	2.6	3.3	1.72	2.36	1.74
DUP	1:168443201-168445200	2000	1.08	1.94	1.92	3.38	2.38	2.84	1.92	1.9
DEL	1:168475601-168477200	1600	2.34	1.38	1.74	1.14	3.38	1.74	2.12	1.6
DEL	1:168545601-168547600	2000	3.24	0.88	1.86	1.42	1.42	2.48	1.16	2.84
DUP	1:168592001-168594400	2400	2.38	4.66	2.4	2.86	2.64	1.88	1.72	2.54
DUP	1:168722001-168723600	1600	1.62	1.84	2.4	1.86	1.42	1.36	3.82	2.4
DUP	1:168779201-168780800	1600	1.32	2.12	1.84	2.72	2.02	1.76	1.3	3.6
DEL	1:168807201-168808800	1600	2.2	1.98	1.74	3.32	1.08	1.58	2.18	1.46
DUP	1:168938001-168940000	2000	2.86	1.64	3.84	2.42	1.06	2.28	3.14	2.64
DUP	1:168957201-168958800	1600	1.32	1.44	1.86	1.28	3.54	2.32	1.72	2.8
DEL	1:169173201-169175600	2400	0.6	0.58	2.16	0.86	0.32	2.12	1.92	0.94
DEL	1:169186401-169188000	1600	1.66	3.06	1.62	1.16	1.74	2	1.92	2.04
DUP	1:169208001-169210000	2000	1.74	2.8	2.44	3.04	1.42	2.94	1.6	2.06
DEL	1:169274801-169276400	1600	1.48	1.98	2.42	3.42	2.48	1.5	1	1.6
DUP	1:169329601-169331200	1600	1.32	3.08	1.34	2.68	3.66	1.34	0.98	1.98
DEL	1:169377201-169379200	2000	1.92	2.36	1.78	1.28	2.62	1.34	2.42	1.72
DEL	1:169460801-169462400	1600	1.66	2.1	2.88	1.32	1.92	1.52	1.2	3
DUP	1:169646001-169647600	1600	1.04	2.12	1.24	1.42	2	3.1	2.14	3.34
DEL	1:169683201-169684800	1600	0.76	3.18	1.62	0.58	1.52	2.1	2.76	1.74
DUP	1:169868401-169870400	2000	1.74	3.36	2.4	4	2.46	1.34	2	2.26
DUP	1:169948001-169950000	2000	1.62	1.18	3.34	3.12	2.26	2.04	2.28	1.08
DUP	1:170185601-170187200	1600	2.92	2.78	2.66	2.54	2	1.06	1.72	4.1
DEL	1:170528801-170530400	1600	2.52	1.38	2.4	1.98	2.16	1.06	1.28	3.04
DEL	1:170804401-170806400	2000	0.58	1.28	2.4	2.42	1.4	1.64	2.14	0.94
DUP	1:170812001-170814000	2000	3.18	2.6	2.26	3.58	2.12	2.58	3.08	2.78
DEL	1:170920401-170922000	1600	3.68	1.2	0.8	1.58	2.58	2.4	1.62	0.92
DUP	1:170959601-170961200	1600	3.26	3.2	0.8	2.82	1.5	3.12	2.18	1.46
DUP	1:171010001-171011600	1600	1.46	3.94	3.34	2	1.68	2.12	2.42	2.24
DEL	1:171135201-171136800	1600	1.16	1.64	0.66	3.58	1.08	1.34	3	1.74
DEL	1:171164401-171166400	2000	1.36	0.88	1.08	1.88	1.1	1.3	1.04	0.82
DUP	1:171346001-171348000	2000	3.42	4.42	2.42	2.86	1.24	3.3	2.88	4.14
DUP	1:171350001-171352400	2400	2.36	1.58	1.48	3.42	2.44	2.36	2.38	1.74
DUP	1:171432401-171434000	1600	4	2.88	2.4	3.54	6.1	1.54	2.92	3.08
DEL	1:171452401-171454400	2000	0.14	1.64	0.4	1.28	2.58	1.56	0.98	1.2
DEL	1:171616001-171618000	2000	1.4	1.14	2.58	2.04	2.36	1.3	1.36	2.36
DUP	1:171776001-171778000	2000	1.62	1.58	1.48	2.72	2.92	2.24	2.88	2.96
DUP	1:171886001-171887600	1600	1.78	3.08	1.62	3.14	3.54	1.8	1.48	1.46
DUP	1:171898801-171900400	1600	3.74	1.28	3.52	2.5	1.56	2.5	2.3	2.22
DUP	1:171902401-171904000	1600	1.18	2.98	2.66	2.88	1.7	2.44	3	0.94
DUP	1:172127201-172129200	2000	2.68	2.74	3.12	2.14	1.6	4.08	1.94	1.24
DUP	1:172296801-172298400	1600	1.88	1.64	1.86	1.72	3.96	2.08	1.98	2.24
DUP	1:172393601-172395600	2000	1.5	0.58	3.2	2.6	2.16	2.08	1.58	2.54
DUP	1:172495601-172497600	2000	4.2	3.02	5.52	3.58	1.86	3.78	4.76	3.78
DUP	1:172641201-172642800	1600	1.46	1.38	1.46	2.14	3.08	0.92	1.84	4.9
DEL	1:173014801-173016800	2000	1.28	1.24	0.84	1.72	1.54	1.52	0.72	0.98
DUP	1:173030801-173032800	2000	2.32	2.14	2.1	1.32	2.52	3.3	1.62	2.46
DUP	1:173150801-173152400	1600	3.72	3.94	1.38	1.34	2.1	2.84	1.66	2.5
DUP	1:173342801-173344800	2000	2.8	1.86	2.8	2	1.84	3.06	3.28	1.62
DEL	1:173602001-173604400	2400	2.38	1.38	1.46	0.7	1.08	1.44	1.98	1.5
DEL	1:173806001-173808800	2800	1.58	0.56	0.4	0.42	1.38	1.5	1.28	0.92
DEL	1:173836801-173839600	2800	1.92	1.62	1.76	2.68	1.88	1.46	1.28	3.34
DUP	1:173947601-173949200	1600	4.12	2.52	2.4	1.84	1.72	2.82	2.12	3.2
DUP	1:174331201-174333200	2000	2.26	3.56	2.6	1.92	1.84	2.1	2.08	2.02
DEL	1:174359601-174361200	1600	1.46	1.86	3.74	1.28	1.84	1.58	1.28	2.4
DUP	1:174369201-174370800	1600	1.42	1.86	2.8	2.26	3.54	1.8	2.14	1.86
DUP	1:174568401-174570800	2400	4.52	1.78	2.14	2	2.44	1.86	2.4	1.86
DEL	1:174737601-174740800	3200	1.56	0.92	0.16	2.5	0.8	0.68	1.52	1.12
DEL	1:174779601-174781200	1600	2.98	2.2	1.08	1.46	0.32	2.24	0.88	1.88
DEL	1:174868001-174870000	2000	1.3	1.8	1.72	0.7	1.7	1.06	2.12	1.18
DUP	1:174883601-174886400	2800	3	1.68	1.6	3	2.92	2.04	1.58	2.24
DEL	1:174910401-174912400	2000	2.1	1.74	2.26	2.68	2.14	1.52	0.86	2.52
DUP	1:175104401-175106400	2000	2.04	2.08	3.56	1.7	1.38	1.72	2.12	2.12
DUP	1:175222401-175224400	2000	2.26	3.24	2.14	1.58	2.66	1.82	3.08	2.02
DUP	1:175293601-175295200	1600	2.76	2.8	2.2	1.6	3.6	1.86	3.3	1.1
DUP	1:175308001-175310000	2000	1.36	1.64	3.54	2.76	3.32	1.16	1.58	1.64
DUP	1:175317601-175320000	2400	1.66	1.06	2.32	1.32	2.72	1.74	3	2.34
DUP	1:175509601-175511200	1600	2.2	2.5	2.56	3.76	1.08	2.22	2.6	1.78
DUP	1:175638001-175639600	1600	2.82	3.6	0.54	2.86	2.76	1.94	0.72	1.74
DUP	1:175762001-175764000	2000	1.72	3.42	2.14	2.28	4.76	2.12	1.74	3.2
DUP	1:175765601-175767600	2000	3	2.58	3.12	1.58	1.7	4.12	2.76	2.46
DUP	1:175838401-175840400	2000	2.36	3.12	1.86	2.68	1.24	2.02	3.14	2.26
DUP	1:175890001-175892000	2000	1.32	2.5	1.74	3.28	1.84	2.2	2.14	2
DUP	1:175956001-175958800	2800	1.3	1.4	1.74	1.84	2.3	3.06	3	2
DUP	1:176000801-176002400	1600	2.02	2.92	2.8	2.12	1.22	3.36	2.26	1.2
DUP	1:176571601-176573600	2000	2.7	2.88	1.22	1.42	3.58	2.14	2.94	1.62
DUP	1:176577601-176579200	1600	1.96	2.82	2.72	3.6	1.38	2.7	3.86	2.14
DEL	1:176588401-176590400	2000	1.26	1.08	1.86	1.88	1.2	1.24	1.08	1.52
DUP	1:176639601-176641200	1600	1.96	1.18	2.86	1.88	3.16	1.9	1.62	2.46
DUP	1:176663201-176665200	2000	3.42	1	2.02	1.86	3.46	3.64	3.82	2.42
DUP	1:176696001-176698000	2000	2.38	2.12	3.5	1.42	1.42	2.8	3	2.26
DUP	1:176847601-176849600	2000	3.04	1.8	1.46	1.7	3.96	3	2.68	3.56
DUP	1:177014001-177016000	2000	3.04	2.44	2.26	1.56	3.32	4.6	3.3	2
DEL	1:177106001-177111600	5600	1.12	1.9	1.22	1.58	0.94	1.1	2.4	1.34
DEL	1:177145601-177147200	1600	2.5	1.24	2.8	1.7	2.28	1.5	1.58	1.46
DUP	1:177418401-177420800	2400	1.64	2.72	2.56	1.3	2.6	2.42	1.06	2.22
DEL	1:177431201-177432800	1600	4.2	2.16	1.22	1.28	1.08	1.54	2.46	0.94
DUP	1:177440801-177442400	1600	3.12	3.28	2.26	2.86	0.46	1.8	1.58	1.46
DUP	1:177634001-177635600	1600	1.88	5.54	3.46	3.72	5.84	3.3	2.46	3.14
DEL	1:177820401-177822000	1600	1.92	0.42	2.14	2.58	1.24	2.94	2.42	1.76
DUP	1:177822401-177824000	1600	3.3	1.62	1.36	1.86	2.66	2.42	2.06	2.86
DUP	1:177971601-177973200	1600	1.62	2.82	2.16	2.48	1.1	3.02	3.08	1.48
DUP	1:178207201-178208800	1600	1.76	1.7	2.4	1.16	2.46	3.78	1.42	1.74
DUP	1:178221201-178223200	2000	1.88	0.98	1.6	2.58	2.44	1.94	3.22	3.44
DUP	1:178380401-178382400	2000	3.9	2.46	2.8	1.86	2.02	3.04	2.14	2
DUP	1:178519601-178521200	1600	2.16	3.04	1.34	3.86	2.3	1.72	1.58	2.64
DUP	1:178537201-178538800	1600	1.3	2.52	1.86	1.28	2.74	2.48	2.1	2.14
DUP	1:178592001-178593600	1600	2.62	2.92	2.4	2.28	1.52	1.84	2.28	1.46
DUP	1:178614001-178616000	2000	3.06	2.8	2.66	3.14	1.24	2.26	2.42	2.68
DUP	1:178656401-178658000	1600	1.86	1.8	2.94	2.54	1.52	0.26	2.24	2.9
DUP	1:178701201-178702800	1600	1.74	3.36	3.06	1.28	0.62	1.78	3.14	1.6
DEL	1:178724001-178725600	1600	1.48	3.08	1.86	1.86	1.24	1.34	1	2.26
DUP	1:179000001-179002400	2400	1.76	1.86	1.62	2.72	1.7	1.4	4.86	1.22
DUP	1:179008801-179010800	2000	3.82	2.14	2.14	2.42	3.08	3.72	1.14	1.74
DUP	1:179055601-179057200	1600	1.2	2	3.8	1.88	2.2	3.34	2.3	1.9
DUP	1:179405601-179407200	1600	1.62	1.56	3.2	1.28	1.86	1.66	4	3.34
DUP	1:179474401-179476000	1600	3.86	2.54	1.9	1.32	2.04	2.64	2.22	2.76
DEL	1:179608401-179610000	1600	2.08	1.32	1.34	1.88	1.7	3.28	2.16	1.62
DUP	1:179678401-179680400	2000	1.18	2.36	1.86	3.14	1.4	2.08	2.58	3.08
DUP	1:179722801-179724400	1600	1.6	2.14	2.54	1.42	1.98	2.96	2.28	4.68
DUP	1:179808401-179810000	1600	2.62	2.08	2.26	2.4	2.3	3.16	3.12	1.72
DUP	1:179994401-179996400	2000	2.16	3.48	2.02	1.44	2.58	2.12	1.92	3.5
DUP	1:180124401-180126000	1600	2.7	2.42	0.66	0.86	2.02	1.66	4.48	2.26
DUP	1:180282401-180284400	2000	2.1	2	1.46	4	2.64	2.74	2.42	3.34
DUP	1:180409601-180411200	1600	2.68	3.1	1.06	1.28	2.62	2.12	1.58	1.74
DUP	1:180548001-180549600	1600	2.68	1.44	2.8	1.28	2.02	3.34	2.76	2.56
DEL	1:180555601-180557200	1600	2.5	1	1.36	3.28	2	1.42	2.26	1.48
DUP	1:180650801-180652400	1600	0.74	3	2.4	1.14	3.88	2.36	1.68	2.26
DUP	1:180654801-180656400	1600	1.18	2.16	2.72	2.74	2.98	1.72	1.88	2.04
DUP	1:180673201-180675600	2400	2.26	2.42	3.24	1.72	0.64	1.76	2	2.84
DUP	1:180722801-180724400	1600	2.68	2.68	2	3.58	2.76	1.84	2.14	2.14
DUP	1:180860801-180862800	2000	2.38	1.26	1.86	2.82	2.46	2.8	1.84	1.2
DEL	1:181043201-181044800	1600	1.04	0.84	2.66	1.28	3.54	1.48	2.58	1.86
DUP	1:181063601-181065200	1600	2.08	2.04	2.02	2.02	3.72	2.94	1.44	2.02
DUP	1:181116001-181117600	1600	2.86	1.78	2.4	4.14	2.16	1.86	1.48	1.64
DUP	1:181350401-181352000	1600	1.76	2.82	2	1.14	1.54	1.5	3.28	2
DUP	1:181501201-181502800	1600	1.74	3.64	1.46	2.26	3.7	1.82	2	2.26
DUP	1:181557201-181558800	1600	1.9	4.16	1.46	2.12	2.46	2.74	2.54	2.52
DUP	1:181616001-181618000	2000	1.18	2.58	2.42	2.42	3.08	2.2	1.3	2.72
DEL	1:181768001-181770000	2000	1.76	2.26	2.66	1.28	1.38	2.38	1.98	1.46
DUP	1:181916401-181918000	1600	2.56	1.96	1.06	3.76	2.96	2.14	3.08	0.94
DUP	1:181943201-181945200	2000	1.04	4.06	1.46	3	2.18	2.44	2	2.12
DEL	1:182029601-182031600	2000	1.74	2	1.86	2.86	1.4	1.68	2.14	1.6
DUP	1:182082801-182084800	2000	1.96	2.18	2.72	2.46	3.14	3.32	2.64	4.36
DUP	1:182376001-182377600	1600	3.24	1.98	1.34	2	2.76	2.56	1.28	2.14
DUP	1:182463601-182465200	1600	3.14	1.38	1.46	1.96	3.38	1.48	1.78	1.46
DUP	1:182518401-182520400	2000	1.44	1.78	2.14	4.1	3.04	1.8	1.8	2.88
DEL	1:182699201-182701200	2000	1.02	1.82	1.6	2.14	1.7	2.12	1.86	2.54
DUP	1:182772001-182774000	2000	3.24	1.58	2.26	3.12	1.84	1.64	3.58	3.48
DUP	1:182863601-182865200	1600	2.5	1.02	2.18	1.42	2.86	3.5	1.76	2.26
DUP	1:182880801-182882800	2000	7.06	4.8	2.48	4.32	2.88	2.72	2.4	2.96
DUP	1:182944401-182946400	2000	3.94	2.8	2.54	1.44	1.54	1.34	2	2.38
DUP	1:183195601-183197200	1600	0.72	2.34	2	2.4	3.2	2.66	2.94	1.6
DUP	1:183220401-183222800	2400	3.2	2.58	0.94	2.26	1.84	1.88	2.3	1.58
DUP	1:183235201-183236800	1600	1.74	2.72	4.04	2.72	2.64	3.16	2.26	1.34
DUP	1:183243601-183245600	2000	2.18	2.22	2.66	3.12	1.38	1.82	2.26	3.48
DUP	1:183294401-183296400	2000	2.42	2.52	2.38	2.12	4.42	1.86	1.14	1.72
DUP	1:183348401-183350000	1600	2.98	1.02	2.18	2.16	2.54	1.68	2.46	1.22
DUP	1:183372001-183374000	2000	1.32	1.82	2.82	2.12	2.48	1.22	2.16	3.08
DUP	1:183390801-183392800	2000	2.24	2.38	1.72	1.58	1.08	2.4	2.88	2.54
DUP	1:183400001-183401600	1600	3.64	2.78	1.86	3	2.64	4.36	3.14	3.34
DUP	1:183456001-183457600	1600	3.18	2.62	3.1	2.68	1.42	2.38	0.86	2.04
DUP	1:183498001-183500000	2000	1.42	3.54	2.12	1.86	1.98	1.46	2.12	2.26
DUP	1:183509201-183511200	2000	2.18	2.64	2.14	1.14	2.92	0.92	1.58	3.84
DUP	1:183584001-183585600	1600	2.74	1.78	1.92	2.86	0.94	2.82	2.62	2.26
DUP	1:183995201-183998400	3200	2.18	2.22	3.68	2.54	1.38	3.04	3.56	2.12
DUP	1:184133201-184134800	1600	1.9	2.52	1.68	3.94	1.5	3.46	3.2	1.9
DUP	1:184152001-184153600	1600	1.74	1.42	2.14	2.96	1.68	1.58	3.18	1.46
DUP	1:184190801-184192800	2000	3.28	1.58	1.9	3.58	2.04	1.52	2.38	2.84
DUP	1:184213601-184215200	1600	1.88	1.8	2.78	2.54	0.92	2.72	1.98	1.46
DUP	1:184383601-184385200	1600	2.42	0.6	2.2	1.44	1.74	2.6	2.2	2.86
DUP	1:184432401-184434400	2000	1.46	1.42	2	3	2	2.02	3.12	2.64
DEL	1:184444401-184446400	2000	0.88	1.4	0.66	2.26	1.82	0.94	0.84	0.94
DUP	1:184543601-184545200	1600	3.12	2	2.14	1.86	1.7	1.24	2.16	2.94
DUP	1:184586401-184588000	1600	3.12	0.68	3.34	2.3	1.06	2.36	3.92	2.52
DUP	1:184621201-184622800	1600	2.56	2.06	2.44	1.88	1.4	3.42	3.58	1.64
DUP	1:184714401-184716000	1600	1.88	2.58	2.78	2.26	1.7	1.56	3.4	0.8
DEL	1:184791601-184793200	1600	1.7	1.06	1.46	1.84	1.98	2.54	3.22	1.58
DEL	1:184832401-184834000	1600	1	1.2	0.66	2.12	3.8	1.4	1.8	2.62
DUP	1:185107201-185109200	2000	1.72	2.54	4.04	2.26	2.62	2.22	2.64	1.86
DUP	1:185110801-185112400	1600	1.9	2.22	2.26	2.82	2.12	1.54	3.78	1.74
DUP	1:185136801-185138800	2000	2.94	1.86	2.14	2.28	3.5	2.2	1.74	1.74
DEL	1:185213201-185215200	2000	0.6	0	1.46	2	1.7	0.86	0.88	1.36
DUP	1:185352801-185354400	1600	2.4	1.22	2.18	2.14	2.58	1.74	2.28	3.44
DUP	1:185368001-185369600	1600	1.74	1.9	3.6	1.98	2.14	1.28	2.24	1.96
DUP	1:185376401-185378400	2000	3.42	3.36	2.66	1.46	2.08	2.92	1.74	2.04
DUP	1:185404001-185405600	1600	1.76	3.12	1.74	1.14	2.46	3	1.86	1.06
DEL	1:185610401-185612000	1600	1.7	0.94	1.06	3.08	1.68	2.28	2.1	1.7
DEL	1:185620001-185621600	1600	1.28	1.56	1.46	1.42	1.8	1.26	3.4	1.46
DUP	1:185834001-185836000	2000	2.28	3.12	3.34	1.56	2.86	3.92	1.28	3.04
DUP	1:185922401-185924000	1600	2.54	3.42	1.22	1.84	1.36	1.12	2.86	1.74
DUP	1:186009201-186010800	1600	1.94	2.58	2.82	3.14	1.08	1.6	1.88	1.32
DUP	1:186210801-186212400	1600	3.5	1.04	1.78	1.98	2.26	1.58	2.5	2.78
DUP	1:186222001-186223600	1600	1.18	3.28	1.08	3.26	2	2.5	1.86	2.14
DEL	1:186370401-186372000	1600	1.28	0.42	1.86	2.12	2.28	2.84	2.04	1.46
DUP	1:186445201-186446800	1600	2.5	3.42	2.32	2.6	1.86	2.36	1.94	1.36
DUP	1:186620001-186621600	1600	3.06	2.42	2.94	2	2.16	1.56	1.82	1.74
DUP	1:187078801-187080400	1600	1.74	3.78	2	1.86	0.92	3.96	2.96	2.24
DUP	1:187156801-187158800	2000	2.82	2.6	1.62	1.58	1.68	1.8	1.5	4.62
DUP	1:187194001-187196000	2000	2.16	1.76	3.06	2.68	2.9	1.96	2.1	3.34
DUP	1:187302401-187304000	1600	1.58	3.28	1.2	2	1.38	4.36	0.84	2.94
DUP	1:187470801-187472400	1600	1.32	3.68	1.74	2.28	4	2.7	0.28	1.86
DUP	1:187479601-187481200	1600	5.6	4	3.34	3.58	3.66	3.8	3.46	2.84
DEL	1:187596401-187598400	2000	2.48	2.48	1.74	1.56	1.82	2.36	0.82	1.46
DUP	1:187744001-187745600	1600	1.72	2.6	2.5	2.4	3.66	3.2	1.38	2.9
DEL	1:187806801-187808400	1600	2.3	3.14	1.24	2.64	1.58	0.74	2.82	1.1
DUP	1:187835601-187837200	1600	2.34	3	2.48	1.76	4.12	1.66	1.96	2.64
DUP	1:187870801-187873200	2400	2.18	2.68	0.82	2.36	2.54	1.04	2.88	2.42
DEL	1:187992801-187994400	1600	1.06	1.34	4.08	1.74	3.14	1	0.58	2.04
DUP	1:188028001-188029600	1600	2.26	1.74	1.62	2.62	2.04	2.2	4.18	1.78
DEL	1:188379601-188382000	2400	1.66	2.36	1.08	1.58	1.72	1.7	1.9	2.3
DUP	1:188602401-188604000	1600	2.14	2.86	1.74	1.58	3.32	1.92	2.88	2.14
DUP	1:188714001-188715600	1600	1.66	3.08	1.66	1.58	1.66	2.3	3.02	3.7
DUP	1:189056801-189058800	2000	2.2	3.26	1.46	2.4	2	1.9	2.72	3.2
DUP	1:189060001-189062000	2000	2.98	3.18	2.26	2.6	1.56	2.08	2.02	3.6
DEL	1:189136001-189138400	2400	2.56	1.48	1.6	2.28	0.78	1.36	2	2.38
DEL	1:189160801-189162400	1600	1.18	1.58	1.46	3	1.7	2.06	1.72	2.8
DEL	1:189446401-189448000	1600	1.6	1.14	2.94	1.86	2.96	1.34	0.14	0.54
DUP	1:189478401-189480400	2000	2.2	2.82	2.26	2.42	1.24	3.16	3.78	1.88
DUP	1:189492401-189494000	1600	1.62	3.6	2.4	3.4	2.44	2.04	3.08	1.86
DUP	1:189561601-189564000	2400	1.98	1.2	2.22	4.32	1.2	1.98	2.56	2
DUP	1:189648401-189650400	2000	1.66	2.64	2.7	3.9	1.26	2.1	1.44	2.04
DUP	1:189672001-189673600	1600	1.76	2.52	3.46	1.28	1.7	1.08	3.12	2.46
DUP	1:189748801-189750400	1600	1.66	1.76	2.56	2.76	1.1	3.28	2.3	2.32
DUP	1:189793201-189795200	2000	3.28	4.66	2.7	6.2	4.56	2.76	4.18	4.04
DUP	1:190310001-190311600	1600	1.48	2.24	3.06	3.54	1.84	2.06	1.56	2.12
DUP	1:190749201-190751200	2000	11.42	8.86	8.66	7.08	8.92	8.08	9.28	7.32
DUP	1:190767601-190769200	1600	1.02	1.8	2.94	1.56	1.52	2.18	3.5	1.98
DUP	1:190920401-190922000	1600	2.14	2.92	0.54	1.7	1.98	2.24	3.26	1.58
DUP	1:190972001-190973600	1600	2.16	1.38	2.4	2.68	3.54	2.84	2.38	1.06
DUP	1:190983201-190984800	1600	2.06	1.98	1.6	2.74	2.46	1.48	2.54	1.88
DUP	1:190985201-190987600	2400	1.9	2.82	1.06	1.56	3.04	2.7	1.28	2.68
DUP	1:190990001-190992000	2000	1.9	2.52	2.9	2.12	1.4	2.12	1.7	2.54
DEL	1:191002801-191004800	2000	2.06	0.84	1.06	0.42	0.62	0.54	0.84	0.26
DUP	1:191098401-191100000	1600	3.64	2.74	2.4	2.68	3.04	1.96	2.12	2.8
DUP	1:191203201-191204800	1600	3.98	1.42	2	1.86	1.86	1.66	2.88	0.54
DUP	1:191366401-191368000	1600	2.68	1.18	1.62	3.72	1.22	1.74	1.1	2.78
DUP	1:191395601-191397200	1600	1.16	1.92	2.54	2.82	3.66	2.72	1.4	2.64
DUP	1:191446001-191447600	1600	2.54	2.12	2.4	2.4	1.96	1.6	3.84	2.24
DUP	1:191496001-191498000	2000	2.26	2.26	3.4	2.24	0.92	2	0.98	3.04
DUP	1:191724801-191726400	1600	1.02	2.38	2.4	1.98	4	1.46	2.96	1.2
DUP	1:191768401-191770400	2000	2.82	1.62	2.14	1.7	3.04	2.38	2.78	2.9
DUP	1:191895601-191897200	1600	2.66	1.58	2.54	2.24	1.86	3.32	3	2.3
DUP	1:192063201-192064800	1600	2.58	1.48	2.86	1.74	1.12	1.9	2.94	2.86
DUP	1:192097201-192099200	2000	1.86	0.84	2.94	2.14	3.04	2.82	2.8	2.14
DUP	1:192102001-192103600	1600	2.2	2.54	2	2	2	1.5	3.46	2.56
DUP	1:192204001-192205600	1600	3.42	1.82	1.06	1.44	1.84	2.02	1.42	3.84
DUP	1:192249601-192252400	2800	3.8	1.76	2.26	1.84	2.02	2.42	1.92	2
DEL	1:192485201-192486800	1600	1.74	1.5	1.6	2	2.74	2.02	0.96	2.9
DUP	1:192596401-192598000	1600	2.78	2.66	2.8	3.4	3.08	4.58	1.56	2.26
DUP	1:192692801-192695200	2400	2.34	1.54	2.64	1.84	3.8	3.44	1.7	1.72
DUP	1:192940401-192942000	1600	1.96	2.36	3.44	2.54	2.92	1.76	1.84	3.18
DUP	1:193032001-193034000	2000	2.34	4.34	2.26	2.54	3.24	1.76	2.28	2.12
DUP	1:193122401-193124000	1600	3.64	2.38	1.08	2.58	0.92	3.92	1.72	2
DUP	1:193491201-193493200	2000	2.4	2.12	2.7	2.28	3.38	1.64	2.7	3.1
DEL	1:193503201-193505200	2000	0.6	0.3	0.66	2.3	0.3	0.42	0.88	0.8
DEL	1:193535201-193536800	1600	1.6	1.68	1.98	2.26	3.38	1.18	1.14	1.58
DUP	1:193611201-193613200	2000	1.62	2.52	1.6	2.42	4	2.18	2.14	1.34
DUP	1:193706001-193707600	1600	2.52	2.18	3.1	1.44	1.72	1.18	4.16	2.42
DUP	1:193901201-193903200	2000	3.04	2.72	3.2	4.58	3.46	1.3	2.68	1.78
DUP	1:194012401-194014000	1600	1.66	2.36	1.62	2.3	2.98	1.68	3.06	1.62
DUP	1:194128401-194130000	1600	2.86	1.82	1.58	3.36	1.98	2.38	1.66	1.08
DUP	1:194227601-194229200	1600	2.3	1.62	2.72	3.46	2.04	2.72	1.32	1.5
DEL	1:194341601-194344000	2400	2.1	1.28	1.36	2.16	1.56	1.3	2.42	1.9
DUP	1:194514401-194516000	1600	2.48	0.98	5.2	1.58	1.84	1.94	1.96	1.72
DUP	1:194613601-194615600	2000	2.06	1.18	2.04	2.96	3.38	1.74	2.28	2.72
DUP	1:194671601-194673200	1600	2.18	1.38	1.6	2.82	3.04	3.8	3.72	2.8
DUP	1:194774801-194776400	1600	3.12	1.72	1.74	1.98	2.02	2.86	2.26	1.74
DUP	1:194920801-194923200	2400	1.94	1.28	3.26	1.32	2.22	2.74	2.06	1.9
DEL	1:194938801-194940400	1600	1.04	1.58	2	1.14	1.84	1.8	0.58	1.86
DUP	1:195224001-195226000	2000	2.04	2.66	1.46	3.72	3.7	2.42	1.14	1.46
DUP	1:195246001-195247600	1600	1.2	2.12	2.66	3.66	2.52	2.62	0.88	2.72
DUP	1:195252801-195254400	1600	2.8	1.74	3.64	3.72	1.24	2.24	1.58	1.86
DUP	1:195438401-195440400	2000	2.86	3.02	1.46	1.98	3.84	2	3.22	2
DEL	1:195538001-195539600	1600	1.02	2.1	0.8	2.4	2.92	1.72	1.42	1.58
DEL	1:195641201-195643200	2000	1.02	0.7	1.22	1.14	1.06	1.56	2.46	0.54
DUP	1:195763201-195764800	1600	0.9	2.08	2.32	1.58	2.52	2.78	2.14	3.34
DEL	1:195817601-195819200	1600	3.72	1.4	1.36	1.86	0.8	1.52	2.8	2.26
DUP	1:195864401-195866000	1600	2.42	1.98	1.92	1.32	2.82	1.2	2.76	2.04
DEL	1:195922001-195923600	1600	1.6	2.22	1.06	1	2.46	2.82	2.38	2.26
DUP	1:196009601-196012000	2400	3.3	2.14	1.48	3.42	2.18	1.38	2.8	1.7
DUP	1:196056401-196058000	1600	1.74	1.26	2.4	1.56	3.54	2.12	0.84	3.2
DEL	1:196060801-196062400	1600	2.18	1.28	2.8	1.86	1.54	1.64	2	2.68
DUP	1:196144401-196146400	2000	3.56	3.86	2.26	2.28	1.86	1.78	3.9	2
DUP	1:196177201-196179200	2000	1.86	2.64	2	2.86	2	1.8	2.68	3.96
DUP	1:196228001-196229600	1600	2.86	1.18	1.08	1.32	2.98	2.86	3.42	1.24
DUP	1:196286801-196288800	2000	2.02	1.66	2.66	1.86	1.82	3.04	2.12	3.08
DUP	1:196583201-196584800	1600	2.36	3.36	1.86	2	4.76	1.64	3.68	4.14
DUP	1:196630401-196632000	1600	3.22	1.5	2.38	2.04	0.48	2.54	2.16	2.46
DEL	1:196690401-196692000	1600	1.18	1.96	2.66	1.28	2	1.64	3.58	1.6
DUP	1:196733601-196735200	1600	0.44	2.24	2.66	2.68	1.08	2.16	2.4	2.8
DUP	1:196804401-196806000	1600	1.98	2.82	1.06	2.86	2.24	2.02	1.94	3.44
DEL	1:196904801-196906400	1600	1.5	2.46	1.2	3	1.4	1.82	2.5	1.06
DEL	1:197213201-197214800	1600	1.86	1.5	2.14	0.84	1.68	2.18	3.36	1.46
DEL	1:197240001-197241600	1600	3.6	1.52	2.12	1.7	1.98	1.3	0.84	1.18
DEL	1:197276001-197278000	2000	1.92	0.84	1.46	1.56	1.54	1.08	1.14	1.6
DUP	1:197420401-197422000	1600	2.02	3.84	3.86	2.28	2.26	2.06	1.94	2.38
DEL	1:197461601-197463200	1600	2	2.28	0.94	3.96	1.52	0.62	2.08	1.96
DUP	1:197492001-197493600	1600	4.12	1.28	2.14	1.72	2.64	1.76	2.4	1.86
DUP	1:197509201-197511600	2400	3.46	2.06	2.4	2.54	3.36	2.42	2.24	2.54
DUP	1:197616401-197618000	1600	2.5	1.96	1.86	1.42	2.02	1.8	2.6	3.34
DEL	1:197720801-197722400	1600	1.44	2.72	1.06	1.28	1.38	3.2	2.24	2
DUP	1:197724401-197726000	1600	2.36	3.46	1.2	0.84	3.08	2.58	1.96	1.6
DEL	1:197978801-197980800	2000	1.58	1.7	0.94	0.28	1.08	0.78	1.72	0.52
DEL	1:198023201-198024800	1600	2.46	1.66	1.58	0.7	3.26	1.62	1.58	0.92
DUP	1:198180001-198182000	2000	3.6	1.58	1.46	2.14	2.3	1.42	2	2.02
DUP	1:198243201-198244800	1600	4.12	2.14	2.26	3.26	1.7	3.02	2.88	2.68
DUP	1:198420401-198422000	1600	2.02	0.96	2	1.84	4.26	1.7	3.12	2.68
DUP	1:198445201-198446800	1600	3.2	1.72	2.54	2.58	1.52	2.74	1.42	1.74
DUP	1:198501601-198503600	2000	3	3.38	2.28	1.28	1.88	2.92	2.42	1.76
DEL	1:198582401-198584000	1600	1.32	1.96	2.4	3.28	1.54	1.62	1.28	2.4
DUP	1:198774801-198776800	2000	2.92	1.24	1.86	3.26	2.16	2.14	2.54	1.72
[truncated: 26,668 more rows]

## Sheet: VTS.CNVs
CNV type	Chr:start-end	CNV size(bp)	SG01	SG02	SG03	SG04	SG06	SG07	SG08	SG09
DUP	1:47201-48800	1600	2.18	1.74	3.64	2.06	1.64	2.54	2.6	1.46
DUP	1:228001-231200	3200	3.76	2.22	2.24	2.46	1.34	2.5	3.24	1.7
DUP	1:246001-247600	1600	1.9	2.56	1.52	2.56	1.66	3.22	2.2	3.92
DUP	1:322401-324000	1600	1.16	1.38	1.22	2.2	1.82	3.46	2.64	2.46
DEL	1:445201-446800	1600	1.3	3.2	1.32	2.78	1.42	1.9	1.46	1.94
DEL	1:588001-590000	2000	2.02	1.18	1.62	1.82	2.28	3	1.34	1.06
DUP	1:644801-646400	1600	1.96	1.72	1.22	3.56	1.62	1.72	2.54	2.2
DEL	1:758801-760800	2000	1.76	0.78	0.76	1.34	0.16	0.56	1.1	0.16
DUP	1:833201-834800	1600	3.74	1.72	1.42	1.76	0.66	1.58	2.44	2.86
DEL	1:1065201-1067200	2000	1.44	1.06	1.36	2.32	1.34	2.08	1.42	1.1
DUP	1:1358001-1360000	2000	1.46	1.64	3.7	3.58	2.6	1.38	0.94	2.34
DUP	1:1504401-1506800	2400	2.48	2.76	3.68	1.96	1.86	2.88	1.32	2.02
DUP	1:1690401-1692000	1600	1.58	4.2	2.26	2.08	1.18	2.06	2	2
DUP	1:1817201-1819200	2000	5.58	7.58	5.48	8.44	4.9	5.74	5.78	5.42
DUP	1:1835601-1837600	2000	1.74	1.58	2.5	2.1	1.38	1.76	1.36	3.9
DEL	1:2049201-2050800	1600	1.02	1.4	1.38	3.18	1.04	1.64	1.86	2.54
DEL	1:2064401-2066000	1600	1.18	1.76	1.06	2.08	2.78	3.2	1.86	1.5
DUP	1:2114801-2116400	1600	1.9	2.1	1.78	2.5	2.94	2.58	2.6	1.4
DUP	1:2130001-2132000	2000	2.34	2.42	1.36	1.74	1.62	2.72	3.54	2.44
DEL	1:2213601-2215200	1600	0.86	2.14	2.46	1.4	1.54	1.76	1.58	1.92
DUP	1:2233201-2236400	3200	3	1.34	1.14	3	2.42	1.82	1.72	2.52
DUP	1:2263601-2265200	1600	2.82	2.58	1.42	2.56	1.4	1.64	1.84	1.92
DUP	1:2307201-2309200	2000	2.46	3.06	1.92	2.32	2.42	1.8	3.36	0.92
DEL	1:2390001-2392000	2000	1.86	3	1.3	3	2.5	1.76	0.88	1.44
DEL	1:2513201-2514800	1600	0.98	3.12	1	1.22	1.52	1.6	3.14	1.02
DUP	1:2545601-2547200	1600	1.32	2.98	1.94	1.64	1.6	1.82	2.54	2.56
DUP	1:2689201-2690800	1600	1.46	3.3	1.92	2.68	0.86	2.58	1.8	1.48
DUP	1:2693201-2696000	2800	1.44	1.84	2.62	2.2	1.8	1.92	3.18	2.58
DUP	1:2907601-2910000	2400	2.46	1.84	1.64	1.72	1.76	1.36	3.06	3.2
DUP	1:2959201-2960800	1600	4.12	4.56	2.36	0.92	1.72	1.44	1.8	1.6
DEL	1:2986001-2987600	1600	1.74	2.9	3.18	0.96	2.2	0.54	2.18	1.3
DUP	1:3034801-3036400	1600	1.42	2.42	1.16	2.58	2.58	2.26	3	3.28
DUP	1:3053601-3056800	3200	1.48	1.98	3.2	1.76	1.32	1.24	1.94	3.58
DUP	1:3280001-3281600	1600	1.02	2.16	3.5	2.36	1.98	1.5	2.76	1.94
DEL	1:3333601-3335200	1600	1.16	1.78	1.32	1.28	1.46	1.9	2.7	3.84
DEL	1:3511201-3512800	1600	2.58	0.9	2.8	2.54	2.74	0.96	1.06	2.4
DUP	1:3590801-3593200	2400	1.74	1.92	1.58	1.22	1.34	3.34	3	3.14
DUP	1:3743201-3746000	2800	1.58	1.74	2.16	2.3	0.82	2.8	2.12	2.96
DEL	1:3795601-3797200	1600	1.42	1.42	3.18	2.46	1.08	2	2.14	0.74
DUP	1:3830401-3832400	2000	0.88	1.72	1.44	2.46	2.74	2.64	1.58	3
DUP	1:3837201-3838800	1600	2.26	2.38	3.24	1.8	3.02	0.94	1.78	1.88
DUP	1:3897601-3899200	1600	2.18	2.24	2.98	1.38	2.52	1.38	3.08	1.52
DUP	1:3945601-3947600	2000	3.6	1.3	2.36	1.82	1.24	2.18	2.2	2.22
DEL	1:3997601-3999200	1600	1.02	2.28	3.04	1.66	1.96	2.28	0.58	1.18
DEL	1:4030001-4031600	1600	1.16	2.72	2.02	0.84	0.54	2.54	2.02	3.32
DUP	1:4041201-4042800	1600	3.78	0.9	1.74	3.36	2.16	1.9	2.38	2.68
DUP	1:4202401-4204000	1600	2.4	2.38	2.92	2.4	0.84	1.72	3.14	3.06
DUP	1:4210801-4212800	2000	2.46	1.74	1.32	2.92	1.54	1.34	4.42	2.06
DUP	1:4308801-4310400	1600	1.02	2.52	1.16	2.08	3.22	1.88	2.36	2.2
DUP	1:4438801-4441200	2400	1.28	0.74	2.88	2.38	2.72	1.86	2.56	2.24
DEL	1:4798001-4800000	2000	1.18	2.38	2.6	2.98	1.18	2.06	1.38	1.68
DEL	1:4876401-4878000	1600	1.02	2.68	1.18	1.84	3.18	2.18	0.72	2.24
DUP	1:4979601-4981600	2000	3.9	1.82	2.34	1.1	1.82	3.1	1.6	2.36
DUP	1:5012401-5014000	1600	2.88	4.94	1.48	1.4	2.18	1.76	2.24	1.96
DUP	1:5330801-5332400	1600	1.72	3.26	2.2	2.34	1.28	2.56	2.7	3.42
DUP	1:5490801-5492800	2000	1.86	2.2	1.74	3.5	1.28	2.02	1.62	2.16
DEL	1:5492801-5494800	2000	1.74	2.54	1.88	1.54	2.28	2	1.3	2.68
DUP	1:5502801-5504400	1600	1.74	2.74	3.6	2.36	2.08	2.42	1.3	2.2
DEL	1:5529601-5531600	2000	1.14	2.6	1.42	1.92	1.34	1.46	2.46	2.58
DEL	1:5543601-5546000	2400	1.02	2.1	1.6	2.36	1.58	2.56	1.46	2
DEL	1:5578401-5580000	1600	0.86	2.38	1.6	3.5	1.8	2.18	1.74	1.9
DUP	1:5615601-5617200	1600	2.6	1.26	3.6	2.4	3.6	1.78	2.4	2.88
DUP	1:5639201-5640800	1600	1.86	1.6	3.06	1.68	3.44	1.76	2.82	2.64
DUP	1:5712801-5714800	2000	2.74	2.36	4.52	1.64	2.54	0.94	2.74	3.64
DUP	1:5964401-5966400	2000	2.16	2.16	2.6	1.76	2.2	1.46	3.06	3.36
DUP	1:6008401-6010000	1600	1.58	1.9	2.04	2.8	4.06	1.88	1.18	1.64
DUP	1:6145601-6147200	1600	2.46	1.72	3.04	1.9	1.24	2.14	1.44	2.16
DEL	1:6180001-6181600	1600	0.28	0.14	0.86	0.54	0.54	0.4	0.28	0
DEL	1:6230001-6233600	3600	0.14	0.44	2.2	0.84	0.14	1.74	1.6	0
DUP	1:6745201-6747200	2000	1.88	1.48	1.48	3.36	2.02	3.3	1.94	2.72
DUP	1:6774801-6776800	2000	1.58	3.96	2.42	1.62	2.42	2.4	2	1.88
DUP	1:7116401-7118400	2000	1.28	3.36	3.76	4.44	1.64	2.8	3.86	2.12
DUP	1:7119601-7128400	8800	1.58	3.2	3.14	5.18	1.64	2.42	2.88	1.94
DEL	1:7133201-7134800	1600	1.44	1.62	2.64	3.44	1.68	2.32	1.6	0.88
DEL	1:7246401-7248800	2400	0.72	1.98	1.14	1.5	3.12	1.76	1.44	2.88
DEL	1:7268801-7270400	1600	0.98	1.54	3.14	1.48	1.6	0.94	2	1.42
DUP	1:7342401-7344000	1600	3.56	2.18	2.54	2.66	1.4	2.02	2.7	2.18
DEL	1:7424001-7425600	1600	2.28	1.86	1.3	1.48	3.74	1.46	1.58	2.14
DUP	1:7592801-7595200	2400	1.72	1.94	2	3.36	2.26	2.26	1.18	3
DUP	1:7755601-7757200	1600	1.74	1.58	2.34	2.8	2.28	3.6	2.2	3.14
DUP	1:7974401-7976400	2000	2	2.1	1.72	2.7	2.66	3.64	1.28	1.4
DUP	1:8017601-8019200	1600	2.02	2.4	2.34	3.14	2.18	2.16	1.34	2.02
DUP	1:8056401-8058400	2000	1.3	3.14	2.36	2	1.74	2.6	1.66	1.52
DUP	1:8079601-8081200	1600	1.58	0.84	3.12	3.36	1.88	1.86	2.04	1.86
DUP	1:8151601-8153200	1600	2.14	3	3.32	2.06	1.24	1.34	2.6	1.42
DUP	1:8190001-8191600	1600	2.02	3.12	2.58	2.52	1.3	2.86	4.24	2.96
DUP	1:8217601-8220400	2800	2.86	2.18	2.92	1.4	1.86	1.9	3.54	3.26
DUP	1:8289601-8291200	1600	4.28	2	1.9	2.48	2.36	2.4	1.16	1.74
DEL	1:8345201-8347200	2000	1.6	1.22	2.68	2.28	1.18	2.34	2.08	2.5
DUP	1:8352401-8354000	1600	4.48	2.02	2.22	1.62	3.58	2.7	2.94	1.86
DUP	1:8560401-8562400	2000	1.74	2.98	3.82	1.68	1.48	3.1	1.32	3
DUP	1:8584001-8586000	2000	3.18	1.14	2.28	2.32	1.28	1.62	1.42	3.04
DUP	1:8656001-8657600	1600	1.32	2.62	2.34	3.28	2.94	1.1	2.18	3.24
DUP	1:8668801-8670800	2000	1.72	1.68	2	1.62	2.16	2.96	1.84	2.68
DUP	1:8740401-8742400	2000	2.72	3.5	2.3	3.36	2.08	3.1	1.42	2.36
DUP	1:8781201-8782800	1600	1.3	2.7	1.64	1.82	1.58	2.18	3	2.88
DUP	1:8820401-8823200	2800	3.58	1.42	1.28	2.62	2.7	2.54	2.6	1.88
DUP	1:8940001-8941600	1600	1.14	3.5	1.44	2.08	1.62	3.74	3.28	1.92
DUP	1:9037201-9038800	1600	1.3	2.02	1.46	1.12	2.92	3.78	2.08	1.48
DUP	1:9166401-9168400	2000	2.46	3.2	1.46	2.38	2.26	3.64	1.78	1.78
DEL	1:9389601-9391600	2000	1	0.58	1.02	1.62	0.94	0.94	0.72	1.14
DUP	1:9498401-9500400	2000	4.18	2.5	2.34	2.34	2.78	1.48	1.6	2.5
DEL	1:9596401-9598400	2000	3	1.16	1.16	2.78	1.92	1.88	1.32	2.38
DEL	1:9813601-9815200	1600	1.02	1.3	1.44	3.68	2.96	1.62	1.6	1.02
DEL	1:9840001-9841600	1600	1.88	2	2.58	2.02	0.96	1.86	1.58	3
DEL	1:9977201-9979200	2000	2.74	1.72	3.2	1.08	1.94	2.38	1.42	1.32
DUP	1:9996401-9998800	2400	1.58	2.58	2.6	2.72	2.92	1.46	0.58	2.74
DEL	1:10016401-10018400	2000	1	1.98	2.02	0.8	1.38	1.46	2	2.46
DUP	1:10046401-10048000	1600	0.86	3.54	2.02	2.86	2.26	1.06	2.14	2.46
DUP	1:10078001-10079600	1600	1.84	1.82	1.58	2.16	4.14	2.94	1	1.82
DUP	1:10180401-10182000	1600	2	2.2	2.94	1.16	2.14	2	3.38	2.82
DEL	1:10275201-10276800	1600	2.74	1.48	2.74	2.18	2.3	1.08	0.86	1.96
DUP	1:10282801-10284400	1600	0.72	1.58	3.22	2.52	1.96	3.32	2.54	3.28
DUP	1:10297201-10300000	2800	2.58	1.8	2.76	2.86	2.74	1.52	3.92	1.68
DUP	1:10443201-10445200	2000	1.72	2.86	3.32	2.04	1.5	2.8	3.2	2.02
DEL	1:10490801-10492400	1600	1.58	2.4	1.28	2.3	1.08	1.74	1.42	1.98
DUP	1:10581201-10583200	2000	1.28	2.28	3.14	1.62	2.7	2.38	2.86	2.14
DUP	1:10607601-10609200	1600	1.42	2.98	1.74	2.56	2.42	2.54	2.42	3.42
DUP	1:10686001-10687600	1600	1.86	2.38	0.86	3.24	1.34	2	1.86	2.82
DUP	1:10776001-10777600	1600	4.08	2.54	1.64	2.16	2.2	2.18	2.46	2.12
DUP	1:11161601-11163600	2000	2.74	3.2	1.62	2.1	1.58	1.78	2.22	3.26
DUP	1:11178801-11180400	1600	3.06	1.94	1.34	2.12	2.48	1.92	2.08	1.82
DUP	1:11308001-11310000	2000	1.16	2.28	2.1	2.5	1.18	3.02	3.82	3.12
DEL	1:11323601-11325600	2000	1.14	1.42	2.3	0.96	3.16	1.86	1.46	3.04
DUP	1:11340401-11342400	2000	3	2.02	2.98	3.08	1.86	3.1	1.04	2.34
DUP	1:11396001-11397600	1600	3.94	1.86	3.56	1.32	1.74	1.64	3.34	1.22
DEL	1:11465201-11466800	1600	1.44	1.64	1.64	2	1.6	1.36	3.52	2.42
DUP	1:11540801-11542800	2000	2.46	1.7	1.74	2.84	1.76	2.94	1.58	2.52
DUP	1:11625601-11627200	1600	3.18	1.94	2.52	1	2.62	1.64	3.56	2.22
DUP	1:11827601-11829600	2000	3.2	2.08	1.5	2.54	2.64	3.16	3.08	1.52
DUP	1:11879601-11881200	1600	1.88	1.3	3.1	2.36	2	2.02	1.32	2.7
DUP	1:11956801-11958400	1600	3.32	1.46	1.02	2.4	1.72	2.56	1.92	2.62
DUP	1:11993601-11995200	1600	1.3	2.3	1.74	3.06	1.94	2.96	2.04	1.9
DUP	1:12029601-12031200	1600	2.86	2.42	2.42	1.76	2.42	2.14	2.86	1.44
DUP	1:12179201-12180800	1600	2.46	2.52	1.04	1.86	1.18	2.44	2.76	3.52
DUP	1:12201601-12203600	2000	2.02	2.22	3.1	2.94	1.84	1.76	1.68	0.9
DEL	1:12223201-12225600	2400	1.32	1.96	1.66	0.86	2.44	2.04	3.64	0.9
DUP	1:12235601-12237200	1600	3.14	3.82	2.28	2.86	2.02	2.54	3	2.58
DEL	1:12386401-12388000	1600	1.3	1.92	1.9	1.94	1.86	2.96	1.18	1.64
DUP	1:12464801-12466800	2000	1.6	2.62	4.52	2.22	2.38	2.56	2.2	2.08
DUP	1:12527601-12529200	1600	2.74	2.78	1.52	1.6	2.1	2.86	1.4	1.56
DEL	1:12552801-12554400	1600	1.74	0.74	2.22	1.52	1.26	3.2	1.16	2.38
DUP	1:12676801-12678400	1600	1.16	2.64	1.88	3.72	1.52	2.26	1.88	2.34
DUP	1:12716001-12718000	2000	2.48	1.64	1.96	2.26	1.44	3.16	4.64	1.86
DEL	1:13016401-13018000	1600	2.14	1.9	1.42	1.76	2.8	1.34	2.3	1.58
DUP	1:13143201-13144800	1600	1.58	2.14	3	1.78	1.52	1.48	3.42	1.7
DUP	1:13277201-13278800	1600	2.3	1.48	1.32	2.86	1.58	4	2	2.02
DUP	1:13416001-13417600	1600	1.58	1.88	1.32	2.78	3.48	1.48	2.62	3.06
DUP	1:13558001-13561600	3600	2.06	2.56	3.44	1.9	1.04	2.02	4.58	3.5
DEL	1:13836401-13838000	1600	2	1.28	1.16	1.64	3.02	1.06	2	2.64
DUP	1:13895601-13897600	2000	2.68	1.72	1.74	2.18	2.74	4.8	2.88	2.86
DUP	1:13905601-13907200	1600	4.04	2.64	1.48	2.68	1.14	1.64	2.94	2.86
DUP	1:14036801-14038800	2000	1.16	2.2	2.04	1.72	2.8	3.26	1.94	1.82
DUP	1:14079601-14081200	1600	1.88	1.52	1.3	2.4	2.3	1.24	3.76	3.06
DUP	1:14087201-14088800	1600	2.18	2.02	3.64	1	2.56	1.98	1.76	2.38
DEL	1:14169201-14171200	2000	1.16	2.44	2.7	1.74	3.12	0.42	0.92	0.92
DUP	1:14176001-14177600	1600	2.3	1.64	0.88	0.84	2.68	2.44	2.28	3
DEL	1:14183601-14186400	2800	1.16	1.06	1.66	3.46	1.54	3.02	1.14	2.9
DUP	1:14440001-14441600	1600	2.26	3.92	2.72	2.02	2.84	1.58	1.58	1.7
DEL	1:14479601-14482400	2800	0.42	1.88	0	2.02	0.94	2.4	1.72	0
DUP	1:14641601-14643200	1600	2.68	2.52	1.02	1.64	2.66	4.18	2.3	2.4
DEL	1:14701601-14704000	2400	1.42	2.54	3	1.64	1.34	1.46	2.28	2.26
DEL	1:14793201-14796000	2800	1.3	1.32	2.3	0.98	2.62	2.54	2.3	2.2
DUP	1:14898001-14900000	2000	2.3	0.88	2.34	1.52	4.02	2	1.74	1.74
DUP	1:14996401-14998000	1600	2.28	1.98	2.88	1.76	3.44	3.46	2	1.74
DUP	1:15008401-15010000	1600	1.84	2.86	0.72	2.86	1.52	2.54	2	3.96
DUP	1:15058801-15060400	1600	2.3	2.68	1.66	2.6	1.48	3	2	2.34
DUP	1:15073601-15075200	1600	1.16	1.34	2.28	3.9	2.5	2.2	2.16	2.88
DUP	1:15076401-15078000	1600	1.16	3.88	1.48	2.12	3.02	2.8	2	1.06
DUP	1:15143201-15144800	1600	2.6	3.74	1.78	1.42	1.76	3	1.8	3.18
DEL	1:15230001-15232000	2000	1.14	1.28	1.32	2.18	1.96	3.24	1.44	2.52
DEL	1:15284401-15286000	1600	0.84	1	2.36	1.92	3.6	2.26	1.86	1.74
DUP	1:15290401-15292000	1600	2.6	1.06	2.88	2.58	1.62	2.34	2.34	1.66
DUP	1:15322001-15323600	1600	2.16	1.58	3.06	2.64	2.24	2.42	1.92	1.76
DUP	1:15368801-15371200	2400	1.72	3.02	1.32	2.18	3.34	2.14	2.04	2.04
DEL	1:15693201-15695200	2000	1.72	1.14	3.04	1.64	1.38	2.14	1.86	2.62
DEL	1:15713201-15715200	2000	1.16	2.04	1.2	2.06	1.94	1.94	2.52	1.26
DEL	1:15936401-15938800	2400	1.16	1.74	4.22	1.88	1.48	1.22	2.18	1.6
DUP	1:15996801-15998400	1600	4.58	2.26	4.32	5.52	5.92	4.88	3.72	6.42
DUP	1:16076401-16078400	2000	1.9	3.18	2.22	3.02	2.4	2.16	1.8	1.8
DUP	1:16228801-16230800	2000	1.72	1.98	2.74	1.76	1.78	4.14	1.9	2.02
DUP	1:16300801-16302800	2000	1.86	2.82	2	2.04	3.9	2.16	1.78	1.56
DEL	1:16331601-16333200	1600	0.84	0.14	0.58	0.94	0.26	0.54	1.84	0.56
DEL	1:16434801-16436800	2000	1.28	2.52	1.9	1.24	1.76	3.36	2.04	1.74
DUP	1:16444401-16446000	1600	2.46	1.16	2.88	2.78	2.78	0.66	2.76	1.9
DUP	1:16940001-16942000	2000	2.26	1.46	2.02	2.46	2.64	2.94	2.34	1.58
DUP	1:17276001-17278000	2000	1.42	2.72	1.86	3.5	1.76	2.26	2.58	3.14
DEL	1:17311601-17313600	2000	0.42	1.72	2.02	1.76	1.86	0.94	0.86	0.98
DUP	1:17332001-17333600	1600	1.28	2.1	3.28	1.22	1.74	1.76	2.54	2.4
DEL	1:17367201-17369200	2000	0.72	1.86	2.6	1.24	1.6	2.16	1.96	1.16
DUP	1:17579201-17580800	1600	1.98	2.8	3	1.48	1.46	2.24	2.58	1.84
DEL	1:17583201-17584800	1600	2.16	2.82	2.2	1.5	0.66	1.6	2.58	2
DEL	1:17814801-17816400	1600	2.28	2	1.74	2.46	1.78	1.6	1.3	1.42
DUP	1:17863201-17864800	1600	3.76	2.46	1.96	2.8	2.4	3.6	1.72	2.3
DUP	1:17970001-17972400	2400	1.46	3.62	1.2	2.72	1.5	2.38	3.2	2.98
DUP	1:17989201-17991200	2000	3.36	1.82	1.96	1.3	1.98	2.14	2.26	1.92
DUP	1:18037601-18039200	1600	2.92	1.84	1.18	1.76	2.36	2.2	2	2.18
DUP	1:18124001-18125600	1600	2.86	1.7	2.6	2.18	1.52	2.82	1.86	1.6
DUP	1:18216801-18218400	1600	3.14	1.5	1.74	1.24	1.8	1.76	3.58	1.88
DUP	1:18388401-18390000	1600	2.76	1.54	1.38	2.16	3.32	2.58	1.86	2.28
DUP	1:18676801-18678400	1600	1.44	1.92	3.1	1.98	2.3	1.9	4.2	1.06
DUP	1:18687201-18688800	1600	2.92	2.12	1.96	0.28	2.5	3.02	2.88	1.98
DUP	1:18778401-18780400	2000	3.36	2.74	1.76	2	1.72	1.76	1.06	3.6
DUP	1:18843201-18845200	2000	2.54	3.68	1.74	1.62	3.2	1.74	1.42	2.68
DEL	1:18903601-18906000	2400	0.86	3.36	2	2.02	1.76	2	2	1.7
DUP	1:18949601-18951600	2000	3.04	2.04	1.18	2.2	3.34	2.02	2.2	1.18
DUP	1:19098401-19100800	2400	1.58	2.8	2.06	1.96	1.14	2.42	2.82	3.26
DUP	1:19266801-19268400	1600	2.3	2.82	3.18	2.88	1.42	2.18	3.72	1.16
DUP	1:19277201-19278800	1600	2.16	1.76	1.6	2.08	1.28	3.86	1.62	1.78
DUP	1:19310801-19312800	2000	1.86	2.82	1.88	2.32	3.9	2.66	2.76	1.42
DEL	1:19529201-19531200	2000	1.42	1.96	1.44	1.08	2.4	0.94	2	1.56
DEL	1:19700001-19702000	2000	3.46	1.74	2.34	2.34	1.98	1.08	1.9	0.88
DEL	1:19722801-19724400	1600	2.04	2.64	0.92	1.32	1.2	2.78	1.4	2.02
DUP	1:19745201-19746800	1600	1.86	1.16	1.9	2.78	3.1	2.28	2.64	2
DUP	1:19851601-19853200	1600	3.94	2.18	1.9	2.08	2.84	1.46	1.18	0.74
DUP	1:19919201-19921600	2400	3.14	1.6	2.02	2.3	1.86	1.6	2.04	1.48
DUP	1:19932801-19936000	3200	1.34	2.12	1.66	3.4	1.92	1.54	2.92	1.3
DUP	1:20592401-20594400	2000	3.28	1	2.6	2.3	3.2	2.4	2.14	3.86
DUP	1:20645201-20646800	1600	2.46	2.66	1.54	3.9	2.78	2.88	1.72	0.92
DUP	1:20830401-20832000	1600	2.88	2.62	1.18	2.44	3.06	0.92	3.12	2.08
DUP	1:20938401-20940400	2000	2.2	2.52	2.06	1.68	2.9	2.04	2.86	3.8
DEL	1:20952801-20954800	2000	1.32	1.34	2.36	1.26	0.56	2.02	1.04	1.94
DUP	1:21013201-21014800	1600	1.42	2.4	1.28	3.14	1.9	2	1.58	2.6
DUP	1:21094801-21096400	1600	0.86	3.18	1.86	2.08	1.4	1.48	2.14	4.12
DEL	1:21158001-21160000	2000	1.74	1.78	2.06	0.98	3.36	1.76	0.86	2.92
DEL	1:21228001-21230800	2800	1.56	0.84	0.86	1.76	1.48	2.26	2.14	0.6
DUP	1:21252001-21253600	1600	5.24	6.96	4.66	4.26	5.72	3.26	5.4	2.1
DUP	1:21290801-21292800	2000	1.56	3.14	2.42	3.26	3.02	3.06	1.58	2.16
DEL	1:21392801-21394800	2000	0.72	1.3	2.06	2.46	2.48	2.04	1.88	2.18
DEL	1:21452401-21454000	1600	2.58	2.98	1.58	1.08	1.66	3.34	1.14	1.42
DUP	1:21471201-21472800	1600	2.34	1.1	2.14	2.22	3.08	1.64	2	2.64
DEL	1:21523201-21524800	1600	1.58	3.9	0.88	1.7	2.32	1.5	2.34	1.34
DUP	1:21604001-21605600	1600	1.86	1.56	2.02	2.96	2.14	2.14	2.88	2.82
DUP	1:21662801-21664400	1600	1.3	1.48	1.74	2.5	1.3	3.36	2.48	2.22
DUP	1:21750801-21752400	1600	2.3	3.42	2.72	1.78	2.6	1.22	2.42	2.3
DUP	1:21788001-21790400	2400	3.04	1.62	2.04	2.86	2.8	1.34	1.32	2.76
DUP	1:21849601-21851600	2000	3.28	2.28	3.46	2.04	1.78	2.42	2.76	2.92
DUP	1:21856401-21858000	1600	2.76	3.6	1.76	1.54	1.72	1.48	2.46	2.22
DEL	1:21860001-21862000	2000	1.42	2.12	1.28	2.16	2.4	1.22	1.08	2.26
DUP	1:21928801-21930800	2000	3.04	1.8	1.04	2	1.42	2.18	3.48	2.4
DUP	1:22039601-22041200	1600	2.48	1.98	2.1	3.14	1.64	2.04	1.86	1.4
DUP	1:22206401-22208000	1600	1.02	1.32	2.04	2.22	1.72	2.32	2.88	2.7
DUP	1:22321201-22322800	1600	1.88	2.6	1.74	1.54	1.7	2.16	3.24	2.8
DUP	1:22326401-22328000	1600	3	2.3	1.02	1.96	2.84	2.02	2.34	1.64
DUP	1:22476401-22478000	1600	2	2.42	3.18	1.22	3.34	2.8	1.86	1.28
DUP	1:22521601-22523200	1600	1.88	1.92	1.76	2.1	1.84	2.72	2.7	1.68
DEL	1:23300001-23301600	1600	2.42	1.58	1.44	3.24	2.72	1.06	1.42	1.42
DUP	1:23344001-23345600	1600	2.18	1.68	1.86	2.72	1.52	1.22	2.54	2.8
DUP	1:23361201-23363200	2000	3.86	1.74	2.02	2.2	3.06	3.2	2	2.12
DUP	1:23446001-23447600	1600	2.18	1.92	2.04	3.02	2.2	2.02	2.36	2.08
DUP	1:23509201-23511600	2400	1.28	2.26	1.74	3.36	3.36	1.58	1.28	1.44
DEL	1:23549601-23552400	2800	1	0.84	1.16	0.82	0.94	2.24	2.42	0.56
DEL	1:23568401-23570000	1600	1.58	2.94	1.88	0.94	1.22	1.86	1.74	1.84
DUP	1:23613201-23615200	2000	3.26	2.1	2.14	1.36	2.14	1.74	2.28	4.66
DUP	1:23680801-23682400	1600	1.58	2.4	3.04	0.94	1.08	3.34	2.72	2.86
DUP	1:23700801-23702400	1600	2.42	2.94	1.58	3.1	1.6	1.34	1.6	3.54
DUP	1:23734801-23736400	1600	13	14.72	15.86	12.12	15.5	15.6	14.14	17
DEL	1:23844801-23846800	2000	2.42	0.42	2.14	1.48	1.24	2.02	1.58	0.56
DUP	1:24034401-24036000	1600	3.6	1.98	2.46	2.32	1.48	1.86	1.74	2.72
DUP	1:24050801-24052400	1600	2.14	3.08	2.72	1.62	2.14	0.8	1.84	1.7
DUP	1:24327601-24329600	2000	2.16	2.86	2.16	2.06	3.78	1.86	2.02	2.04
DUP	1:24365201-24367200	2000	1.58	3	2.02	3.82	2.5	2.66	2.14	1.58
DUP	1:24410801-24412800	2000	3.46	2.34	0.88	2.2	2.36	3.1	2.64	1.62
DUP	1:24717201-24718800	1600	2.16	2.14	3.06	2.08	1.92	2.54	2.74	1.74
DUP	1:24748801-24750400	1600	2.96	3	2.74	3.68	3.36	1.46	3.42	4
DUP	1:24804401-24806000	1600	3.58	2.08	2.72	2.94	1.18	2.78	2.14	0.56
DUP	1:25068001-25069600	1600	1.42	2.38	3.28	2.14	2.26	3.06	1.58	2.68
DUP	1:25173201-25175200	2000	2.54	3.32	3.04	2.58	2.26	2	3	2.16
DUP	1:25201201-25203200	2000	3.42	2.4	2.02	2.18	2.04	1.6	1.72	2.8
DEL	1:25217601-25219200	1600	2.82	1.84	1.72	3.5	1.06	1.2	1.72	1.86
DUP	1:25350801-25352400	1600	3.14	1.96	1.42	3.1	2.4	2.14	1.42	0.84
DUP	1:25808801-25811200	2400	3.86	1.98	1.74	2.02	1.58	1.34	2.3	3.82
DEL	1:26006401-26008000	1600	2	0.84	1.02	2.56	2.26	1.48	2.42	2.12
DUP	1:26038401-26040800	2400	2.12	2.52	1.28	3.26	1.74	1.86	1.58	2.26
DUP	1:26045201-26047200	2000	1.6	1.96	1.98	1.88	2.2	2.54	1.3	3.78
DUP	1:26121201-26122800	1600	3.04	1.9	2.14	1.64	1.26	1.46	2.62	1.96
DUP	1:26180801-26182400	1600	2.26	3.12	1.72	1.62	1.64	2.8	2	2.02
DUP	1:26229201-26230800	1600	3.6	5.94	3.28	3.14	4.32	2.94	4.24	3.14
DUP	1:26429201-26430800	1600	1.86	3.26	0.72	2.84	1.76	1.72	1.86	2
DUP	1:26632801-26634800	2000	3.72	1.82	3.42	1.76	2.32	1.06	1.98	1.7
DEL	1:26650401-26652400	2000	0.86	1.56	1.86	1.76	1.06	2.7	2	2.96
DEL	1:26712001-26713600	1600	1	1.12	2	2.42	2.66	2.14	1.86	2.02
DUP	1:26736001-26738000	2000	1.72	2.14	3.46	1.34	3.1	3.2	2.46	1.42
DEL	1:26819601-26821200	1600	2.18	2.08	0.88	3.36	1.42	1.48	1.94	2.28
DEL	1:26878401-26880000	1600	0.42	2.26	2	0.94	2.14	3.2	2.68	1.7
DUP	1:26956801-26958400	1600	1.58	2.28	2.02	2.04	2.64	3.34	0.88	1.46
DUP	1:27004401-27006000	1600	2.28	1.42	2.34	1.9	3.36	2.26	1.32	2.2
DEL	1:27021601-27023600	2000	1.44	1.4	1.14	2.3	2.16	2.54	2.02	2
DUP	1:27204401-27206000	1600	1.44	2.92	4.66	2.8	2.26	1.76	1.04	0.74
DUP	1:27490401-27492000	1600	1.16	1.76	1.32	2.22	2.26	2.82	2.5	3.42
DUP	1:27633601-27635600	2000	1.58	2.68	2.16	2.38	1.88	2.26	3.86	1.44
DUP	1:27838801-27840800	2000	2.3	2.2	2.4	4.14	1.02	3.4	2.42	1.96
DUP	1:27876401-27878000	1600	2.18	2.74	2.4	2.68	1.04	2.42	0.78	2.38
DEL	1:27908401-27910000	1600	1.28	2.42	2.52	1	1.18	3.26	1.56	1.7
DUP	1:27976001-27977600	1600	1.72	4.24	1.46	1.96	2.28	2.16	2.8	3.26
DEL	1:27991201-27992800	1600	1	2.8	1.72	2.96	1.46	1.46	1.86	2.54
DUP	1:28072001-28073600	1600	2.26	3.18	2.34	1.36	1.64	1.34	2.3	1.58
DEL	1:28192801-28194400	1600	1.28	2.8	1.14	1.74	2.4	1.2	1.72	2.96
DUP	1:28201201-28203200	2000	2.86	1.62	2.3	1.48	1.66	3.86	2.48	2.4
DUP	1:28493601-28495600	2000	1.74	1.34	1.82	1.58	2.76	3.26	3.02	2.12
DUP	1:28533601-28535200	1600	2.62	1.76	1.3	2.04	1.84	2.7	2.64	2.6
DUP	1:28736401-28738400	2000	1.74	2.48	1.16	1.8	2.1	2.02	3.2	3.7
DUP	1:28845201-28847200	2000	1.32	3.18	1.82	3.92	1.74	2.5	2.18	1.28
DUP	1:28904801-28907200	2400	2.88	2.3	2.38	1.74	1.48	1.24	3.28	1.96
DEL	1:28916801-28918400	1600	1.44	2.38	1.58	3.64	0.96	2	2.06	1.64
DEL	1:29038401-29040400	2000	1.72	0.72	1.6	0.98	0.3	1.08	0.86	1.02
DUP	1:29194801-29196800	2000	4.14	1.42	1.86	2.42	1.76	2.8	2.28	2
DUP	1:29216801-29218800	2000	3	1.96	0.72	2.02	1.88	2.12	1.86	3.26
DEL	1:29271601-29273200	1600	2.12	2.8	2	1.88	1.76	2	0.86	1.84
DUP	1:29330801-29332400	1600	3.86	2.12	2.3	2.58	1.08	2.14	2.14	1.42
DUP	1:29366001-29367600	1600	1.28	2.46	2.2	4.22	2.64	1.9	1.46	1.94
DEL	1:29520401-29522400	2000	2.14	1.58	1.74	1.5	2.06	2.26	1.16	2.3
DUP	1:29631201-29632800	1600	1.32	1.32	1.48	3.4	1.18	2.56	2.4	4.16
DEL	1:29773601-29776000	2400	1.16	2.06	1.3	1.92	1.58	1.2	3.78	2.34
DUP	1:30024801-30026400	1600	2	1.82	2.86	2.3	3.6	2.54	1.72	1.4
DUP	1:30059601-30061200	1600	2.4	4.1	2.74	1.36	1.34	1.2	1.86	2.28
DUP	1:30204801-30206800	2000	5.42	2.86	2.28	2.58	2.74	1.6	2.42	1.72
DUP	1:30231601-30233600	2000	3.4	2.4	4.04	2.46	1.34	1.46	2.26	2.3
DUP	1:30236801-30238400	1600	2.4	2.58	2.46	1.76	1.64	3.06	2	3.32
DUP	1:30333601-30336000	2400	1.56	2.66	2.76	1.5	2.06	1.34	3.36	1.7
DEL	1:30467201-30469600	2400	2.74	1.86	2.16	0.54	1.76	2.26	2.42	1.44
DUP	1:30557601-30559200	1600	2.26	2.24	2.42	2.16	1.74	2.8	3.28	3.68
DUP	1:30716801-30718400	1600	2.72	2.16	0.86	2.46	1.52	2.54	3.86	2.88
DUP	1:30905601-30907600	2000	2.14	1.56	2.72	2.86	2.74	2.8	2.58	3.18
DEL	1:30956401-30958000	1600	1.7	3.36	2.28	2.02	1.06	1.98	2.86	0.28
DEL	1:31084001-31085600	1600	1.16	1.88	2.76	2.74	1.66	2.7	1.32	1.32
DUP	1:31228401-31230000	1600	2	2.3	2.6	2.02	1.74	2.94	2.46	1.54
DUP	1:31400801-31402400	1600	1.58	3.08	4.8	1.66	2.14	3.64	3.58	2.06
DEL	1:31596001-31597600	1600	1.86	0.86	2.3	3.46	1.24	0.94	1.58	1.58
DUP	1:32031601-32033200	1600	2.86	0.72	2.14	2.04	2.34	2.26	3.9	2.02
DUP	1:32202001-32203600	1600	1.14	2.34	0.72	0.68	3.24	1.74	3.38	3.18
DEL	1:32250401-32252000	1600	1.28	1.82	1.44	1.88	2.02	1.86	3.14	1.84
DUP	1:32282001-32283600	1600	2.34	2.1	3.1	3.78	1.9	1.2	1.94	2.4
DUP	1:32350801-32352800	2000	1.72	1.28	2.88	1.76	2.18	3.06	1.72	1.58
DUP	1:32593601-32595200	1600	2.96	3.68	2.42	2.46	1.1	2.4	2.28	2.54
DUP	1:32624001-32625600	1600	2.26	1.98	2.74	0.54	1.6	2.16	3.86	1.14
DUP	1:32630801-32633600	2800	3	2.14	1.46	2.8	2.46	2.14	2.04	3.9
DUP	1:32778801-32780400	1600	2.46	2.18	2.62	1.12	2.66	2.26	2.8	3.68
DUP	1:32802401-32804000	1600	1.28	1.58	2.72	2.04	2.48	3.74	2.14	2.16
DUP	1:32832401-32834400	2000	1.6	0.88	1.32	2.38	2.24	1.88	3.04	2.86
DUP	1:32857601-32860000	2400	2.58	3.76	1.6	2.5	2.5	2.28	2.06	1.18
DUP	1:33120801-33122400	1600	2.28	3.96	1.72	3.4	1.08	2.26	1.74	2.4
DUP	1:33236401-33238000	1600	1.58	2.02	2.48	1.92	2.62	3.46	2.48	2.6
DUP	1:33471601-33473200	1600	2.68	4.8	1.58	1.48	1.46	2.26	2.28	2.96
DUP	1:33624001-33626000	2000	1.14	3.02	1.58	3.24	1.22	2.26	2	2.12
DUP	1:33783201-33785200	2000	1.42	2.24	2.58	2.58	2.66	1.34	1.74	4.1
DUP	1:33886401-33888000	1600	2.28	0.86	2.04	1.22	0.82	4.14	2.16	3.5
DUP	1:33926001-33927600	1600	7	9.1	8.52	5.92	4.4	8.4	6.42	9.76
DUP	1:33936801-33938400	1600	2.6	2.28	2.6	3.34	1.38	1.6	1.3	1.16
DUP	1:33946401-33948000	1600	1.58	2.58	1.72	3.4	3.64	2.4	1.6	2.14
DUP	1:33985201-33987200	2000	1.86	2.28	2.86	1.08	2.96	1.2	2.8	2.72
DUP	1:34098801-34100400	1600	2.02	2.76	1.6	1.26	1.26	3.24	1.32	2.68
DUP	1:34110401-34112000	1600	2.42	3.14	1.86	1.9	2.1	2.54	2.06	3.64
DUP	1:34118801-34120400	1600	3.04	2.02	2.92	1.12	1.82	2.42	1.76	1.34
DEL	1:34484401-34486400	2000	2.68	0.14	0.14	1.94	0.14	0.54	1.16	1.14
DEL	1:34488401-34515600	27200	2.06	0.1	0.06	1.1	0.18	1.12	0.94	1.2
DUP	1:34539601-34541200	1600	1.44	2.4	2.3	3.08	2.08	1.88	1.42	3.76
DUP	1:34884001-34885600	1600	2.72	1.54	2.16	2.3	3.2	2.12	1.42	3.26
DUP	1:34930401-34932000	1600	1.58	1.7	3.42	1.76	1.62	1.86	2.16	2.04
DEL	1:34953201-34955200	2000	2.02	1.74	1.14	1.24	2.2	3.6	1.6	0.58
DUP	1:34998401-35000400	2000	2.54	3.22	2	1.64	2.94	3.2	1.42	1.68
DUP	1:35180001-35182000	2000	3	2.66	1.28	2.46	2.66	2.66	3.12	1.56
DEL	1:35188401-35190000	1600	1.58	1.82	1.74	1.78	0.96	2.4	2.86	2
DUP	1:35236401-35238400	2000	2.72	3	2.3	2.32	3.58	1.46	1.86	3.42
DUP	1:35608001-35609600	1600	3.28	3.64	4.58	2.02	3.34	4.4	3.86	3.86
DUP	1:35730801-35732400	1600	2.14	1.84	3.04	2.86	2.56	1.46	0.72	3.14
DUP	1:35782401-35784400	2000	2.74	0.88	2.6	2.06	2.22	3.9	2.62	2.2
DUP	1:35830001-35831600	1600	1.74	2.28	1.02	3	1.8	1.62	2.74	2.48
DUP	1:35848401-35850000	1600	2.14	4.58	2.46	1.22	2.2	2.8	1.74	2.46
DUP	1:35918401-35920400	2000	2.72	1.58	1.46	3	2.2	3.74	1.74	2.86
DUP	1:36030801-36032400	1600	3.42	3.28	2.28	1.36	2.22	1.86	1.28	1.32
DUP	1:36052401-36054000	1600	3.94	2.52	2.5	0.96	2.86	2	2.52	3.04
DUP	1:36072401-36074400	2000	1.84	1.82	1.58	1.9	3.16	1.74	1.86	3.14
DEL	1:36093201-36094800	1600	1.58	1.98	1.74	3.36	2.02	2.5	0.86	1.28
DUP	1:36189601-36192400	2800	2.86	2.68	2.36	1.76	2.54	2.4	4.58	1.7
DUP	1:36202001-36203600	1600	3.58	2.26	3	1.48	2.84	1.86	1.58	1.42
DEL	1:36262401-36264000	1600	1	1.14	1	1.62	1.74	1.86	2.96	2.82
DUP	1:36296001-36297600	1600	2.28	3.4	1.72	1.48	2.66	2.66	2.68	1.84
DEL	1:36318401-36320000	1600	2.76	3.54	1.48	1.12	1.02	1.46	2.18	1.64
DEL	1:36389201-36390800	1600	3.04	2.68	1.04	1.68	1.94	1.88	1.72	1.06
DUP	1:36460401-36462400	2000	1.02	1.7	2.88	2.5	1.38	2.02	2.04	3.2
DUP	1:36507201-36508800	1600	1.14	1.72	1.74	3	2.48	2.16	2.62	3.32
DUP	1:36536801-36538400	1600	2.58	3.6	3.04	1.76	1.34	1.22	2.04	2.4
DEL	1:36572401-36574400	2000	0.88	2	2.56	2.3	0.94	2.06	1.42	1.3
DUP	1:36711601-36713200	1600	3.28	2.8	2.72	1.86	1.86	2.94	2.28	2.82
DUP	1:36752001-36753600	1600	1.28	1.84	2.28	2.02	2.96	2.26	1.72	2.86
DUP	1:36820801-36822800	2000	3.42	2.04	2.6	1.48	2.3	2.8	2.54	1.28
DUP	1:36903201-36904800	1600	1.44	2.28	2.3	1.1	2.5	2.02	2.88	3.18
DUP	1:36911201-36912800	1600	1.14	2.1	4.58	2.7	2.3	1.86	1.7	1.14
DEL	1:36946801-36948400	1600	2.14	1	2.72	1.22	2.2	2.14	2.74	0.86
DEL	1:37006401-37008000	1600	0.44	0	0.58	0.96	0.7	1.74	1.32	1.18
DEL	1:37156401-37158400	2000	1.14	0.84	0.44	1.76	1.5	1.2	1.14	0.28
DUP	1:37335201-37337200	2000	1.3	3.36	2.46	3.78	2	1.92	1.74	1.56
DUP	1:37415201-37416800	1600	2.12	2.94	1.86	2.56	2.96	1.78	3.58	2.28
DUP	1:37460001-37462000	2000	3.42	1.82	2.3	1.62	2.24	2	1.86	1.98
DUP	1:37788801-37790400	1600	0.58	2.8	3.14	2.86	2.78	2	2	2.82
DUP	1:37886401-37888000	1600	1.74	3.78	1.9	1.22	1.46	2.16	2.16	2.94
DUP	1:38041201-38042800	1600	2.14	1.56	1.16	4.18	1.76	3.06	0.28	2
DUP	1:38242801-38244800	2000	6.72	4.96	5.58	7	5.12	6.2	7.86	5.28
DEL	1:38285601-38287600	2000	1.02	2.04	1.32	2.74	1.28	0.8	3.08	2.8
DUP	1:38361601-38363200	1600	2.42	2.1	2.46	1.64	2.04	2.8	2.42	2.12
DUP	1:38419201-38420800	1600	1.72	1.96	1.88	1.76	3.9	1.08	2.02	2.12
DUP	1:38590001-38591600	1600	1	2.98	1.86	2.86	2.4	2.54	2.14	1.16
DUP	1:38703601-38705600	2000	3.26	1.98	1.76	1.36	1.9	2.14	1.82	1.8
DUP	1:38824401-38826400	2000	1.28	3	1.9	1.08	2.96	1.48	3.28	1.58
DEL	1:39052801-39056000	3200	1.56	1.56	1.74	1.34	2.92	2	3	0.86
DUP	1:39119601-39122000	2400	2.26	2.54	1.28	3.24	3.74	3.1	2.28	2
DEL	1:39167201-39168800	1600	1.58	3.28	1.74	1.36	2.2	0.94	1.44	2.86
DUP	1:39275601-39277200	1600	3.28	1.54	2.58	1.62	1.86	1.58	2.4	2.24
DUP	1:39387201-39388800	1600	2.14	3.72	4.48	2.32	1.64	2.14	2.28	3.76
DUP	1:39956001-39958000	2000	3.58	2.28	2.42	2.02	2.62	1.86	3.32	0.88
DUP	1:40086401-40088000	1600	3.86	2.86	3	3.4	3.94	2.54	5.28	3.9
DEL	1:40105201-40107600	2400	2.4	1.68	3.14	2.18	2.86	0.94	0.86	1.64
DEL	1:40220801-40222800	2000	0.42	2.02	2.3	1.74	0.54	1.32	1.86	2.16
DUP	1:40254401-40256000	1600	1.16	1.6	2.34	2.62	2.24	1.88	2.62	4.12
DUP	1:40465201-40466800	1600	2.74	1.58	3.04	2.18	1.54	2.7	2.48	1.6
DUP	1:40602001-40603600	1600	2	3.12	2	1.76	0.94	2.5	3.28	2.14
DUP	1:40667201-40669200	2000	1.86	2.82	1.28	1.62	1.74	3.7	2.16	2.82
DUP	1:40832801-40834400	1600	2.82	2.72	3.04	1.64	1.88	3.46	2.28	1.28
DUP	1:40898801-40900400	1600	1.3	2.12	1.88	3.2	2.14	2.28	1.42	2.64
DUP	1:40906801-40908800	2000	2.42	3.68	1.44	2.16	3.78	2.28	2.16	2.72
DEL	1:41478401-41480000	1600	0.72	2.4	2.16	2.3	2.02	1.6	2.82	1.84
DUP	1:41608801-41610800	2000	2.58	1.44	2.86	3.06	4.2	2.54	1.74	1.62
DEL	1:41703201-41705200	2000	1	2.28	2.14	2.46	2.58	1.74	1.3	2.02
DUP	1:41738401-41740000	1600	2.28	3.26	2.16	1.08	2.42	2.94	1.14	4.04
DUP	1:41900001-41901600	1600	1.72	4.58	1.58	1.76	3.24	2.66	1.6	1.86
DEL	1:41907201-41908800	1600	1.72	0.7	2.42	3.24	1.2	1.34	1.58	1.42
DUP	1:42052401-42054400	2000	1	3.08	2.42	2.04	3.3	1.2	2.42	2.04
DUP	1:42210401-42212000	1600	2.86	2.02	1.28	2.72	2.88	2	2	1.02
DEL	1:42336801-42338800	2000	1.72	1.42	1.86	1.9	2.72	2.02	1.3	2.14
DEL	1:42360001-42361600	1600	2.72	3.9	1.44	1.5	2.74	0.8	1.72	1.16
DUP	1:42389201-42391200	2000	1.86	1.54	2.3	1.48	2.4	1.34	3.28	3.96
DUP	1:42415201-42416800	1600	2.12	1.26	3.58	3.14	1.74	1.46	1.44	1.98
DEL	1:42462801-42464400	1600	1.58	2.46	1.74	1.08	1.34	3.56	1.44	2.14
DUP	1:42552801-42554400	1600	3	2.54	1.3	2.46	4.4	2.14	2.76	1.74
DUP	1:42582401-42584000	1600	2	3.08	2.14	1.22	2.4	2.42	3.4	0.84
DUP	1:42631201-42632800	1600	1.28	3.02	2.02	3.64	1.38	1.76	2.04	1.32
DUP	1:42870401-42872000	1600	2.6	1.48	1.34	1.56	3.32	2.86	2.88	2.72
DEL	1:42922801-42924400	1600	0.86	1.64	1.34	2.64	3.58	2.56	1.66	1.2
DUP	1:43048401-43050000	1600	1.88	1.86	2.46	1.78	2.74	1.46	2.6	2.74
DUP	1:43109601-43111600	2000	1.84	2.54	2.58	2.02	3.1	2	3.14	4.18
DUP	1:43193201-43195200	2000	1.14	2.14	2.16	1.76	2.88	2.94	2.64	1.74
DUP	1:43216401-43218000	1600	2.14	1	2.46	3.3	2.08	2.4	1.16	2.16
DUP	1:43306401-43308400	2000	2	3.5	1.02	3.72	2.2	2.02	3.32	1.92
DUP	1:43310001-43312400	2400	1.42	1.96	2.74	1.48	2.02	2.66	2.58	2.3
DUP	1:43318801-43321200	2400	2.3	1.86	1.9	3.6	2.2	1.76	2.58	1.18
DUP	1:43332401-43334400	2000	0.86	1.7	1.42	1.9	3.5	2.24	2.3	2.72
DUP	1:43340801-43342400	1600	3	2.42	1.74	2.46	2.06	3.06	0.58	2.62
DUP	1:43371201-43372800	1600	2.6	1	2.02	1.22	2.2	3.5	4.04	2
DUP	1:43468801-43470400	1600	2.42	3.36	2	1.76	2.24	1.74	1	2.38
DEL	1:43477601-43479200	1600	1.44	2.52	3.2	2.1	2.2	1.74	1.58	1.14
DUP	1:43742801-43745600	2800	1.86	3.12	3.46	1.34	1.98	1.74	2.58	2.54
DUP	1:43778401-43780000	1600	1.72	2	1.58	2.86	3.44	2.26	2.28	3.04
DUP	1:43800801-43802800	2000	1	4.34	3.14	3.26	1.2	1.74	2.58	2.82
DEL	1:43818801-43820400	1600	2.4	2.54	2.46	1.9	2.88	1.46	0.86	1.3
DUP	1:43947601-43949200	1600	1.86	3.14	2.3	1.22	3.14	2.66	3.2	0.44
DUP	1:44019201-44021200	2000	1.58	2.12	4.42	2.42	1.88	2.54	1.58	3.42
DUP	1:44078801-44080400	1600	2.42	1.54	1.44	3.2	1.74	3.86	1.72	1.42
DUP	1:44088401-44090400	2000	1.42	1.96	1.86	1.76	3.86	1.34	2.42	1.84
DUP	1:44180801-44183200	2400	2.58	2.02	2.36	1.76	2.18	1.74	3.6	1.58
DUP	1:44329601-44331200	1600	1.28	1.26	1.44	3.02	2.56	2.66	2.42	1.42
DEL	1:44337201-44338800	1600	1.58	1.42	1.72	2.86	1.62	2.14	2.72	1.74
DEL	1:44390401-44392800	2400	1.02	0.56	1.42	1.76	2.16	1.52	2.06	2.88
DUP	1:44606401-44608000	1600	5.1	9.38	9.42	7.08	7.14	8	8.58	7.64
DUP	1:44628401-44630000	1600	2.12	3.26	2.02	3.24	1.22	1.34	2	2.46
DUP	1:44669601-44671600	2000	1.72	3.5	1.58	1.5	2.16	2.26	2.58	2.96
DUP	1:44716001-44717600	1600	1.74	3.04	1.36	3.34	2.56	3.7	2.12	3
DEL	1:44760401-44762400	2000	1.14	2.24	1.88	2.42	1.86	1.86	0.98	2.4
DEL	1:44852001-44853600	1600	2.68	2.98	2	1.34	1.06	1.6	2.28	1.56
DUP	1:45011201-45013600	2400	2.58	1.72	1.74	1.22	3.82	2.8	2.42	1.28
DUP	1:45036801-45038400	1600	1.14	3.12	3.86	1.64	2.3	0.8	1.42	2.86
DUP	1:45247601-45249200	1600	2.26	3.08	1.58	2.16	2.26	2.28	3.72	2.24
DUP	1:45261201-45262800	1600	3.96	1.88	2.22	2.2	1.9	1.26	0.86	2.14
DUP	1:45328401-45330400	2000	2.72	3.68	3.32	3.24	1.76	1.2	1.42	2.42
DUP	1:45341601-45343200	1600	1.58	2.66	2.04	3.64	2.42	2.28	2	1.72
DUP	1:45550001-45551600	1600	2.28	2.82	2.72	2.72	2.58	0.54	2	2.14
DUP	1:45686401-45688000	1600	1.16	3.02	2.74	1.64	2.36	2.54	1.62	2.34
DEL	1:45832001-45834400	2400	2	2.38	0.86	2.4	1.88	1.06	2.74	1.92
DUP	1:45861201-45863200	2000	1.28	3.86	2.46	2.32	3.14	2.54	2.72	1.16
DUP	1:46001201-46003200	2000	2.72	2.68	3.42	2.46	3.36	1.86	1.14	1.28
DEL	1:46009601-46011200	1600	1.28	1.12	2.16	2.66	1.34	2.02	1.88	2.96
DUP	1:46028401-46030000	1600	2.58	2.24	1.86	1.48	2.42	3.74	1.58	2.58
DEL	1:46445201-46446800	1600	1.88	3.76	2.76	0.54	3.2	0.26	1.74	1.74
DUP	1:46450401-46452400	2000	0.84	3.08	2.14	1.88	2.7	3.04	2	2.26
DUP	1:46521201-46522800	1600	2.86	3.18	1.42	1.76	1.8	1.62	2.52	2.96
DUP	1:46667601-46669600	2000	2	2.24	1.44	1.88	2.8	2.02	2.72	1.14
DEL	1:46698801-46700400	1600	0.72	2.52	1.28	2.4	1.34	1.84	3.42	1.7
DUP	1:46709601-46711200	1600	1.42	3.26	1.58	2.04	0.82	2.66	3.32	2.72
DUP	1:46863201-46866000	2800	2.16	2.88	1.6	1.24	2.34	2.82	2.26	0.88
DEL	1:46985201-46987200	2000	3.12	2.02	1.42	1.76	2.18	2.26	1.74	1.46
DUP	1:46991601-46993200	1600	2.96	1.82	0.72	1.76	2.66	2.02	1.86	2.24
DUP	1:47098401-47100000	1600	1.72	1.98	2.04	1.1	2.06	3.74	1.74	3.36
DUP	1:47137601-47139200	1600	1.86	2.52	3	2.96	1.86	1.46	1	1.72
DEL	1:47154401-47156000	1600	2.14	1.82	1.58	1.2	2.4	1.32	2.14	1.88
DEL	1:47373201-47374800	1600	2.14	2.28	1.3	2.42	2.26	2.26	1.86	1.14
DEL	1:47428001-47429600	1600	2.72	1.88	1.6	3.26	1.94	0.54	0.88	2.48
DUP	1:47573201-47575200	2000	2.42	1.94	3.14	1.62	2	2.26	2.42	2.4
DUP	1:47763201-47764800	1600	1.42	1.82	3.04	2.96	1.88	2.66	2.14	2.96
DEL	1:48037201-48039200	2000	1	1.82	2.64	1.74	1.76	2.06	1.74	1.42
DUP	1:48076801-48079200	2400	0.86	1.4	1.42	2.32	3.34	2.54	1.74	4.04
DUP	1:48088001-48090000	2000	1.42	3.92	3.58	2.56	1.6	1.98	2.72	1.32
DEL	1:48188001-48191200	3200	0	1.32	0.42	2.68	2.14	2.8	1.92	2.34
DUP	1:48333201-48334800	1600	1.58	3.92	3.42	3.24	2.12	2.4	3.58	2.12
DUP	1:48336001-48337600	1600	2.4	1.28	3.14	1.22	2.3	2.4	2.12	3.58
DUP	1:48404801-48407200	2400	2.28	2.98	2.14	2.18	1.62	1.34	3.28	3
DUP	1:48491601-48493200	1600	0.72	2.66	2.88	1.76	2.74	2.94	1.98	2.26
DEL	1:48694001-48696400	2400	2	1	2.74	1.36	2.34	1.46	2.34	2.18
DEL	1:48710401-48712400	2000	1.56	2.24	1	1.76	1.36	1.22	1.16	1.56
DEL	1:48944801-48946400	1600	1.74	2.58	2.74	1.64	1.9	0.94	1.44	1
DUP	1:48974401-48976400	2000	2.28	4.1	1.74	2.42	1.6	4.14	2.72	1.86
DUP	1:49167201-49168800	1600	1.72	1.7	1.74	1.9	1.76	3.06	1.28	3.76
DUP	1:49470001-49471600	1600	2.12	2.38	2.42	2.7	2.14	2.4	1.56	2.4
DUP	1:49477201-49478800	1600	2	2.26	2.02	1.08	3.64	2.8	2.58	2.72
DUP	1:49526801-49528400	1600	3.5	2.98	2.74	0.96	2.8	3.26	1.86	2.26
DUP	1:49713201-49714800	1600	3.96	1.72	2.02	2.3	1.24	3.06	2	2.3
DUP	1:49835601-49837200	1600	1.58	2.38	3.06	2.56	2.52	2.14	3.58	1.98
DUP	1:50027201-50029600	2400	1.98	1.56	4.04	2.3	2.8	2.14	2	1.72
DUP	1:50050401-50052000	1600	2.26	1.84	1.58	2.08	1.08	1.88	3.78	3.86
DUP	1:50065201-50067200	2000	1.74	2.74	2.02	2.72	2.24	3.06	1.74	2.02
DUP	1:50124001-50125600	1600	1.28	2.28	2.46	3.4	2.06	1.86	2.58	1.58
DUP	1:50136401-50138400	2000	2.58	1.7	1.88	1.9	2.74	3.06	4.04	1.74
DUP	1:50228401-50230400	2000	1.56	2.4	2.02	2	3.88	1.76	1.96	1.48
DUP	1:50329201-50330800	1600	2.28	1.98	2.14	1.62	1.76	3.46	3.14	2.28
DUP	1:50564801-50566400	1600	3.28	2.26	1.3	2.02	1.74	3.2	0.72	2.82
DUP	1:50679601-50681200	1600	1.86	1.98	4.48	1.64	1.48	2.56	2	3
DUP	1:50710801-50712400	1600	2.4	1.98	1.72	2.18	1.08	2.64	2.42	3.4
DUP	1:50885201-50888000	2800	2.42	2.1	2.74	2.16	3.34	2.26	3.4	1.14
DEL	1:51097601-51099200	1600	1.86	1.68	3	1.88	2.7	1.74	1.42	1.28
DUP	1:51123201-51124800	1600	1.7	3.12	0.86	2.96	2.96	0.8	2.42	2
DUP	1:51126801-51129200	2400	2.14	2.1	2.02	6.2	1.74	2.8	1.72	1.98
DUP	1:51132801-51134400	1600	2.46	1.72	3.14	2.72	3.5	0.94	1.74	2.74
DUP	1:51275601-51277200	1600	2.72	4.48	2.16	3.36	1.46	4.8	2.86	2.54
DUP	1:51322401-51324000	1600	1.14	2.38	2.14	3.64	2.66	2.26	1.28	2.68
DUP	1:51327201-51328800	1600	1.58	2.1	2.6	2.7	2.66	1.98	1.58	3.4
DUP	1:51395601-51397200	1600	5.78	4.18	4.66	5.5	5.7	2.96	4.38	4.96
DUP	1:51440001-51442800	2800	1.86	2.26	1.88	2.7	2.8	2.66	2.28	1.84
DUP	1:51479201-51480800	1600	2.82	1.4	4.28	1.46	1.34	2.5	1.14	1.98
DEL	1:51530801-51532400	1600	1.42	0.28	0.44	0	0.8	1.64	1.14	0.7
DUP	1:51548401-51550000	1600	1.86	1.7	1.86	2.96	3.06	1.74	1.72	1.72
DUP	1:51635601-51638000	2400	2.12	1.98	1.58	3.16	2.08	1.34	2.58	1.86
DUP	1:51700001-51701600	1600	1.74	2.72	2.46	2.46	0.84	1.88	2	3.42
DUP	1:51755201-51756800	1600	2.54	1.58	2.16	2.84	1.76	1.6	1.28	3.04
DUP	1:51900001-51901600	1600	2	3.22	1.88	1.22	2.66	2.4	1.72	3
DUP	1:52026801-52029200	2400	1.7	3.36	1.16	2.7	2.42	2.66	2.14	1.4
DUP	1:52182001-52183600	1600	2.16	2.18	1.32	2.2	1.82	3.34	3.9	3.2
DUP	1:52383601-52385200	1600	3.42	3.22	2.3	2.56	1.2	1.74	1.58	2.58
DUP	1:52501601-52503200	1600	2.16	2.14	2.88	2.18	1.36	1.2	1.72	2.8
DEL	1:52546801-52548400	1600	1.7	2.42	1.74	1.22	0.96	1.86	3.58	1.88
DUP	1:52548401-52550000	1600	1.84	1	2.58	1.76	2.42	2.66	2.86	1.74
DUP	1:52603201-52604800	1600	2.46	2.74	2.02	1.78	1.12	3.34	1.16	2.04
DUP	1:52690801-52692400	1600	2.58	2.54	1.88	1.5	1.38	2.14	3.72	1.58
DUP	1:52788801-52790800	2000	3.42	2.74	1.44	1.62	1.8	2.94	1.9	2.76
DEL	1:52874801-52876800	2000	1.72	1.84	3.76	2	2.4	1.06	1.42	1.72
DEL	1:52882801-52884800	2000	1.14	1.84	0.58	0.8	0.8	1.06	0.86	1.58
DUP	1:52970401-52972000	1600	1.28	4.28	1.88	2.42	2.26	1.58	1.86	2
DUP	1:53051601-53053200	1600	1.86	2.38	1.16	2.42	1.98	2.42	1.74	4.28
DUP	1:53104401-53106400	2000	2.42	1.72	2.72	2.02	2.94	3.34	3.12	3
DUP	1:53149601-53151200	1600	2.86	1.7	2.02	1.74	2.66	2.26	2.42	3.32
DUP	1:53194001-53195600	1600	0.58	2.82	2.28	1.88	2.14	2.26	2.28	2.66
DUP	1:53512801-53514400	1600	2.14	2.38	1.86	2.42	3.34	2.66	1.7	2.26
DEL	1:53515601-53517200	1600	2.96	1.96	1.58	2.02	2	0.92	1.72	1.72
DUP	1:53631601-53633600	2000	2	1.82	2.42	1.76	1.62	3.2	1.28	3
DUP	1:53681601-53683600	2000	3.18	1.98	1.32	3.1	2.14	2.96	3.42	2.14
DEL	1:53778001-53779600	1600	1	1.26	1.86	2.02	2	3.36	2.4	1.42
DUP	1:53999201-54000800	1600	1.58	2.46	0.88	3.12	1.58	3.68	0.9	2.76
DEL	1:54081601-54083600	2000	1.56	2.38	1.02	1.76	2.34	0.94	1.28	2.26
DUP	1:54124001-54125600	1600	0.72	2.72	1.16	2.32	2.58	1.74	2.88	2.86
DUP	1:54208401-54210400	2000	1.56	2.24	2.46	1.94	1.64	1.74	2.58	2.96
DUP	1:54213201-54214800	1600	3.72	2.54	3.2	2.84	2.42	3.7	5	4.22
DEL	1:54254001-54255600	1600	1.98	1.42	1.04	0.68	3.06	1.56	1.94	2.54
DUP	1:54480001-54481600	1600	3	1.26	2.14	3.5	2.02	1.46	2	2.96
DUP	1:54603601-54605200	1600	2.68	1.4	1.02	2.7	1.22	2.4	3.42	2.26
DEL	1:54704801-54706400	1600	1.14	1.68	2.14	2.7	1.22	2.54	2.6	1.84
DUP	1:55040001-55042000	2000	1.42	2.52	1.58	2.3	3.86	2.66	1.72	2.26
DUP	1:55092801-55094400	1600	1.56	2.52	2.58	2.84	1.46	2	3.86	1.96
DUP	1:55103201-55105200	2000	2.02	3.26	2.58	2.46	2.2	1.86	1	4.18
DEL	1:55222001-55224000	2000	0.44	1.18	1.6	2.24	0.82	2.4	0.58	0.74
DEL	1:55255601-55257200	1600	1.14	2.82	1.16	1.22	0.8	1.74	2.72	0.98
DUP	1:55320801-55322400	1600	4.42	3.12	6.28	3	4.08	4.36	6.72	4.86
DUP	1:55429601-55431200	1600	3.42	1.54	2.74	1.9	2.2	2	1.16	3.06
DUP	1:55645201-55647200	2000	0.58	1.12	3.9	3.82	1.46	2.26	0.72	2.3
DUP	1:55824801-55826800	2000	2.92	0.84	3.6	1.38	1.74	1.74	2.18	1.96
DUP	1:55830001-55832400	2400	1	1.96	2.02	3	1.86	2.96	1.42	1.96
DUP	1:55910401-55912400	2000	3.88	3.2	2.16	1.46	2.46	2.82	2.12	1.92
DUP	1:56082801-56084400	1600	1.42	2.52	1.42	3.74	1.6	1.74	1.86	2.54
DUP	1:56158401-56160000	1600	1.56	1.98	3.14	2.56	2.3	3.34	2.58	1.98
DUP	1:56208001-56210000	2000	3.4	1.8	2.28	1.34	1.86	1.88	1.58	2.26
DUP	1:56292001-56293600	1600	3.82	2.1	1.42	2.54	2.16	2.26	1.58	2.12
DUP	1:56411601-56413200	1600	2.58	1.12	2.04	1.22	1.74	4	2.72	2.1
DUP	1:56659201-56661200	2000	1.14	1.4	1.86	3.06	2.26	2.94	1.88	2.82
DUP	1:56958401-56960800	2400	2.72	3.54	2.46	1.22	2.02	2.8	4.38	3.18
DUP	1:56992001-56994000	2000	2.28	3.08	1.86	2.96	2.58	2.14	2.28	1.28
DUP	1:57310401-57312000	1600	2.86	2.26	5.14	2.84	3.9	2.8	2.42	2
DUP	1:57412401-57414400	2000	2.14	2.38	3.9	1.86	2	1.2	2.74	2.26
DUP	1:57576401-57578400	2000	2.82	2.38	1.58	1.5	1.92	4.14	4.14	2.6
DUP	1:57648801-57650400	1600	1.58	3.18	2	3.64	1.84	1.46	2	3.4
DUP	1:57680401-57682000	1600	1.7	2.12	3.28	2.96	2.14	1.46	2.54	1.42
DUP	1:57762801-57764400	1600	3.2	4.04	1.52	2.86	1	3.4	1.32	1.78
DUP	1:57933601-57935200	1600	2.72	1.7	0.72	2.72	2.8	3.34	1.86	2.54
DUP	1:57963601-57965600	2000	3.22	2.16	3.18	1.92	2.3	4.12	2.72	1.86
DUP	1:57993201-57994800	1600	25.64	22.28	29.74	16.14	8	20.88	16.06	31.34
DUP	1:58091201-58093200	2000	2.12	3.96	2.02	1.62	2.62	2.9	1.42	1.56
DUP	1:58260401-58262000	1600	1.72	1.96	1.74	2.16	2.26	2.66	3.58	2.12
DEL	1:58382001-58383600	1600	1.28	1.68	1	1.34	2	3.82	1.42	1.56
DUP	1:58443601-58445600	2000	1.14	1.96	2	3.14	1.88	2.94	2.58	2.68
DUP	1:58466001-58467600	1600	1.86	2.98	1.58	2.7	1.34	2.88	2.74	1.72
DEL	1:58572001-58574000	2000	1.58	1.66	1.58	0.96	3.36	2	3	0.98
DUP	1:58694401-58696400	2000	1.84	3.4	1.72	3.1	3.24	1.98	1.42	1.14
DUP	1:58877201-58878800	1600	2.6	1.42	2.04	4.3	1.88	2.1	1.84	2.38
DEL	1:58931201-58932800	1600	0.86	1.52	1.74	0.8	1.74	2.28	1.28	1.14
DUP	1:59022001-59023600	1600	2.28	1.26	2.28	1.76	1.6	1.74	3.68	1.98
DEL	1:59108801-59110400	1600	3	1.68	0.58	2.3	1.48	2.14	2.42	1.42
DUP	1:59224401-59226400	2000	3.14	1.54	2.6	1.76	2.26	2.26	2.86	2.58
DUP	1:59247601-59249200	1600	2.42	1	3.58	1.08	2.96	2.5	2.42	2.72
DUP	1:59255601-59257200	1600	2	2.02	3.72	2.56	2.16	1.74	2.42	1.14
DUP	1:59279201-59280800	1600	2.82	2.1	2	1.76	3.06	3.78	0.56	2.14
DUP	1:59355601-59357200	1600	2	2.26	3.28	3.5	1.46	1.74	0.98	2.26
DEL	1:59366401-59368400	2000	1.58	1.54	2.86	2.18	1.48	2.4	2.86	0.84
DUP	1:59593601-59595600	2000	2.28	1.96	4	2.02	2.42	1.62	1	2.12
DUP	1:59600801-59602800	2000	2.12	1.96	1.74	1.34	1.88	1.76	3.72	2.26
DUP	1:59667601-59669600	2000	4.1	1.26	1.58	2.16	2.4	2	2.28	1.72
DEL	1:59836401-59838000	1600	2.72	2.66	0.42	1.08	2.32	2	1.28	1.88
DUP	1:59875601-59877600	2000	1.86	2.42	1.74	3.26	2.84	1.2	3.46	2.34
DUP	1:60015201-60016800	1600	2.48	1.76	1.92	1.56	2.54	2.06	1.8	3.34
DUP	1:60083201-60085600	2400	1.58	1	3.04	2.36	1.78	2.26	2.04	2.06
DUP	1:60115201-60117600	2400	1.58	1.42	3	2.32	2.38	3.1	2	2.82
DUP	1:60129601-60131600	2000	2.28	2.1	5.14	2.56	2	2.26	1.72	2.4
DEL	1:60306801-60308400	1600	1.88	1.98	1.3	0.96	1.76	2	2.92	1.28
DUP	1:60681601-60683600	2000	1.14	2.38	1.3	1.62	2.32	2.8	2.14	2.86
DUP	1:60746401-60748400	2000	3.54	2.24	1.58	2.42	3.06	1.48	3	2.4
DUP	1:60854001-60856000	2000	6.36	4.72	8.36	8.04	8.38	9.6	8.42	6.28
DUP	1:61034001-61036400	2400	1.42	2	1.88	2.84	1.86	2.14	2.72	2.02
DUP	1:61037601-61039600	2000	2.14	2.2	1.16	2.94	3.34	2.66	1.02	2.68
DUP	1:61117201-61118800	1600	2.72	2.38	2.28	1.76	1.6	2.4	2	3.32
DUP	1:61120401-61122400	2000	1.42	2.28	2.6	3.72	0.94	2.94	2.88	2.14
DUP	1:61261201-61262800	1600	3.58	1.14	1.44	2.7	1.24	1.2	3	1.74
DUP	1:61636401-61639600	3200	1.58	1.74	1.72	2.7	2	1.74	1.72	3.6
DUP	1:61656801-61658800	2000	1.28	2.42	2.3	2.58	2.48	2	3.76	1.58
DUP	1:61684801-61687200	2400	1.84	2.38	2.14	1.34	1.62	3.06	3.14	1.98
DUP	1:61717201-61718800	1600	2	2.68	1.86	2.42	2	1.22	1.14	3.12
DEL	1:61980801-61983200	2400	3.28	2.3	2.02	2.32	1.8	1.46	1.02	1.74
DEL	1:62019601-62021600	2000	2.42	1.44	2.46	0.8	2.64	1.84	1.58	2.3
DUP	1:62088001-62089600	1600	3.28	3.22	1.74	2.3	2.26	3.1	1.86	1.54
DEL	1:62320001-62321600	1600	1	1.56	1.74	2.96	1.46	2.42	2.86	1.56
DUP	1:62457201-62459200	2000	2	2.12	2.86	2.46	1.12	2.26	1.84	2.92
DEL	1:62637201-62639600	2400	1.72	1.4	1.42	2.66	1.22	1.72	0.86	1.58
DUP	1:62777601-62779600	2000	2.12	4.2	1.72	2.7	1.92	2	3.28	1.58
DEL	1:63006401-63008000	1600	2.14	1.72	1.44	1.62	1.08	1.86	1.42	3.54
DEL	1:63129201-63131600	2400	2.3	2.08	1.32	1.36	1.22	1.08	1.46	2.58
DEL	1:63159201-63160800	1600	2.6	3.32	1.9	0.8	0.98	1.88	1.54	2.4
DUP	1:63174801-63176400	1600	2.28	2.8	2.6	1.36	3.06	1.34	0.88	1.84
DUP	1:63389601-63391600	2000	1.72	3.12	1.42	2.84	1.76	2.4	2.28	2
DUP	1:63414401-63416000	1600	1.28	1.28	1.42	2.18	2.8	2.94	1.86	2.96
DEL	1:63426801-63428400	1600	2	0.28	2.48	1.62	1.6	0.8	1.58	0.98
DUP	1:63500801-63502400	1600	1.74	2.8	3.76	1.54	1.32	2.58	2.28	1.68
DUP	1:63534001-63536000	2000	1.02	2.68	2.36	3.68	3.02	2.8	2.16	1.58
DUP	1:63755201-63756800	1600	2.42	2.72	2.14	1.64	1.36	1.74	2.74	3.46
DUP	1:63758401-63760800	2400	3	1.68	1.72	0.94	2.8	2.02	2.86	2.12
DUP	1:63807201-63808800	1600	3.9	2	1.3	2.2	2.34	2.8	2.04	2.6
DUP	1:63829601-63831200	1600	2.02	2.18	3.04	1.38	2	2.82	1.86	2.34
DUP	1:63866801-63868800	2000	2.72	4.72	2.46	1.22	1.9	2.16	2.72	1.98
DUP	1:63918401-63920000	1600	1.72	2.52	2	2.3	2.16	2.8	1	1.88
DUP	1:64021201-64023200	2000	2	2.1	1.28	2.84	2.8	2.4	1.14	3.82
DUP	1:64082401-64084000	1600	3.42	2.98	2	3.1	1.88	1.6	1.58	1.14
DUP	1:64246801-64248800	2000	1.72	2.82	1.58	1.34	1.6	2.38	2.58	2.14
DEL	1:64464401-64466000	1600	3.26	1.26	1.28	1.48	1.86	1.86	1.28	2.28
DUP	1:64473201-64474800	1600	1	4.2	1.88	2.3	2.4	2.38	2.14	2.8
DUP	1:64514001-64515600	1600	2.14	2.26	1.72	1.76	2.02	2.94	0.86	2.6
DEL	1:64633601-64636000	2400	1.56	1.7	2.16	1.08	1.22	1.34	3.58	2.42
DUP	1:64704801-64706400	1600	1.86	2.12	1	3.78	1.22	2.64	3.14	2.28
DEL	1:64714801-64716400	1600	1.84	1.54	2.74	1.08	1.88	3.34	1.58	1.84
DUP	1:64717601-64719600	2000	1.72	2.98	2.88	2.42	1.86	2.26	2.14	1.42
DUP	1:64882401-64884000	1600	2.28	2.94	0.86	2.02	2.7	1.58	2.72	2.12
DUP	1:65014401-65016000	1600	1.16	2.64	2.3	2.8	3.12	1.34	3.06	1.52
DUP	1:65063201-65065200	2000	2.86	2.4	1.88	2.16	1.78	2.94	3.32	2.16
DUP	1:65281201-65282800	1600	1.86	1.12	3.78	2.7	1.22	2.28	1.88	3.18
DUP	1:65330401-65332000	1600	5.52	6.16	3.9	4.58	5.4	3.46	5	5.1
DUP	1:65339601-65341200	1600	2.54	2.68	1.72	3.26	3.02	1.06	3.18	2.3
DUP	1:65604401-65606400	2000	3.54	1.98	2.42	2.46	1.92	3.06	2.28	1.72
DUP	1:65609201-65610800	1600	3.18	2.36	3.54	5.46	1.98	6.74	2.36	2.98
DUP	1:65854001-65855600	1600	3	1.14	1.86	1.64	2.72	3.56	3.42	0.42
DEL	1:66234801-66236800	2000	1.28	1.84	2	2.86	1.24	2.94	1.58	2.04
DUP	1:66320401-66322000	1600	2.34	3.26	1.76	1.82	2.6	1.9	1.48	1.78
DUP	1:66387201-66388800	1600	1.86	2.66	1.72	2.3	3.24	3.1	1.58	1.14
DUP	1:66511601-66513600	2000	2.68	2.26	3.94	1.08	2.8	1.08	2.14	1.84
DEL	1:66517201-66518800	1600	1.58	3.08	1.74	1.66	0.7	1.2	1.58	1.76
DEL	1:67026401-67028000	1600	2.88	1.42	2.74	1.5	1.88	1.6	1.42	1.44
DEL	1:67034801-67036800	2000	2.28	2.52	1.14	1.62	1.6	2	1.28	1.42
DEL	1:67060801-67062400	1600	3	1.7	0.58	3	1.76	1.2	1.14	2.3
DUP	1:67076801-67078400	1600	2	1.16	1.9	3.2	2.1	2.14	2.06	2.8
DUP	1:67103601-67105600	2000	3.46	3.9	1.32	1.66	2.14	2.28	1.46	1.16
DEL	1:67172401-67174000	1600	1.44	2.88	1.16	1.08	1.66	2	2.34	2.2
DUP	1:67176001-67177600	1600	2.72	1.68	2.3	1.9	2.26	1.2	3.42	3.12
DUP	1:67390001-67392000	2000	1.28	3.92	1.44	2.42	1.48	1.98	2.72	2
DUP	1:67465601-67468000	2400	1.42	3.82	3.04	2.02	1.6	1.34	1.98	1.28
DUP	1:67512001-67513600	1600	3	2.1	1.74	2.16	1.2	1.62	1.28	3.26
DUP	1:67724401-67726400	2000	2.72	2.22	2.94	3.1	1.88	2.02	1.74	2.4
DUP	1:67762401-67764000	1600	2.82	0.56	4.42	2.06	3.1	2.04	3.06	2
DUP	1:67780001-67782800	2800	2.58	3.22	1.58	1.48	1.46	2.54	2.14	2.66
DUP	1:67933201-67934800	1600	2.42	4.66	0.86	2.02	1.88	2.24	2	1.84
DEL	1:67968401-67970000	1600	3.18	2.46	1.16	1.52	2.22	2.26	1.16	1.32
DUP	1:68029201-68031200	2000	2.42	2.24	1.58	2.56	2.42	2.38	1.72	1.02
DEL	1:68217601-68219200	1600	3.68	1.42	3.14	1.36	1.08	2	1.28	2.02
DEL	1:68236001-68237600	1600	3.28	2.1	1.14	2.56	1.46	1.62	0.84	1.4
DUP	1:68274001-68275600	1600	3.18	2.92	2.18	2.36	2.1	2.4	1.92	1.62
DEL	1:68374401-68376000	1600	1.86	3.92	2.62	1.22	1.86	1.34	1.74	1.28
DEL	1:68383601-68385200	1600	2.14	3.08	1.14	2.42	2.66	0.54	1.42	1.98
DUP	1:68444801-68446800	2000	2.42	3.12	2.46	2.02	3.1	1.22	1.42	1.74
DUP	1:68500801-68502400	1600	0.86	2.74	2.42	2.42	3.14	3.24	3.86	4.14
DUP	1:68619601-68621200	1600	2.14	2.42	1.86	2.18	3.26	2	2.14	1.02
DEL	1:68640001-68641600	1600	2.12	1.58	1.28	1.22	3.5	1.86	2.14	0.84
DUP	1:68655601-68657600	2000	1.86	3.12	1.58	2.84	2.16	1.2	2.28	3.42
DUP	1:68844401-68846000	1600	2.36	1.4	2.28	3.46	2.36	2	2.8	1.58
DUP	1:68970801-68972400	1600	3.76	3.08	3.46	2.3	2	0.66	1.74	1.56
DUP	1:69070801-69072800	2000	1.42	2.66	2.86	2.02	3.74	2	1.42	1.74
DUP	1:69081201-69083200	2000	0.86	3.36	2.3	2.56	3.6	2.14	1.42	1.42
DUP	1:69098401-69100000	1600	2.28	1.96	3.6	1.24	1.66	2.28	1.98	1.06
DEL	1:69141201-69142800	1600	2.02	4.32	1.58	1.36	1.22	1.6	1.46	1.32
DUP	1:69168801-69170800	2000	4.72	4.34	1.72	2.32	2.34	2.64	2.58	2.26
DUP	1:69174801-69176800	2000	2.86	1.9	2.8	2.2	1.24	2.28	1.32	2.18
DUP	1:69743201-69745600	2400	4	3.96	5.86	3	3.5	5.74	5	3.54
DEL	1:69804001-69805600	1600	1.14	4.34	1.14	1.64	1.22	2	2	2.4
DUP	1:69821201-69823200	2000	2.14	0.98	2.72	2.02	2.4	2.4	2	3.26
DUP	1:69828001-69830000	2000	4	1.54	2.92	1.9	2.26	1.62	2.02	2.4
DUP	1:69856401-69858000	1600	1.3	1.72	3.18	2.46	0.96	3.1	2.02	2.02
DUP	1:69859201-69860800	1600	2.12	2.82	1.88	1.76	2.16	3.6	2	1.56
DUP	1:69878401-69880000	1600	2	2.46	1.88	3.6	2.36	2.02	1.74	1.06
DUP	1:70120401-70122000	1600	2.16	1.16	1.88	2.24	2.4	2.7	2.38	2.38
DEL	1:70127601-70129200	1600	0.88	1.36	1.7	3.02	2	2.14	3.12	1.48
DUP	1:70176401-70178800	2400	3.14	2.1	1.74	2.02	1.6	2.38	1.42	2.68
DUP	1:70338801-70340800	2000	2.28	2.1	2.28	3.14	1.68	3.06	2.28	1.14
DUP	1:70406401-70408400	2000	2.28	2.24	2	1.64	2.8	2.14	3	1.8
DUP	1:70496401-70498400	2000	2.58	1.82	2.72	1.34	1.74	3.1	2.86	2.82
DEL	1:70816801-70819200	2400	1.72	0.88	1.74	0.96	0.98	0.94	1.62	2.46
DUP	1:71275201-71276800	1600	2.28	1.4	1.14	3	1.34	3.46	1.58	3.92
DUP	1:71378801-71380400	1600	0.86	2.64	1.6	1.1	3.36	1.9	3.54	1.62
DUP	1:71540801-71543200	2400	1.28	3.08	2.02	3.08	1.88	1.34	2.28	3.04
DUP	1:71756001-71758000	2000	2.3	2.46	2	4.26	2.8	1.98	1.28	1.74
DUP	1:71843601-71846000	2400	1.88	1.84	2.42	0.96	1.64	2.8	1.92	2.82
DUP	1:71880001-71882000	2000	3.28	1.54	3.14	2.04	2.42	2.4	3.9	2.26
DUP	1:71941201-71942800	1600	1.58	1.86	2.02	1.78	2.78	1.86	1.9	3.2
DUP	1:72150001-72152000	2000	1.86	2.1	1.58	1.64	2.42	2.4	3.28	2
DEL	1:72152001-72154000	2000	2.28	1.28	0.58	1.62	2.32	2.42	1.16	2.26
DUP	1:72183601-72185200	1600	2.36	2.98	2.46	2.18	2.24	2.28	4	1.26
DEL	1:72200801-72202400	1600	3.12	2.94	2.14	0.8	1.76	1.46	2.28	0.98
DUP	1:72377601-72379600	2000	0.86	1.68	1.86	2	3.9	2.8	1.86	2.12
DUP	1:72450001-72451600	1600	25.2	28.04	29.3	28.86	31.44	30.06	26.96	17.7
DUP	1:72530401-72534000	3600	2.72	1.86	3.32	2.04	1.5	2.42	1.44	1.42
DEL	1:72536401-72538000	1600	2.72	1.74	1.58	3.16	1.94	2.54	1.02	1.02
DUP	1:72547201-72548800	1600	3.72	1.4	2.14	2.84	2.42	2.14	2.58	2.12
DUP	1:72716801-72718800	2000	2.28	3.28	2.02	2.06	2.32	3.74	2.34	3.18
DUP	1:72894001-72896000	2000	1.44	3.36	2.18	3.36	2.26	1.74	3.14	2.28
DUP	1:72934001-72936000	2000	0.72	4	2.02	2.42	2.48	1.86	1.14	1.54
DEL	1:72974001-72975600	1600	1.74	2.1	1.86	0.8	1.6	1.76	2	3.68
DEL	1:73197201-73199600	2400	0.28	1.26	2	1.08	1.76	2.26	1.28	0.7
DUP	1:73330801-73332800	2000	1.28	2.54	3.18	2.3	2.8	1.46	1.42	1.56
DUP	1:73457201-73458800	1600	3.14	3.14	3.18	1.24	1.78	0.94	1.6	2.04
DUP	1:73658401-73660000	1600	1.58	2.58	1.58	3.14	2.74	2.4	2.46	1.42
DUP	1:73688801-73690400	1600	2.58	1.32	3.32	1.64	2.5	3.74	0.88	1.58
DEL	1:73696401-73698000	1600	2.96	1	1.58	2.42	2.14	2	1.42	1.28
DUP	1:73717201-73719200	2000	2.42	3.96	2.02	4.22	2.58	4	1.58	3.9
DEL	1:73729601-73731200	1600	1.74	2.16	2.2	0.66	1.88	0.82	2.8	3.12
DUP	1:73760001-73761600	1600	2.6	2.14	1.58	3.2	1.5	3.9	1.6	1.94
DUP	1:73772401-73774000	1600	2	3.32	1.88	1.34	2.8	3.24	2.86	2.54
DUP	1:74109201-74110800	1600	2.58	2.52	1.28	2.84	2.14	1.86	3.42	1.56
DEL	1:74137201-74138800	1600	1.56	1.72	1.32	1.88	1.22	2.4	3.6	2.14
DUP	1:74141601-74143200	1600	3.64	2.12	2.34	1.14	2.38	1.24	1.86	1.88
DUP	1:74456801-74458800	2000	3	4.06	1	1.48	2.14	1.18	0.86	2.54
DEL	1:74461201-74462800	1600	2	1.4	1.28	2.02	3.06	2.26	1.42	1.14
DUP	1:74466401-74468000	1600	3.54	2.38	1.58	1.9	1.78	1.74	2.16	1.16
DEL	1:74521601-74523200	1600	1.42	2.1	2.18	1.62	1.46	1.08	3.42	2.28
DUP	1:74825201-74827200	2000	2.86	1.26	2.02	2.16	3.64	1.86	2.28	3.12
DEL	1:74943601-74946000	2400	3.28	1.54	1.58	1.62	1.06	1.92	1.86	0.84
DUP	1:75007201-75008800	1600	6.64	7.56	6.78	5.08	5.34	6.66	8.62	7.36
DEL	1:75018001-75019600	1600	1.58	2.78	1.58	1.34	3.36	1.76	1.14	1.86
DEL	1:75028801-75030800	2000	1.14	1.12	1.88	1.06	1.72	2.26	1.58	2.12
DUP	1:75361201-75362800	1600	2.58	2.54	0.86	2.04	2.04	3.2	1.86	2.16
DUP	1:75566401-75568400	2000	1.72	4.06	1.58	2.42	1.86	2.38	2.4	1.98
DUP	1:75604401-75606400	2000	2.3	3.36	3.04	1.5	1.92	3.06	2.3	3.94
DUP	1:75795601-75798000	2400	5.28	4.8	6.2	5.98	5.18	9.74	5.42	5.72
DUP	1:75944801-75946400	1600	1.72	2.38	2.18	3.64	1.86	1.62	2.72	1.98
DUP	1:76098801-76101200	2400	2.6	4.04	1.58	4.76	3.88	4.3	3.64	3.04
DEL	1:76110401-76112000	1600	2.68	2.14	1.92	0.98	2.86	2.44	1.16	1.3
DUP	1:76218401-76220400	2000	1.7	2.38	2	1.76	1.72	2.4	3.28	3.12
DUP	1:76337201-76338800	1600	2.96	2.24	3.6	1.62	1.46	2.58	2.28	1.14
DEL	1:76443601-76445200	1600	1.46	1.88	3.18	1.36	1.2	1.62	1.58	1.7
DUP	1:76450001-76451600	1600	0.72	0.84	3.32	3.1	2.8	2.54	2.58	1.98
DEL	1:76826001-76827600	1600	1.72	2.3	1.16	2.04	3.64	2.14	1.56	1.42
DUP	1:76831201-76832800	1600	1.58	1.82	3.6	2.3	1.6	2.26	1.74	2.72
DUP	1:77065201-77067200	2000	2.3	2.16	1.14	2.46	2.34	2.14	1.58	2.18
DUP	1:77132401-77134000	1600	0.84	3.22	2.02	2.02	1.86	2.8	1.58	2.82
DUP	1:77211201-77212800	1600	3.14	1.54	2.86	1.76	4.26	1.86	1.72	1.86
DUP	1:77256401-77258400	2000	2.3	1.16	3.6	1.66	3.1	1.08	1.74	2.2
DUP	1:77332801-77334400	1600	4.58	2.24	3	3.46	4.26	3.1	2.58	3.12
DUP	1:77483601-77485200	1600	1.72	1.56	3.42	2.16	2.02	2.24	1.7	1.58
DUP	1:77494001-77496000	2000	2.86	1.14	2.74	3	2.62	1.86	1.74	2.88
DUP	1:77600001-77601600	1600	2.42	4	1.72	2.86	1.1	2.66	3	3.46
DUP	1:77701201-77702800	1600	1.42	2.42	3.78	1.64	2.66	2.18	2.04	2.36
DUP	1:77863201-77865200	2000	3	4.24	2.02	2.72	2.4	3.6	3.6	5.2
DUP	1:77938401-77940000	1600	2.26	3.12	1.3	3.4	1.88	0.8	3.28	2.82
DUP	1:78069601-78071600	2000	1.28	3.36	2.02	1.88	2.66	2.4	3.42	1.56
DUP	1:78102801-78104400	1600	1.86	2.12	3.18	2.3	1.34	2.7	2	1.4
DEL	1:78151601-78153200	1600	1.28	1.26	2.88	1.62	2	2.8	2.58	0.86
DUP	1:78269601-78271600	2000	1.28	2.54	1.88	2.96	2	1.06	2.72	2.26
DEL	1:78316801-78318400	1600	1.7	2.28	0.58	1.34	2.26	2.14	1.14	1.3
DUP	1:78340801-78342800	2000	2.82	2.8	3	2.16	1.72	1.34	2.28	2.58
DEL	1:78411201-78413200	2000	1.84	0.44	2.3	0.42	1.34	0.4	0.28	0.58
DUP	1:78458401-78460400	2000	2.12	2.54	1.16	2.02	2.32	2.26	2.12	3.22
DEL	1:78473201-78474800	1600	1.58	2.38	3.18	2.3	1.46	1.06	0.28	2.4
DUP	1:78487601-78489200	1600	3.86	1.28	2.16	2.02	3	1.34	2.58	1.28
DUP	1:78573601-78575200	1600	2.04	2.1	3.14	2.46	1.22	1.32	2.2	2.68
DUP	1:78674001-78675600	1600	2.28	1.68	0.72	2.16	3.36	2.9	1.86	1.86
DEL	1:78823201-78824800	1600	1.28	1.68	2.16	1.76	2.16	2	3.04	1.56
DUP	1:78877201-78878800	1600	3.28	2.46	3.18	1.22	4.02	3.06	3.2	2.62
DUP	1:79136001-79137600	1600	1.7	2.8	1.3	2.42	2.8	4.3	1.58	2.54
DUP	1:79311601-79313200	1600	1.3	1.7	1.16	1.64	1.9	2.26	3.76	2.46
DUP	1:79410001-79411600	1600	3.42	2.26	0.58	2.86	2.2	2.26	2	2.42
DUP	1:79560801-79562800	2000	2.76	2.68	5.68	2.5	3.36	3.06	2.2	2.16
DEL	1:79672001-79674000	2000	1.58	1.28	2.02	1.52	0.42	1.86	1.16	2.46
DEL	1:79720001-79722000	2000	1.44	1.68	1.88	0.82	1.34	1.06	1.02	2.4
DEL	1:79943601-79945200	1600	0.86	1.26	3.58	1.6	2.78	1.34	2.86	0.28
DUP	1:79949601-79951600	2000	4.52	0.56	3.14	2.3	2.84	2.26	1.28	1
DEL	1:79957601-79959600	2000	1.58	0.84	2.46	2.86	2.26	1.6	2.88	0.98
DUP	1:79968001-79969600	1600	3.42	0.7	2.42	2.16	1.74	2.8	2.72	0.84
DUP	1:80016401-80018400	2000	2.86	2.98	1.44	1.76	3.74	2.8	2.14	1.7
DEL	1:80023601-80026000	2400	1	1.12	0.72	1.34	0.14	0.14	0.56	1.14
DEL	1:80035601-80037200	1600	1.72	2.16	1.74	1.5	2.02	2.96	0.86	2.4
DUP	1:80056401-80058400	2000	2.14	1.86	1.32	2.04	2.54	2.82	1.72	2.28
DEL	1:80446401-80448800	2400	0.14	0.42	0.28	0	0	0	0.42	0
DUP	1:80496001-80498000	2000	1.42	2.26	3.58	2.84	1.5	1.6	2.14	2.6
DEL	1:80506001-80507600	1600	2	2.12	3	1.52	1.1	2.14	1.16	2.3
DUP	1:80730001-80731600	1600	2.42	3.08	1.46	2.84	1.74	1.34	2.04	1.14
DEL	1:80734401-80736400	2000	1.56	2.26	1	1.08	1.74	1.46	1.28	2.68
DUP	1:80866801-80868400	1600	2.76	2.92	1.8	1.64	1.6	1.92	2.3	2.28
DUP	1:80873201-80874800	1600	1.86	1.54	2.8	1.64	2	2.8	1.74	2.4
DUP	1:80907201-80909200	2000	2.34	1.7	3.24	1.34	2.94	1.38	1.6	2.26
DUP	1:80991201-80993200	2000	1.42	2.94	3.42	1.76	2.8	1.34	2	2.1
DUP	1:81048001-81050000	2000	3.4	2.86	2.86	0.68	2.24	2.66	3.76	2.14
DEL	1:81222001-81223600	1600	2.28	1.28	1.14	2.16	1.6	0.94	1.86	2.86
DEL	1:81260001-81262400	2400	1.72	1.56	1.3	1.22	1.62	1.46	1.56	3.28
DUP	1:81298001-81300000	2000	3.14	2.68	1.88	1.48	2.26	3.5	2.3	1.98
DEL	1:81301601-81304000	2400	1.42	2.68	1.74	1.36	2.96	1.76	1.62	2.4
DUP	1:81320801-81322400	1600	2.14	2.26	1.6	2.96	1.88	0.94	1.14	3.86
DUP	1:81324801-81326800	2000	1.6	3.08	2.88	1.1	2.84	1.6	3	2.4
DEL	1:81560001-81561600	1600	1.58	3.64	2.46	2.56	1.46	2.56	1.14	0.56
DEL	1:81605601-81607600	2000	2.42	0.7	1.9	2.2	1.62	1.22	2.28	3
DEL	1:81741601-81743200	1600	2.26	3.12	2.14	1.76	1.58	0.66	1.28	2.12
DEL	1:81881601-81883600	2000	0.72	1.84	1.44	0	2.3	0.66	0.7	0.42
DUP	1:82030801-82032400	1600	2.82	1.94	2.14	2.16	3.86	1.46	3.42	3.68
DUP	1:82168401-82170400	2000	1.72	1.82	1.44	2.56	1.48	2.94	3.14	3.28
DUP	1:82193601-82195200	1600	2.16	3.14	2.7	3.02	2	1.32	1.46	3.42
DUP	1:82256801-82258800	2000	0.72	2.52	1.44	2.88	2.3	3.2	2	2
DUP	1:82283601-82285200	1600	3.12	4.72	2.72	3.1	3.34	2.7	3.82	5.52
DUP	1:82290801-82292400	1600	3.18	2.36	1.58	2.7	1.74	1.86	1.3	2.26
DUP	1:82385601-82388800	3200	8	1.8	1.88	1.9	2.26	2.26	2.26	2.6
DEL	1:82429201-82431200	2000	1.14	2.6	1.16	2.2	1.52	0.66	1.74	1
DUP	1:82571601-82573200	1600	1.98	1.26	2	1.76	2.24	2.26	3	3.54
DUP	1:82625201-82626800	1600	1.88	1.44	3.04	3.34	2.26	2.02	1.58	2.54
DUP	1:82798401-82800000	1600	2.82	1.82	3.9	1.2	0.66	1.76	3.14	2.12
DUP	1:82922001-82924400	2400	2.86	1.68	1.44	1.48	1.34	2.66	2.82	2.24
DUP	1:83251201-83252800	1600	1.72	2.4	2.16	2.14	2.34	2.12	3.72	1
DUP	1:83264801-83266400	1600	3.46	2.62	1.88	2.08	1.96	1.48	1.6	1.94
DUP	1:83335601-83337600	2000	3.86	4.62	5.06	6.46	7.48	4.18	6.5	4.18
DUP	1:83458001-83460000	2000	1.16	3.2	2.02	1.92	1.64	1.62	2.16	2.3
DEL	1:83573201-83575200	2000	2.6	2.28	1.02	1.9	1.88	1.6	2.14	1.86
DEL	1:83767601-83769200	1600	2.12	2.66	1.74	1.74	1.34	2.82	1.28	0.28
DUP	1:83830801-83832400	1600	2.86	2.98	1.42	1.22	2.66	2.66	2.28	1.14
DUP	1:83840001-83841600	1600	1.56	2.38	1.28	3.5	2.02	2	2.86	1.56
DUP	1:83878001-83879600	1600	1.84	2.38	2.16	2.94	2.14	2.94	1.56	2.26
DUP	1:83942001-83943600	1600	3.54	1.68	3.14	1.08	2.3	2.14	2.72	1.72
DEL	1:84135201-84137600	2400	1.28	2.18	2.02	0.98	2.26	2.58	1.64	1.02
DUP	1:84266001-84267600	1600	2.58	3	2.18	1.66	2.38	1.86	1.3	2.92
DEL	1:84300001-84302400	2400	2.16	2.94	1.46	2.56	1.52	2.66	1.42	0.98
DUP	1:84400801-84403200	2400	2.14	1.82	3	2.18	2.42	1.72	0.72	2.42
DUP	1:84735601-84737600	2000	2.96	1.96	1.58	2.04	1.78	2.94	2.46	2.3
DUP	1:84797601-84799600	2000	1.58	3.08	4.28	1.76	2.7	1.88	1.14	2.68
DUP	1:84929601-84931200	1600	2.42	3.26	2	2.04	4.22	1.58	3.04	2.16
DEL	1:84957601-84959200	1600	1.28	0.84	1.74	2.86	2.02	0.94	1.28	2.82
DUP	1:85008401-85010000	1600	1.56	3.12	3.14	1.48	1.6	2	2.12	1.7
DUP	1:85247201-85248800	1600	2.14	3.54	3.32	2.42	1.86	2.54	1.72	1.84
DUP	1:85282001-85284000	2000	3.42	1.28	2.28	3.14	1.88	1.08	2.14	1.84
DUP	1:85414801-85416800	2000	1.28	3.22	3.14	3.2	2.4	2.5	2.14	3.82
DUP	1:85616401-85618000	1600	2.62	1.4	2	2.08	3.74	1.68	1.86	2.34
DUP	1:85626001-85627600	1600	2.46	1.48	1.76	3.26	2.42	3.54	2.2	2.56
DEL	1:85651201-85652800	1600	1.44	2.62	0.72	2.8	1.12	2.4	2.48	0.58
DUP	1:85706401-85708000	1600	2.42	1.12	0.86	1.76	3.64	1.74	2.58	3.26
DUP	1:85743201-85746000	2800	3.28	1.84	1.86	1.54	2.22	2.66	2	1.9
DEL	1:85958801-85960800	2000	1.72	1.72	3.04	1.12	1.24	1.74	0.44	2.28
DEL	1:86012001-86013600	1600	0.98	2.68	4.18	1.9	1.08	1.86	1.58	1.72
DUP	1:86244801-86246400	1600	2.18	2.44	3.06	1.58	1.8	1.38	3.24	3.4
DUP	1:86339201-86340800	1600	2.12	3.08	1.86	2.02	2	2.26	0.86	1.84
DUP	1:86341201-86342800	1600	1.86	3.26	1.86	2.16	3.5	1.6	2.14	2.14
DUP	1:86368001-86369600	1600	1.84	2.72	2.3	1.22	1.24	2.26	2.88	1.56
DUP	1:86528801-86530400	1600	2.6	1.3	2.06	1.8	2.1	2.42	2.5	3.12
DUP	1:86744401-86746400	2000	2.46	2.38	0.88	2.54	1.58	2.86	2.94	3.12
DUP	1:86927201-86929200	2000	3.04	1.94	2.94	1.46	1.42	2.14	3.36	1.82
DUP	1:87002401-87004400	2000	2.58	1.96	1.44	1.88	2.66	1.34	2.26	3.26
DUP	1:87047601-87049200	1600	3.46	3.64	4.62	2.16	2.84	3.46	3.72	2.86
DUP	1:87367601-87369200	1600	3.58	1.14	2.88	3.14	1.86	3.04	2.72	2.82
DUP	1:87428401-87430400	2000	1.58	3.5	1.88	2.46	2.26	1.74	2.86	1.86
DUP	1:87540801-87542400	1600	2.28	1.9	2.18	2.22	2.66	2.96	3.36	1.76
DEL	1:87596401-87598000	1600	1.58	2.52	2.46	2.86	0.96	1.58	1.58	2.02
DUP	1:87640801-87642400	1600	3.26	1.84	1.74	0.96	2.86	2.38	1.42	2
DUP	1:87693601-87695200	1600	3	3.6	5	2.18	3.02	3.06	2.62	3.9
DEL	1:87875201-87876800	1600	2.3	2.92	1.32	1.36	1.7	1.6	1.62	1.04
DEL	1:88209601-88211200	1600	1.16	2.8	2.36	0.98	2.12	1.76	1.48	1.78
DUP	1:88424801-88426400	1600	1.3	2.98	1.62	1.82	2.06	3.12	2.52	2.52
DUP	1:88598001-88599600	1600	2.68	2.38	2.14	1.48	1.94	2.94	3.14	3.06
DUP	1:88656401-88658400	2000	3.42	2.12	1.44	2.18	2.32	1.86	1.74	3.24
DUP	1:88725201-88726800	1600	2.72	3.06	1.74	0.98	2.46	2.8	2.14	2.5
DUP	1:88806001-88807600	1600	1.74	1.82	1.92	1.62	3.2	2.56	2.14	1.94
DUP	1:88835201-88836800	1600	2.26	1.72	1.14	1.38	2.06	2.02	3.72	2.34
DUP	1:88900001-88902000	2000	2.3	2.82	0.72	3.88	1.96	2.28	1.78	2.38
DUP	1:88967201-88968800	1600	2.54	2.1	2.6	3.36	3.46	2.56	2.26	1.56
DUP	1:89011201-89012800	1600	2.28	2.66	1.44	0.94	3.44	2	2.58	1.7
DEL	1:89195201-89196800	1600	0	0.14	1.44	0	0	0.14	0.28	0.14
DEL	1:89415601-89418000	2400	1.42	1.28	1.58	2.72	1.34	2.14	2	1.42
DEL	1:89435601-89437200	1600	1.42	1.48	2.04	0.28	1.12	2.16	3.64	2.8
DUP	1:89451201-89453200	2000	1.74	2.44	1.86	2.94	2.4	2.64	3.68	3.82
DUP	1:89477601-89479600	2000	1	2.4	3.6	2.96	2.62	1.86	2.16	1.74
DUP	1:89688001-89689600	1600	3.86	2.6	1.58	2.18	2.2	2.54	1.48	2.16
DEL	1:89862401-89864400	2000	0	0	0	0	0	1.74	1.16	0
DUP	1:89892001-89893600	1600	2	2.98	2.16	1.22	3.4	2.14	2.72	0.84
DUP	1:89904801-89906400	1600	2.54	1.82	3.72	2.7	2.14	1.06	0.86	3.26
DUP	1:90010801-90012400	1600	1.42	1.88	2.02	1.9	1.12	3.34	3.14	1.3
DUP	1:90057201-90059200	2000	1.86	1.88	1.74	1.52	3.9	2.54	3.14	2.72
DUP	1:90270801-90272400	1600	2.28	1.42	2.74	3.1	1.34	2.8	1.86	2.96
DUP	1:90290001-90292000	2000	2	1.54	0.86	2.3	2.66	2.4	2.28	2.4
DUP	1:90384801-90386400	1600	3.28	2.34	1.9	3	1.08	3.06	1.86	2.12
DUP	1:90420001-90421600	1600	3.32	1.66	2.38	2.58	2.6	2.32	1.36	3.34
DEL	1:90770001-90772000	2000	1.86	2.16	1.74	2.16	0.8	2.54	1.88	2.68
DUP	1:91068801-91070400	1600	1.58	3.14	1.16	2.58	3.4	1.46	1.3	2.64
DUP	1:91159601-91161200	1600	2.14	1.52	1.74	2.4	2.14	1.34	1.72	3.36
DUP	1:91274801-91276400	1600	3.76	4.8	2.74	3.9	3.14	5.06	4.48	4.1
DUP	1:91354801-91356400	1600	2.72	1.56	2.34	0.8	1.84	2	1.9	2.96
DEL	1:91608001-91609600	1600	2.68	3.02	2	1.52	1.34	1.46	2.42	1.42
DEL	1:91618001-91619600	1600	2	1.28	2.74	2.04	2.16	1.72	0.88	1.42
DEL	1:91645201-91646800	1600	2.72	2.5	2.16	1.66	0.94	0.66	1.72	1.58
DUP	1:91693601-91695200	1600	1.44	1.9	1.58	1.66	3.36	2.82	1.74	2.36
DEL	1:91710001-91711600	1600	1.16	1.92	1.9	1.38	1.14	2.28	3.54	1.92
DUP	1:91773201-91775200	2000	1.72	2	2.48	2.08	1.38	2.04	1.46	3.28
DUP	1:91850401-91853600	3200	1.6	3.52	2.22	1.5	1.96	2.1	1.66	1.88
DUP	1:91880801-91882400	1600	2.14	1	3	1.22	2.54	1.74	2.96	3.26
DUP	1:92146001-92147600	1600	2	2.34	3.86	1.8	3.4	1.76	1.74	1.18
DUP	1:92230401-92232000	1600	2.82	2.78	1.86	2.14	1.64	1.06	2.72	3.26
DEL	1:92295601-92297200	1600	1	2.68	2.42	0.8	2.72	2.9	1.58	1.58
DUP	1:92328401-92330800	2400	1.72	3.54	2.2	3.1	1.36	2.4	2.14	3.36
DUP	1:92363201-92364800	1600	1.42	2.68	2.88	2.56	2.02	2.26	1.44	1.42
DEL	1:92396801-92398400	1600	2.28	1.42	1	1.48	2.54	2.26	3	1.42
DEL	1:92405601-92407600	2000	2.3	0.58	1.02	1.52	1.94	1.22	2.04	0.88
DUP	1:92449201-92450800	1600	1.14	3	2.46	0.96	2.46	2.14	1.74	2.92
DUP	1:92732801-92734400	1600	1.88	2.3	2.62	3.44	1.26	1.74	2.5	1.62
DUP	1:92756001-92758000	2000	4.76	3.86	2.18	3.6	3.54	3.36	2.74	1.92
DUP	1:92858401-92860000	1600	3.04	2.48	3.56	1.26	2.66	3.5	2.38	1.8
DEL	1:92898801-92900400	1600	2.26	3.72	1.44	1.5	1.62	1.86	1.32	1.46
DUP	1:92944801-92946400	1600	3.28	3.42	3.32	2.7	1.38	2.94	2.28	2.46
DUP	1:93010801-93012400	1600	1.3	1.98	1.14	3.2	1.76	1.88	2.58	2.86
DUP	1:93104401-93106000	1600	2.42	2.04	1.42	3.02	2.22	2.72	2.92	1.46
DEL	1:93325601-93327200	1600	1.44	3.02	1.74	1.52	1.66	1.76	2.76	2.06
DUP	1:93440001-93442000	2000	1.74	1.86	1.34	1.98	1.72	1.9	2.98	2.68
DUP	1:93442801-93444400	1600	2.3	3.06	1.74	1.52	3.64	2.26	1.58	2.34
DUP	1:93499601-93501600	2000	2.16	2.6	1.42	1.66	3.88	2	1.42	2.36
DEL	1:93520801-93522400	1600	1.16	2.36	1.16	1.9	2.52	1.34	2.04	2.94
DUP	1:93850001-93852000	2000	2.14	2.68	2.14	2.84	1.46	2.14	1.28	3.14
DUP	1:93952801-93954400	1600	1.7	1.86	2.86	2.58	3.1	1.34	2.86	0.72
DUP	1:93972001-93973600	1600	1.44	1.16	2.76	2.78	2.36	1.74	3.36	1.56
DUP	1:94081201-94082800	1600	2.76	3.94	1.62	2.5	1.84	1.48	1.92	2.22
DUP	1:94120401-94122000	1600	4	1.86	3.76	4.36	5.3	4.54	4.76	2.58
DUP	1:94216801-94218400	1600	1.28	2.94	2	1.76	3.24	1.06	1.72	2.24
DUP	1:94249201-94251200	2000	2.74	1.98	1.9	2.7	2.02	2.8	1.28	1.88
DUP	1:94258801-94260400	1600	1.74	3.12	2.88	2.58	1.12	1.88	2.88	1.6
DUP	1:94536801-94538400	1600	2.46	2.74	4.28	0.96	1.5	2.5	1.88	1.14
DUP	1:94665201-94667200	2000	1.58	1.54	3.18	1.6	2.66	1.62	2.28	3.26
DUP	1:94730001-94731600	1600	2	1.56	2.14	3.78	2.26	2	2.28	1.7
DUP	1:94856001-94858000	2000	3.14	2	1.6	2.58	2.36	2.94	3.68	2.4
DUP	1:94869601-94871600	2000	2	1.68	2.74	2.3	2.12	3.24	1.3	1.98
DUP	1:94980801-94982800	2000	3.14	2.66	3	2.96	4.94	1.6	1.86	3.82
DUP	1:95081201-95082800	1600	1.86	3.5	2.42	2.16	2.94	1.58	1.42	1.58
DUP	1:95122801-95124400	1600	2.42	2.72	1.58	2.58	2.06	1.6	2.42	0.88
DUP	1:95206401-95208000	1600	4.52	2.14	2.46	1.88	1.74	2.8	3.28	3.58
DUP	1:95323201-95324800	1600	3	2.8	3.76	3.64	4.18	2.5	4.14	1
DEL	1:95522401-95524000	1600	2.26	0.98	2.46	1.9	0.82	2.54	1.58	3.18
DUP	1:95556801-95558400	1600	2.18	2.28	1.06	2	2.84	2.2	1.98	1.82
DUP	1:95571601-95573200	1600	2.68	1.54	1.58	2.42	2.66	2.94	2.72	2.28
DUP	1:95717201-95719200	2000	2	3.78	2.42	1.9	2.14	2.8	1.72	2.12
DUP	1:95743201-95744800	1600	2.82	1.42	1.14	1.5	2.46	2.14	3.18	2.14
DUP	1:95796401-95798400	2000	2	1.82	1.88	3.2	3.2	2.8	2.14	2.54
DUP	1:95830801-95833200	2400	2.76	1.62	2.86	3.36	1.76	1.34	2.16	0.86
DUP	1:95883201-95885600	2400	3.46	2.08	1.9	2.32	2.26	1.2	1.9	2.04
DUP	1:95923201-95925200	2000	1.44	1.96	1.44	3.36	2.16	2.26	2.86	2
DUP	1:96014001-96016000	2000	3.18	2.22	3.04	1.62	0.86	2.14	1.72	2.14
DUP	1:96118801-96120400	1600	1.74	1.28	1.88	2.06	3.04	1.6	2.58	1.88
DUP	1:96211201-96212800	1600	1.42	3.54	3.14	1.5	1.34	2.42	1.72	1.56
DUP	1:96221201-96223200	2000	3.42	3.9	2.52	0.86	2.8	1.08	2.14	2.16
DUP	1:96320801-96322400	1600	2.72	1.84	1.74	2.58	3.72	1.86	1.3	2.16
DEL	1:96552001-96553600	1600	2.28	2.98	1.74	0.8	1.34	1.86	0.86	2
DEL	1:96607601-96609600	2000	1.28	2.26	2.58	2.02	1.76	1.86	1.28	2.54
DUP	1:96647201-96649200	2000	3.14	1.88	3.04	2.86	1.78	0.94	2.3	2.6
DUP	1:96681601-96683200	1600	2.14	1.54	2.28	2.86	2.48	1.06	2.72	1.58
DUP	1:96709201-96710800	1600	0.84	2.28	1.72	3.54	2.86	2.14	1.44	3.46
DUP	1:96837201-96843200	6000	32.94	29.72	30.74	37.36	44.58	32.1	33.4	39.14
DUP	1:96922001-96932000	10000	40.58	37.88	35.7	51.16	56.14	41.62	42.24	52.3
DUP	1:96935201-96940800	5600	25.44	25.84	20.38	33.28	35	23.48	24.9	32.92
DUP	1:96943201-96951200	8000	23.74	19.74	20.84	27.56	29.58	21.38	20.48	26.32
DUP	1:96957601-96964000	6400	28.72	27	26.84	36.2	39.08	31.94	30.3	39.72
DUP	1:96964801-96968800	4000	15.38	15.56	14.36	20.56	20.74	15.78	16.96	20.72
DEL	1:97249601-97251200	1600	1.58	1.42	1.28	2.96	1.82	0.54	1.86	2.5
DEL	1:97319201-97320800	1600	1.28	1.68	1.88	1.34	3.2	0.8	1.86	1.7
DUP	1:97394001-97396000	2000	2.58	2.54	4	2.58	2.42	2.66	2.14	3.26
DUP	1:97514801-97516400	1600	1.7	2.12	1.42	2.3	1.12	2.94	3.28	1.88
DUP	1:97534401-97536000	1600	1.58	1.3	0.72	2.94	1.38	2.32	3.42	2.88
DEL	1:97622401-97624000	1600	0.84	2.28	1.28	2.46	1.64	1.6	3.42	1.16
DUP	1:97708801-97710800	2000	3.04	2.16	1.74	1.92	2.22	2.54	1.32	1.18
DUP	1:97716001-97717600	1600	1.9	1.94	1.62	2.86	1.46	1.52	2.14	3.18
DUP	1:97728401-97730400	2000	1.9	2.48	2.76	4.12	1.82	1.62	1.9	2.08
DUP	1:97756401-97758000	1600	1.98	2.22	2.2	2.68	2.04	1.46	1.88	3.6
DUP	1:98127601-98129200	1600	1.44	2.14	1.3	1.9	3.72	1.6	2.14	2.28
DEL	1:98181601-98183600	2000	1	3.26	1.28	1.64	1.46	2.94	1.84	2.52
DUP	1:98206401-98208000	1600	1.14	2.98	2.02	2.04	1.22	3.04	3.86	3
DEL	1:98373601-98375200	1600	1.74	3.86	1.78	1.28	0	2.72	1.94	1.34
DUP	1:98376801-98378800	2000	5.14	5.92	2.88	5.18	2.04	4.26	4.58	4.04
DUP	1:98387201-98388800	1600	2.82	4.2	4.56	3.34	6.06	3.38	4.24	6.3
DUP	1:98414801-98416400	1600	2	1.28	3.32	1.36	2.46	2.7	1.86	1.74
DUP	1:98476801-98478400	1600	6.78	4.38	4.96	10	10.1	5.34	8.68	3.82
DUP	1:98480001-98482400	2400	8.92	9.74	6.98	15	9.9	8.16	9.24	8.62
DUP	1:98495601-98497200	1600	9.32	6.3	7.14	15.42	15.86	13.06	11.82	7.5
DEL	1:98819601-98821200	1600	1.32	3.6	1.32	2.72	2.6	2.2	1.58	0.44
DUP	1:98858401-98860400	2000	2.68	2.46	2.28	2.04	2	2.78	2.28	5.38
DEL	1:99072801-99074800	2000	1.72	2.26	0.72	1.78	1.06	2.54	2.46	1.98
DUP	1:99077201-99078800	1600	2.16	3.38	1.76	1.84	1.88	1.36	3.44	1.66
DUP	1:99115201-99117200	2000	5.14	2.86	5	4.08	5.86	3.86	2.74	2.14
DEL	1:99230401-99232400	2000	1.84	1.8	1.58	2.56	2.54	1.46	1.42	1.98
DEL	1:99444401-99446000	1600	1.28	4.2	1.3	2.16	1.48	1.86	1.58	2.12
DEL	1:99447601-99449200	1600	1.72	3.5	1.44	1.76	1.06	1.74	1.28	1.56
DUP	1:99536401-99538000	1600	2.58	3.22	3.18	0.68	1.86	1.74	1.72	1.84
DEL	1:99903601-99905200	1600	0.84	2.4	1.42	1.22	2.86	2.14	2.16	1.58
DUP	1:100058801-100060800	2000	1.58	1.86	2.74	3.54	1.36	1.86	1.44	2.88
DUP	1:100085601-100087600	2000	4.86	6.64	5.92	5.86	5.04	5.94	5	4.42
DUP	1:100154801-100156400	1600	1.42	2.42	1.74	1.62	3	2	2.68	2.46
DUP	1:100193201-100195200	2000	2.72	2.42	1.74	2.58	0.96	2	2.88	1.16
DUP	1:100214001-100215600	1600	1.98	2.46	1.28	4.04	1.34	2.14	1.42	2.74
DUP	1:100379201-100381200	2000	3.42	3.22	2.3	2.46	1.64	4.14	3.26	3.4
DUP	1:100415601-100417200	1600	1.88	2.52	1.2	3.12	1.62	1.64	0.76	3.76
DUP	1:100620001-100622000	2000	3.58	2.72	3.04	4.08	5.36	3.74	4.76	5.48
DUP	1:100689601-100691200	1600	1.14	2.52	2.86	2.02	2.96	2.24	2.14	3.42
DEL	1:100968401-100970800	2400	0.28	1.7	1.88	1.5	2.7	0.4	1.42	2.58
DUP	1:100997601-100999200	1600	3.12	1.58	2.62	2.96	1.34	2.44	2	1.72
DUP	1:101023601-101025600	2000	2.82	2.38	1.3	2.32	2.4	3.06	2.86	1.58
DUP	1:101053201-101054800	1600	2	2.94	3.18	2	1.74	2.38	2	3.4
DEL	1:101126801-101128400	1600	1.02	0	1.02	2.88	1.08	1.34	1.62	2.96
DUP	1:101148001-101149600	1600	3.64	4.12	2.94	2.38	2.26	1.88	2.74	3.72
DUP	1:101166801-101168400	1600	2.14	2.52	1.88	1.62	1.6	1.84	2.28	3
DEL	1:101347201-101349200	2000	2.68	2.04	1.74	2.3	1.38	1.62	0.58	1.86
DUP	1:101569601-101571600	2000	3.12	2.86	2.42	1.36	1.9	2.96	2.54	1.6
DUP	1:101596801-101598400	1600	2.28	2.82	1.28	2.16	1.88	2.4	2.26	3.42
DUP	1:101916801-101918400	1600	3.36	3.08	2.76	3.06	3.26	1.76	1.62	3.68
DEL	1:101925201-101926800	1600	1.28	1.82	2.86	2.3	1.2	1.86	1.72	2.12
DUP	1:101946001-101947600	1600	2.72	5.24	5.2	0.96	6.74	2.38	2.58	3
DUP	1:101960401-101962400	2000	22.72	21.14	25.66	14.02	20.08	18	17.92	17.48
DUP	1:101969601-101971200	1600	10.38	11.5	14.42	10	12.54	10.94	9.42	11.04
DUP	1:101978001-101979600	1600	9.28	10.58	9.38	6.26	10.72	5.06	5.42	9.24
DUP	1:101980001-101983200	3200	9.14	10.04	11.08	6.66	11.46	8.14	8.34	10.04
DUP	1:102108801-102110400	1600	1.28	2.52	2.42	1.34	2.62	1.34	1.58	3.26
DEL	1:102225601-102228000	2400	0.88	1.56	2.3	2.82	2.82	1.54	1.24	2.02
DUP	1:102229601-102231200	1600	1.74	2.74	2.52	0.68	1.24	1.46	3.18	3.02
DEL	1:102273201-102275200	2000	1.44	1.44	0.88	0.56	1.12	1.74	1.32	2.06
DUP	1:102432001-102436400	4400	2.02	1.34	2.5	2.02	3.32	2.42	1.74	2.86
DUP	1:102454801-102456400	1600	2.48	3.12	1.18	3.34	2.3	2.28	1.24	2.14
DUP	1:102469201-102472000	2800	2.02	3.26	1.76	1.14	2.14	3.78	1.66	1.66
DUP	1:102558401-102560000	1600	2.02	2.54	1.74	2.52	1.52	3.5	2.3	2.38
DEL	1:102571601-102573200	1600	1.58	1.86	1.14	1.76	0.94	2.54	1.42	3.14
DUP	1:102669601-102671600	2000	3.36	1.64	0.88	2.34	2.8	2.72	1.68	1.7
DUP	1:102752001-102753600	1600	1.14	2.68	3.86	2.84	2.42	1.2	1.86	2.4
DUP	1:102813601-102815600	2000	2.76	2.3	1.74	1.7	2.1	2.9	2.5	2.2
DUP	1:102908401-102910400	2000	3.42	1.68	2.02	1.76	2.66	2.8	1.28	1.28
DUP	1:102988001-102989600	1600	1.98	2.4	1.72	1.76	2.3	3.46	0.72	1.84
DEL	1:103152801-103154400	1600	1.02	0.9	0.88	2.54	1.48	2.06	2.86	2.9
DUP	1:103350801-103352800	2000	3.14	2.6	1.6	2.1	1	3.2	2	2.26
DUP	1:103528801-103530400	1600	2.02	1.66	2.28	2.74	1.76	1.78	2.7	1.52
DEL	1:103634801-103636400	1600	0.72	2.54	2.26	2.54	2.32	2.78	2.16	0.62
DUP	1:103722001-103723600	1600	4.38	2.3	1.94	1.74	2.58	1.38	1.86	3.28
DUP	1:103754401-103756400	2000	1.86	1.86	1.52	1.94	2.86	1.76	4.5	2.1
DUP	1:103766401-103768000	1600	0.58	1.68	2.4	3.38	2.08	4.26	2.5	3.7
DUP	1:103877601-103879200	1600	4.1	1.98	1.86	1.62	1.08	2.8	2.14	3.18
DEL	1:103968001-103969600	1600	1.98	2.52	1.86	1.34	1.38	3.06	2.28	0.98
DUP	1:103978401-103980000	1600	1.86	1.86	2.88	2.58	1.88	3.06	0.84	1.56
DUP	1:104266801-104268400	1600	3.54	3.72	1.42	1.76	2.32	1.6	1.72	1.14
DUP	1:104309601-104311600	2000	1.28	2.54	2.72	3.78	2.7	3.16	1.86	2.58
DUP	1:104322001-104323600	1600	2.54	1.96	2.14	2.96	2.36	1.76	1.58	1.56
DUP	1:104350801-104352400	1600	2.02	3.54	1.3	2.58	1.64	2.82	1.88	2.62
DUP	1:104385601-104387200	1600	1.14	1.96	1.28	1.62	2.14	3.34	3.28	1.72
DUP	1:104444801-104446400	1600	1.46	3.18	2.06	2.4	3.38	2.58	1.18	0.92
DEL	1:104462801-104464400	1600	2.18	2.98	2.8	1.58	1.44	1.22	1.38	1.5
DEL	1:104570801-104572400	1600	2.74	0.9	1.94	1.12	0.58	2.18	2.86	2.28
DEL	1:104596401-104598000	1600	2.62	2.24	0.74	1.62	1.6	1.76	1.84	3.2
DEL	1:104600401-104602000	1600	1.46	2.28	1.5	3.2	2.96	1.92	1.38	0.78
DEL	1:104613601-104615200	1600	1.18	1.36	2.04	2.42	1.46	1.08	3.1	0.9
DUP	1:104647601-104649600	2000	1.3	1.86	1.86	2.8	1.54	3.64	1.92	1.72
DEL	1:104863201-104865200	2000	2.18	2.3	1.62	1.96	1.98	1.06	2.36	0.74
DUP	1:104978801-104980800	2000	1.3	1.62	1.92	2.94	4.38	2.44	2.12	0.74
DUP	1:105067601-105069200	1600	1.32	1.06	2.26	2.42	3.14	1.88	1.76	2.52
DUP	1:105070001-105071600	1600	1.88	2.94	2.98	3.22	1.72	3.5	1.4	2.4
DUP	1:105072001-105073600	1600	1	2.2	1.82	2.48	1.98	3.12	2.32	1.54
DEL	1:105078001-105079600	1600	3.06	0.92	1.04	1.42	2.52	2.32	2.3	1.96
DUP	1:105222801-105224800	2000	2.3	2.68	1.94	2.8	1.3	2.58	5.4	1.66
DUP	1:105347201-105348800	1600	4.48	3.24	2.3	1.62	2.22	1.86	1.86	2.52
DUP	1:105414801-105416400	1600	1.58	1.02	1.44	1.9	2.1	2.8	3.14	2.6
DUP	1:105458401-105460000	1600	2.14	2.74	2.02	0.82	1.12	2.4	2.86	3.06
DEL	1:105724401-105726000	1600	1.74	1.16	1.16	0.82	0.84	1.74	0.58	2.16
DEL	1:105735601-105737200	1600	0	0	1.16	0.8	1.08	2	1	2.68
DEL	1:105754401-105756400	2000	1.88	1.16	1.58	1.52	0.7	0.54	0.58	0
DEL	1:105820401-105822400	2000	0	0.86	0.14	0.4	0.68	0.66	0.42	0.72
DUP	1:105883601-105885600	2000	4.38	1.42	2.3	1.88	3.1	2.78	1.42	2.28
DEL	1:106007201-106008800	1600	1.74	2.18	2.48	1.52	1.96	2.56	0.88	1.48
DUP	1:106158001-106159600	1600	1.72	1.58	1.44	2.1	1.38	2.56	2.88	3.04
DUP	1:106160001-106161600	1600	3.86	1.98	0.86	1.88	1.62	2.26	2.72	1.28
DUP	1:106169201-106170800	1600	2.28	1.56	2.3	2.48	1.12	1.22	3.78	1.58
DUP	1:106312401-106314400	2000	2.42	1.46	2.34	1.9	2.46	3.24	1.18	3.42
DUP	1:106340401-106342000	1600	1.72	0.86	2.76	1.24	2.22	3.06	1.86	2.86
DUP	1:106416001-106417600	1600	1.58	2.16	3.78	2.66	2.22	1.88	1.58	1.48
DUP	1:106565601-106567200	1600	1.72	3.46	1.88	3.48	2.12	0.94	2.72	2.82
DEL	1:106609201-106610800	1600	2.86	1.38	2.14	1.36	0.68	2.12	2.42	1.86
DEL	1:106632801-106634800	2000	1	1.28	0.86	0.68	1.22	0.26	0.86	0.28
DUP	1:106706001-106707600	1600	1.14	2.02	2.88	1.5	2.74	2.26	2.6	2.3
DEL	1:106783201-106785200	2000	2.34	2.06	1.48	1.54	0.42	2.28	2.34	1.48
DEL	1:106886001-106888000	2000	1.16	1.94	1.48	1.54	0.14	1.52	1.1	1.98
DUP	1:106889201-106890800	1600	2.46	1.8	2.08	2.42	3.32	2.72	1.94	3.3
DUP	1:107091601-107093200	1600	4.58	7.78	5	6.54	5.98	6.34	4.52	4.04
DUP	1:107184401-107186400	2000	3.46	3.26	2.14	1.48	1.74	2.7	3	2.26
DUP	1:107206401-107208000	1600	1.58	3.4	1.86	0.94	1.48	1.2	3.14	2.42
DUP	1:107363201-107365600	2400	2.26	2.74	1.74	2.04	0.96	1.34	2.46	2.6
DUP	1:107539601-107541600	2000	2.58	1.26	1.18	3.5	2.3	2	2.58	2.66
DEL	1:107627601-107638400	10800	1.72	1.26	1.16	2.14	1.46	2.66	1.42	2.12
DUP	1:107645201-107647600	2400	4.28	5.38	5.06	5.58	5.88	4.44	5.58	3.6
DEL	1:107648401-107652000	3600	0.86	0	0	0	0	0.66	0.72	0
DEL	1:107997201-108000400	3200	0	0.84	0	0.8	0.54	0	0	0
DUP	1:108023601-108025200	1600	2	1.58	1.72	2.56	1.34	1.74	2.86	4
DEL	1:108118401-108120400	2000	1.58	1	1.9	1.22	1.12	1.74	1.6	0.58
DEL	1:108197201-108199600	2400	0.72	2.1	2	3.14	2.88	2	1.42	1.42
DEL	1:108407201-108408800	1600	2.28	3.24	0.72	2.86	0.84	2.56	1.58	1.76
DUP	1:108450801-108452400	1600	3.72	1.72	1.02	2.04	1.94	2	4.18	2.28
DUP	1:108596001-108598000	2000	2.28	1.4	2.58	1.22	2.02	3.46	1.02	2.36
DUP	1:108608001-108610000	2000	4.72	6.36	3.28	6.14	3.78	5.2	3.82	3.68
DUP	1:108663601-108665600	2000	2.02	2.02	1.9	3.2	2.5	1.74	1.46	2.36
DEL	1:108738801-108740400	1600	0.58	1.58	2.88	1.22	3.54	2.26	2.12	1.3
DEL	1:108740801-108742400	1600	1.88	0.88	3.46	1.76	2.04	2.16	1.58	2.08
DUP	1:108761601-108763200	1600	2.58	1.54	2.72	2.16	2.7	1.46	1.28	1.56
DUP	1:108837601-108839200	1600	2	3.42	3.72	1.9	2.04	3.34	2.46	1.74
DUP	1:108983601-108985600	2000	1.74	2.14	1.5	1.76	1.6	1.76	3.3	2.72
DUP	1:109120801-109122400	1600	1.02	2.94	1.62	3.42	2.42	3.24	2.06	1.34
DEL	1:109141601-109144000	2400	2.02	3.62	1.6	1.12	1.58	2.32	1.78	1.24
DEL	1:109203601-109205600	2000	0.58	0.14	1	1.48	2.02	0.68	1.56	0.84
DUP	1:109274801-109276400	1600	2.02	2.02	1.18	2.64	1.66	2.96	1.32	2.62
DUP	1:109433601-109435600	2000	2.74	1.5	0.9	1.96	3.24	3.68	3.66	3.18
DUP	1:109517601-109519200	1600	1.72	2.66	2.86	1.36	2.18	0.54	2.16	2.72
DUP	1:109740401-109742000	1600	2.14	1.98	2.02	2.32	2.58	3.34	2	3.78
DUP	1:109819601-109821600	2000	1.14	2.24	2.02	3.36	1.48	1.46	2	2.58
DUP	1:109854801-109856800	2000	3.14	2.1	2.86	1.76	1.06	4	3	1.56
DUP	1:109972401-109974800	2400	2.68	2.82	2.18	4.62	4.26	5.02	3.28	4.6
DUP	1:109978801-109981600	2800	9.72	10.78	11.68	8.76	10.8	7.46	4.62	8.92
DUP	1:109982401-109984000	1600	6.42	5.38	4.62	4.18	7.54	5.2	2.72	6.22
DUP	1:110016401-110018800	2400	1.86	4.2	3.2	1.48	1.86	2.26	2.86	1.7
DUP	1:110199201-110200800	1600	2.68	1.42	2.74	2.96	1.76	1.86	1	3.58
DUP	1:110229201-110231200	2000	4.18	2.66	2.6	1.88	2.62	2.16	2.76	1.76
DUP	1:110238401-110240400	2000	1.58	4.14	2.42	2.58	2.32	1.06	1.28	1.74
DUP	1:110241201-110244000	2800	2.42	5	3.28	3.82	2.96	1.34	1.48	1.72
DUP	1:110248001-110249600	1600	2	4.14	2.74	2.86	2.4	1.34	0.98	3.6
DUP	1:110259201-110260800	1600	2.58	4.22	2.76	3.14	3.26	2.42	1.02	1.46
DUP	1:110264401-110266000	1600	2.02	5	2.28	2.18	2.62	1.74	2.46	1.3
DUP	1:110268401-110270400	2000	1.02	3.98	4.38	2.34	2.78	2.18	2.8	2.06
DUP	1:110276401-110279200	2800	2.14	5.14	3.64	2.58	4.4	2.06	1.66	3.02
DUP	1:110285601-110291200	5600	1.86	4.7	4.04	2.9	3.62	1.92	2.16	1.84
DUP	1:110293201-110294800	1600	2.02	5.9	2.64	3.58	2.76	2.88	1.66	2.28
DUP	1:110324801-110326400	1600	1.58	3.76	1.16	2.5	2.22	1.74	1.48	3.12
DUP	1:110344001-110345600	1600	3.14	4.28	4.04	6.12	5.04	4	2.72	3.28
DEL	1:110356001-110357600	1600	1.02	2.9	1.74	1.08	1.98	1.78	0.74	1.02
DUP	1:110358001-110361200	3200	2	4.38	3.06	3.14	2.5	2.02	1.42	1.96
DUP	1:110362001-110364400	2400	1.7	3.22	3.28	4.04	3.6	2.54	1.28	1.7
DUP	1:110366001-110368000	2000	2.42	4.8	2.74	3.24	2.84	1.76	2.02	2.42
DUP	1:110374401-110376000	1600	1.42	5.8	2.64	2.16	1.48	2.26	2	1.72
DUP	1:110379201-110382000	2800	2.16	4.1	3.94	3.54	2.58	2	1.72	1.8
DUP	1:110390001-110394000	4000	2.54	5.04	3	3.68	3.02	2.58	2.14	1.86
DUP	1:110496001-110497600	1600	2.62	3	1.08	0.44	1.54	2.48	3.22	2.02
DUP	1:110564401-110566000	1600	2	1.16	1.9	2.78	1.42	1.9	2.3	2.82
DUP	1:110682801-110684800	2000	3.28	1.98	1.74	2.04	1.22	2.4	2.3	2.3
DUP	1:110819601-110822800	3200	42.14	62.08	37.5	33.46	35.34	44.6	47.3	41.16
DEL	1:110851601-110853600	2000	2.88	1.18	2.76	2.34	1.52	0.8	0.58	1.32
DEL	1:111033201-111034800	1600	1.74	1.86	2.18	1.76	1.24	2.7	1.02	3.2
DUP	1:111094001-111096000	2000	8	11.18	5.06	10.34	7	8.8	9	8.8
DUP	1:111200801-111202800	2000	3.68	3.82	3.64	2.96	2.96	2.8	2.28	2.96
DUP	1:111294801-111296400	1600	2.46	1.32	3.32	1.92	3.06	1.88	2.34	1.64
DEL	1:111502401-111504000	1600	2.72	1.82	0.72	1.62	3.14	2.66	1.14	1.98
DUP	1:111612401-111614000	1600	2.36	1.78	1.74	2.22	1.38	3.78	1.74	3.56
DUP	1:111683601-111685600	2000	4	2.4	1.88	2.7	1.62	3.74	3.42	2.68
DUP	1:112059601-112061600	2000	2.28	3.36	1.02	2.7	2.78	1.76	2.28	2.4
DUP	1:112120401-112122400	2000	3	1.72	1.46	3.06	2.94	2.66	1.58	2.06
DUP	1:112134001-112136000	2000	2.14	3.26	2.36	1.82	3.08	2.58	1.92	1.64
DEL	1:112206001-112207600	1600	1.16	1.92	1.6	1.64	2.64	3.1	1.74	1.04
DEL	1:112332801-112334400	1600	0.42	2.36	0	1.48	0.66	1.06	0.44	0
DUP	1:112369201-112371200	2000	2.86	3.78	2.02	1.88	1.74	1.46	2.86	1.14
DUP	1:112505601-112507600	2000	2.68	2.54	2.3	2.86	3.3	1.34	1.42	1.58
DEL	1:112601201-112602800	1600	1.86	2.82	1.72	2.96	1.36	2.26	1.42	0.86
DUP	1:112604001-112606000	2000	2.26	1.98	1.74	2.02	1.76	3.74	1.7	3.42
DEL	1:112847601-112849200	1600	1.02	1.84	1.34	2.08	2.86	2.42	0.74	2.36
DUP	1:113122801-113124800	2000	3.12	1.84	1.74	1.62	2.16	2.78	2.02	1.72
DEL	1:113356801-113358800	2000	1.42	1.42	0.14	0.54	2.14	0.4	0.28	0.42
DUP	1:113432401-113434000	1600	5.38	8.14	6.06	7.76	6.12	8.54	6.78	5.92
DEL	1:113852001-113854000	2000	1.86	1.54	1.14	2.58	1.76	2.12	3	1.28
DUP	1:113967601-113969200	1600	2.82	1.26	1.74	1.62	3.6	2.9	1.86	1.28
DUP	1:114032401-114034400	2000	1.42	1.98	2.02	2.04	1.88	3.34	1.86	1.74
DUP	1:114196001-114198000	2000	2.18	1.96	2.28	2.7	3.1	3.2	1.98	0.84
DUP	1:114212801-114214400	1600	3.86	3.96	3.46	4.04	5.8	4.4	4.72	4.24
DUP	1:114372001-114373600	1600	2.14	2.26	2.86	1.88	1.48	2	2.14	2.12
DUP	1:114558401-114560000	1600	3.46	4.52	0.86	1.66	1.96	2.16	2	1.28
DUP	1:114630001-114632000	2000	2.42	3.68	2.46	1.88	2.36	3.44	2.48	2.12
DUP	1:114666001-114668400	2400	2.74	1.28	2.34	2.96	1.62	2.02	2.86	2.08
DUP	1:114753201-114754800	1600	1.28	1.72	3.04	1.64	1.52	2	2.74	2.34
DUP	1:114796401-114798400	2000	2.42	1.58	1.58	2.5	1.36	3	2.76	2.16
DUP	1:114925201-114927200	2000	1.98	2.94	2.74	2.7	3.02	0.8	1.28	1.98
DUP	1:114950001-114951600	1600	2.58	1.7	2.46	2.46	2.3	1.86	2.88	2.42
DUP	1:115048001-115050000	2000	2.28	2.4	1.58	1.08	2.54	3.34	1.72	2.28
DUP	1:115231201-115232800	1600	2.04	4.28	3.18	2.14	1.32	1.64	3.44	2.42
DUP	1:115396801-115398800	2000	1.74	1.64	3.12	1.4	1.76	1.5	3	2.7
DEL	1:115426401-115428400	2000	1.42	2.66	2.42	2.02	2.84	0.8	1.72	1.14
DEL	1:115449601-115451600	2000	2.14	1.68	3	1.22	2.06	2.26	2.26	1.28
DUP	1:115574001-115575600	1600	1.58	2.24	1.88	1.38	2.26	1.46	2.96	2.76
DUP	1:115830801-115832400	1600	1.72	2.38	1.9	1.5	3.34	2.28	1.58	2.54
DEL	1:115959601-115962000	2400	1.3	1.4	0.86	1.76	1.22	2.54	1.72	2.12
DUP	1:116009601-116011200	1600	1.9	2.72	1.44	1.66	3.06	1.88	1.88	2.86
DEL	1:116204801-116206400	1600	1.42	0.56	0.44	0.26	0.26	0.26	0.86	0.7
DUP	1:116259601-116261600	2000	1.42	2.12	2.02	2.04	2.16	3.6	2.16	1.9
DUP	1:116350801-116352400	1600	3.14	1.84	1.58	1.76	3	1.46	2.28	1.88
DEL	1:116546401-116548400	2000	2.58	2.68	2.6	1.5	1.34	1.74	1	2.14
DUP	1:116559201-116560800	1600	2.04	1.86	2.74	1.72	1.6	2.36	4.66	2.26
DUP	1:116572801-116574800	2000	3.32	2.6	2.16	4.02	0.96	2.28	3.24	2.34
DUP	1:116621601-116623600	2000	2.28	3.68	1.86	3.24	1.46	3.06	1.72	2.38
DUP	1:116646001-116647600	1600	1.58	2.58	1.44	3.24	2.56	1.74	2.14	2.12
DUP	1:116655201-116657200	2000	1.14	2.54	3.42	1.88	0.68	2.66	1.42	2.4
DUP	1:116857601-116859200	1600	1.28	3.32	2.28	2.2	3.64	2.04	2.14	2.18
DUP	1:116888001-116889600	1600	1.86	2.72	1.74	2.86	2.84	1.86	1.74	1.28
DUP	1:116893201-116895200	2000	2.54	1.72	2.14	2.16	1.24	3.2	1.32	2.88
DEL	1:117040801-117044800	4000	1	0	1.72	0.94	0.8	1.6	1.86	1.84
DEL	1:117048801-117050400	1600	0.14	0	2.6	0.68	1.08	1.06	0.98	1.7
DUP	1:117178001-117180000	2000	1.28	1.42	3.9	2.84	2.58	1.2	1.16	2.28
DUP	1:117264401-117266400	2000	2.26	1.26	2.88	2.96	2.26	2.12	2	4.34
DEL	1:117278401-117280000	1600	2.14	2.14	3.04	1.64	1.78	1.34	1.42	2.12
DUP	1:117308001-117309600	1600	1.98	4.14	2	1.24	2.78	1.6	2.34	1.74
DUP	1:117569601-117573200	3600	2.58	1.56	1.86	1.76	1.48	3.36	2.34	2.34
DEL	1:117626401-117628000	1600	2	1.02	1.16	1.64	3.48	1.74	3.5	1.32
DUP	1:117926001-117928000	2000	2.42	3.28	1.58	2.04	1.78	2.8	1.42	1.58
DUP	1:118003201-118004800	1600	2.58	2.54	1.44	0.94	1.92	1.34	3.14	2.68
DEL	1:118053201-118054800	1600	1.32	0.72	3	2.3	0.8	1.22	3.28	2.26
DUP	1:118272401-118274400	2000	2.02	2.58	2.16	3.06	3.2	1.88	3.58	3.5
DUP	1:118280001-118282000	2000	1.42	2.72	3.36	1.22	2.26	2.4	2.72	0.7
DUP	1:118379201-118381200	2000	1.14	1.54	2	3.14	2.48	1.34	1.88	3.32
DUP	1:118448801-118450800	2000	2.28	2.16	1.58	3.24	1.62	4.1	2.04	2.42
DEL	1:118452801-118454400	1600	1.58	0.86	2.72	3.14	1.76	2.26	1.58	1.86
DEL	1:118456001-118458000	2000	1.58	2.54	2.16	2.32	1.64	1.34	0.58	1.74
DUP	1:118479601-118482000	2400	2.02	2.2	2.36	0.98	3.28	2.4	1.2	1.66
DUP	1:118580001-118581600	1600	1.58	2.12	2.26	2.28	2.2	2.04	2.28	4.08
DUP	1:118637601-118640400	2800	1.72	3.42	1.74	2.52	3.1	1.6	2	2.12
DEL	1:118717201-118718800	1600	2.14	2.26	2.72	1.34	1.34	2.8	0.28	2
DUP	1:118734401-118736000	1600	6.2	4.16	7.34	5.76	6.88	4.94	6.12	8.18
DUP	1:118754801-118756400	1600	3.54	5.42	5.92	3.4	5.8	4.94	2.28	3.42
DEL	1:118785201-118786800	1600	1.88	0.58	0.88	0.68	0.98	2.16	1.58	1.18
DUP	1:118963601-118965600	2000	1.14	2.12	2.42	3.82	1.34	1.6	2.6	2.96
DEL	1:119000401-119002400	2000	3	1.44	2.16	2.46	2.62	1.46	1.3	1.3
DEL	1:119112401-119114400	2000	1	1.82	1.74	0.94	1.2	2.24	1.7	1.12
DEL	1:119226401-119228000	1600	2.68	1.86	2.3	1.1	2.7	2.54	0.86	1.3
DEL	1:119332801-119334800	2000	1.74	2.28	2.6	1.5	1.5	1.06	0.88	1.74
DEL	1:119391601-119393600	2000	1.02	2.16	2.16	2.46	2.22	1.64	1.34	1.94
DUP	1:119558801-119560800	2000	1.42	4	3.04	1.64	1.78	2	2.18	3
DEL	1:119609201-119610800	1600	1.02	2.18	2.92	2.36	1.42	1.88	1.02	1.78
DEL	1:119806801-119808400	1600	2.74	1.46	1.74	1.94	2.1	1.9	3.2	0.44
DUP	1:120072401-120074000	1600	2.12	1.72	1.86	1.64	4.32	1.6	1.56	2.12
DUP	1:120263601-120265600	2000	2.42	2.4	3	1.88	2.5	1.48	3.14	1.34
DUP	1:120327601-120329600	2000	2.92	1.74	2.34	2.06	1.88	1.2	2.2	1.76
DUP	1:120477201-120479200	2000	3.2	1.16	1.64	3.2	1.62	3.4	1.74	2.5
DUP	1:120575601-120577600	2000	3.04	1.96	1.32	2.42	2.22	2.32	2.46	3.86
DUP	1:120658401-120660400	2000	1.44	3.26	2.2	2.24	2.86	1.76	1.92	1.18
DUP	1:120802401-120804000	1600	7.72	7.36	8.22	8.16	6.94	4.94	8.42	7.94
DUP	1:120914801-120916400	1600	2.68	2.82	1.86	2.02	3.54	2.14	1.58	2.02
DUP	1:121057601-121059600	2000	2.34	3.74	3.26	4	2.48	3.98	3.3	2.3
DUP	1:121330801-121332400	1600	16.42	18.24	20.34	16.98	15.36	19.34	22.28	19.8
DUP	1:121406001-121407600	1600	1.32	2.38	2.92	1.52	3.86	2.56	1.94	2.38
DEL	1:121482401-121484400	2000	2.3	2.62	1.16	1.54	2.38	1.62	1.62	0.58
DUP	1:121500401-121502400	2000	6.84	9.26	7.8	5.46	4.58	6.8	7.2	5.2
DEL	1:121532401-121534000	1600	2.4	1.9	3.72	1.82	1.34	1.06	1.04	1.86
DUP	1:121564401-121566000	1600	1.18	3.14	2.64	2.42	0.74	2.58	2.42	1.38
DEL	1:121581201-121585600	4400	1.28	1	1.14	0.96	1.08	1.08	1	0.72
DEL	1:121621601-121623200	1600	1.16	1.48	1.04	1.56	2.02	1.9	3.3	3.36
DUP	1:121687201-121689200	2000	1.58	2.92	1.18	1.92	2	1.34	3.18	3.5
DUP	1:121706001-121707600	1600	1.14	2.1	3.06	2.96	1.52	1.74	1.44	2.34
DEL	1:121861601-121863600	2000	1.42	2.58	2.02	1.76	2.04	1.84	1.72	0.86
DUP	1:121930401-121932000	1600	1.72	3.68	2	1.36	1.62	2	1.58	2.62
DEL	1:122050801-122052400	1600	0.28	1	2.42	1.5	0	1.34	0.58	1.74
DEL	1:122132001-122133600	1600	0.44	2.06	3.94	2.36	1.84	1.08	1.76	1.62
DUP	1:122187601-122189600	2000	2.58	2.28	1.88	1.36	3	2.66	1.44	3.04
DUP	1:122206401-122208400	2000	2.02	1.44	2.04	1.94	2.26	2	1.74	4.12
DEL	1:122210401-122213600	3200	2.16	0.74	1.02	1.26	0.84	0.28	1.32	2.02
DUP	1:122302001-122303600	1600	1.58	2.06	1.28	2.06	2.06	3.1	1.04	2.82
DUP	1:122303601-122305200	1600	1.16	2.24	1.74	2.72	2.36	1.88	1.9	2.58
DUP	1:122328401-122330000	1600	3.4	1.26	2.02	1.64	2.48	3.46	1.86	2.72
DUP	1:122422001-122423600	1600	1.74	2.08	0.88	1.4	4.04	2.32	2.4	1.5
DEL	1:122456801-122458400	1600	2.14	1	2.3	1.5	1.86	0.54	0.74	1.64
DUP	1:122549601-122551200	1600	2.86	1.92	2.6	1.82	2.12	3.24	1.06	1.94
DUP	1:122698401-122700400	2000	0.86	2.66	2	2.96	3.9	2.02	1.42	2.46
DUP	1:122724001-122725600	1600	2.46	2.5	2.06	2.22	1.68	2.82	2.64	3.72
DUP	1:123119201-123120800	1600	4.14	6.58	1.86	3.36	4.26	4.36	2.72	4.2
DUP	1:123423201-123425200	2000	1.58	2.86	3.18	2.96	2	1.76	2.46	3
DUP	1:123506001-123507600	1600	3.36	1.96	0.72	2.66	1.46	2.5	1.98	2.54
DEL	1:123545201-123546800	1600	1.28	3.12	0.72	2.42	0.82	1.2	1.14	1.72
DUP	1:123562801-123564800	2000	1.58	3.36	1.74	1.9	1.62	2.14	2.68	3.14
DUP	1:123566401-123568000	1600	2.28	1.7	2.3	3.24	2.96	2	1.58	1.84
DUP	1:123672801-123674800	2000	2.12	2.72	1.44	3.24	2.14	2.26	2.04	3.96
DUP	1:123689601-123691600	2000	3.32	1.28	3.6	2.32	2.92	1.48	2.48	3.5
DEL	1:123802001-123804000	2000	1.14	2.24	2.02	1.76	1.2	1.48	2.58	2.68
DUP	1:123897601-123899200	1600	2.58	1.28	3.6	1.88	1.08	3.06	1.72	1.42
DEL	1:123930001-123932000	2000	2.26	1.84	1.14	2.02	2.3	1.74	1.14	1.44
DUP	1:124040801-124042800	2000	1	1.96	1.3	1.76	1.52	3.74	2.72	2.4
DUP	1:124104401-124106000	1600	1.58	2.72	3.36	1.8	0.82	2.14	1.58	2.76
DUP	1:124148401-124150000	1600	6.36	6.16	3.9	5.4	5.08	6	3.86	3.64
DEL	1:124393601-124396000	2400	1.14	1.82	1.14	1.76	2.36	2.02	2.14	3.28
DEL	1:124689201-124691200	2000	1.14	1.44	3.42	1.24	2.84	0.8	1.14	3.42
DUP	1:124926401-124928400	2000	1.3	3.36	2.48	1.66	2.08	1.9	1.74	2.08
DUP	1:125016001-125017600	1600	3.42	1.58	2.28	2.16	1.5	1.86	2	1.7
DEL	1:125045601-125047200	1600	1.14	2.06	3.18	2.8	1.34	0.68	1.72	1.94
DUP	1:125120001-125121600	1600	1.14	2.68	2.86	2.58	1.48	2	1.42	3.14
DEL	1:125234401-125236800	2400	2.14	2.78	1.28	2.72	0.8	2.66	1.86	1.28
DEL	1:125316401-125318000	1600	1.98	2.88	2.62	0.82	2.62	1.6	1.74	1.42
DEL	1:125365601-125367200	1600	1.72	1.56	1.28	1.76	1.76	2.94	2.74	1.42
DUP	1:125525201-125526800	1600	2.42	3.64	2.18	1.52	2.48	2	1.58	1.62
DUP	1:125647601-125649200	1600	2	2.28	2.86	4.08	2.58	1.6	1.88	3.6
DUP	1:125678401-125681600	3200	3.42	1.98	3.6	1.88	2.2	2.4	2.58	1.14
DUP	1:125782401-125784400	2000	2.28	2.42	1.42	1.6	2.96	1.06	1.86	2.96
DEL	1:125799601-125801200	1600	2.58	1.72	1.44	1.22	3.16	2.14	0.72	1.14
DEL	1:125965201-125967200	2000	1.72	1.98	2.62	1.78	1.8	0.8	1.74	1.74
DUP	1:125969601-125971200	1600	3.28	2.52	2.6	3.26	1.2	0.94	2.58	1.42
DEL	1:126076401-126078400	2000	1.84	1.74	2.86	2.02	0.94	2.54	1.14	2.26
DEL	1:126103601-126105200	1600	2	1.68	2.72	2.02	2.66	1.46	1.16	1.14
DEL	1:126355601-126357200	1600	2	2.1	1.58	2.16	2	2.26	0.86	1.14
DUP	1:126623201-126624800	1600	3.14	2.58	2.42	1.88	2.04	1.2	1.72	3.32
DUP	1:126767201-126768800	1600	1.72	1.54	1.58	2.16	2.54	3.16	1.42	3.4
DUP	1:126976801-126978400	1600	9.58	4.8	11	7.14	4.86	14.4	15.42	6
DUP	1:127011601-127013200	1600	1.86	1.4	1.16	3.78	2.66	1.6	2.4	3.26
DEL	1:127163601-127166000	2400	0.56	1.86	2.06	1.18	2.4	2.72	1.88	0.86
DEL	1:127418801-127420800	2000	0.72	1.86	2.02	1.1	1.78	1.58	2.42	2.3
DUP	1:127490001-127492000	2000	1.72	2.26	2.04	2.02	3.22	1.76	1.86	1.86
DUP	1:127493601-127495200	1600	2.54	1.68	2	3.64	2.94	1.74	3	0.98
DUP	1:127564401-127566000	1600	2.42	1.86	1.3	2.86	1.5	2.94	3.04	2.16
DUP	1:127612001-127614000	2000	2.42	2.28	3.14	2.46	3.84	1.06	1.3	2.72
DUP	1:127654401-127656400	2000	2.42	1.84	1.74	1.64	2.66	1.46	1.86	3.26
DUP	1:128260401-128262000	1600	1.9	4.12	1.74	2.24	2.12	1.9	1.04	2.22
DUP	1:128394001-128396000	2000	1.14	4.3	1.74	1.9	2.46	1.88	1.86	1.3
DUP	1:128567201-128568800	1600	2.46	2.52	2.8	4.1	2.02	0.4	2.36	0.88
DUP	1:128645601-128647600	2000	1.42	2.52	2.02	2.42	2.94	2	1.88	3.68
DUP	1:128822001-128824400	2400	2.28	1.72	5.14	1.92	2.06	2.54	1	2.04
DEL	1:128890001-128892400	2400	1.14	2.16	1.9	1.76	1.64	1.58	1.64	3
DEL	1:128935601-128937200	1600	0.86	2.38	3	1.34	2.16	1.2	1.84	2.12
DEL	1:129101601-129103200	1600	1.14	3.08	2	2.06	2.02	0.66	1	3.68
DUP	1:129137201-129138800	1600	2.28	3.36	3	0.54	2.54	1.74	1.42	1.16
DUP	1:129154401-129156400	2000	2.58	1.82	1.86	1.62	2.26	2	3.28	1.68
DUP	1:129216801-129218400	1600	3.32	3.6	1.46	1.1	1.52	2.02	1.02	2.76
DUP	1:129226401-129228400	2000	2	3.76	2	1.22	2.74	2	2.18	1.42
DUP	1:129328801-129330400	1600	2.14	1.68	1	2.04	2.42	2.94	1.72	2.96
DUP	1:129339201-129341200	2000	2.72	2	3.18	2.02	1.76	2.8	2.14	1.86
DEL	1:129362401-129364400	2000	1.28	1.42	1.44	2.3	3.54	1.06	2.42	2.28
DUP	1:129376001-129378800	2800	1.28	2.38	1.58	2.62	2.74	2.26	3.2	1.92
DUP	1:129402001-129403600	1600	4.38	2.1	3.04	1.88	2.26	2.8	4.8	4.2
DUP	1:129488401-129490000	1600	3.14	3.68	1.58	1.74	2.66	0.94	2	2.12
DUP	1:129655601-129657600	2000	4.66	1.96	3.76	1.34	2.4	3.04	1.98	2
DUP	1:129670801-129672800	2000	1.72	1.84	1.18	2.14	2.42	2.14	3.42	1.84
DUP	1:129748001-129749600	1600	0.86	2.52	1.58	1.76	3.46	3.1	1.6	2.46
DEL	1:129825601-129827200	1600	1	2.1	1.28	2.3	3.34	1.6	1.84	1.82
DUP	1:129851601-129853200	1600	1.14	4.48	1.28	1.86	2	2.56	3.42	1.96
DEL	1:129955201-129956800	1600	2.28	1.56	1.72	1.08	0.54	0.14	1.42	2.4
DEL	1:129979601-129981200	1600	1.16	1.4	2.48	0.82	2.02	3.58	2.42	2
DUP	1:130276001-130278000	2000	0.56	2.24	2.46	3.36	1.74	2.14	1.72	1.86
DUP	1:130310801-130312400	1600	1.58	0.7	2.3	3.82	1.46	2.16	3.54	1.86
DEL	1:130374801-130376400	1600	0.72	1.56	2.86	1.48	2.02	2.66	1.72	2.26
DEL	1:130574801-130576800	2000	1.86	0.84	1.88	1.48	2.06	0.66	0.58	0.88
DUP	1:130690401-130692000	1600	1.72	3	3.46	3.14	1.92	3.46	1.32	2.02
DUP	1:130758401-130761200	2800	1.42	1.14	2	3.64	2.42	2.26	1.86	1.86
DUP	1:130825601-130827600	2000	1.72	3.36	1.02	2.54	2.7	2	2.58	3.12
DUP	1:130936801-130938400	1600	1.72	1.74	2.42	2.04	2	3.2	1.6	3.2
DUP	1:131031601-131033200	1600	3.58	1.12	0.86	1.08	2.3	2.28	2.72	3.82
DUP	1:131142001-131143600	1600	1.86	2.86	2.28	0.94	1.48	1.6	2.88	2.58
DUP	1:131145201-131146800	1600	2.14	2.66	3.14	1.76	1.6	1.18	2	1.98
DEL	1:131376001-131378000	2000	0.58	0	2.86	0	1.46	1.34	1.42	3.26
DUP	1:131622401-131624800	2400	1.7	1.42	2.72	2.16	3.5	2.14	3.42	2.14
DEL	1:131631601-131634800	3200	1	1.42	1.3	1.88	1.34	2.18	1.72	1
DEL	1:131644801-131646400	1600	1.14	1.54	1.28	3.24	1.74	1.78	1.14	2.54
DUP	1:131908801-131910800	2000	1.16	3.22	1.32	2.02	2.4	3.46	2.42	2.42
DEL	1:132031601-132033600	2000	2.4	2.24	1.16	2.8	1.46	1.06	1.58	3.12
DUP	1:132076801-132078400	1600	2.42	2.38	2.6	3.86	2.26	3.2	0.72	1.7
DUP	1:132152401-132154400	2000	2.4	2.24	3.6	1.34	2.02	3	2.28	2.72
DEL	1:132321201-132323200	2000	2.42	1.98	1.14	1.64	2.3	2.38	1	0.86
DUP	1:132721601-132723200	1600	1.14	1.28	3.6	2.3	1.46	2.4	1	3.4
DUP	1:132784001-132785600	1600	2.4	3.5	1.88	2.3	1.34	1.84	2.28	2.52
DUP	1:132880401-132882400	2000	2	2.82	0.72	2.66	3.9	1.34	2.14	3.54
DUP	1:132921201-132923200	2000	1	1.7	3.76	3.4	1.34	2.7	2.68	2.42
DUP	1:133006001-133007600	1600	0.42	1.86	2.74	1.64	3.2	3.06	1.58	2.74
DEL	1:133071201-133072800	1600	3.28	1	0.88	2.32	1.8	2	1.58	1.48
DUP	1:133174401-133176800	2400	1.86	1.14	1.46	3.24	1.62	2.56	3.28	1.7
DEL	1:133237601-133239600	2000	2.36	1.58	0.58	1.94	2.4	2.72	1.44	2.96
DUP	1:133415201-133416800	1600	2.68	2.38	1.58	1.36	0.82	2	2.16	3.72
DUP	1:133441201-133442800	1600	1.98	3.08	1.58	3.9	0.94	1.6	2.58	2.26
DUP	1:133465601-133467600	2000	3.82	2.98	2.74	4.32	3.64	1.86	5.14	4.24
DEL	1:133713601-133715600	2000	1.28	1.58	1.58	2.42	1.74	2.26	1.14	2.28
DEL	1:133832801-133835200	2400	3.2	1.54	1	1.98	2	1.26	1.56	3.08
DUP	1:133881601-133883200	1600	1.58	4	2	3.5	1.86	1.46	1.28	2.82
DUP	1:133938801-133940800	2000	3.32	1.82	3.42	2.3	1.74	2.14	1.86	2.68
DUP	1:134044001-134045600	1600	1.58	1.66	2.18	2.02	2.54	2.7	1.28	3.68
DUP	1:134083201-134085200	2000	2.3	3.6	2.74	4.82	2.78	3.06	2.02	4.48
DUP	1:134106001-134108000	2000	2.68	2.28	2.34	3.2	1.86	1.74	1.7	0.84
DEL	1:134126401-134128000	1600	3	2.82	2	0.96	1.62	1.5	1.28	2.68
DUP	1:134264801-134266400	1600	3	1.96	2.42	1.62	2.8	2.02	1.14	2.12
DUP	1:134311201-134312800	1600	1.72	1.12	3.58	2.3	0.8	2.44	2.74	1.98
DUP	1:134324401-134326400	2000	2.28	3.36	2.92	0.54	2.4	2.44	1.72	2.4
DEL	1:134377201-134378800	1600	1	1	0.72	1.36	1.62	1.2	0.44	2.14
DUP	1:134444801-134446400	1600	2.4	1.54	3.28	1.64	2.7	1.76	2.28	2
DEL	1:134571601-134574000	2400	2.42	0.72	1.58	2.42	0.94	1.06	1.42	2.54
DUP	1:134721201-134723200	2000	3.58	2.24	1.58	1.62	1.46	2.8	1.86	2.26
DUP	1:134756001-134758400	2400	2.6	1.56	2.14	1.64	2.58	1.06	2.92	1.98
DUP	1:134765201-134766800	1600	1.3	2.38	2.74	1.12	4.26	1.74	1.42	3.54
DUP	1:134851201-134852800	1600	2.42	1.82	2.16	1.34	2.3	2.28	2.42	3.54
DUP	1:134908001-134910000	2000	2.12	1.7	1.88	2.32	2.42	1.46	3.76	1.98
DUP	1:134919201-134920800	1600	2.82	3.6	1.88	2.02	2.16	1.6	3.12	2.82
DEL	1:134944401-134946400	2000	1.16	2.24	1.74	1.88	1.72	2.28	1.42	1.14
DUP	1:134980801-134983200	2400	1.02	2.4	2.06	4.04	1.6	1.5	2.86	2
DUP	1:135205601-135207200	1600	2.18	2.82	3.82	2.42	1.6	2.06	1.58	3.4
DEL	1:135250401-135252400	2000	1.16	0	0	2.04	0	0	0	0
DUP	1:135259201-135261200	2000	6.5	6.44	8.72	9.16	8.14	6.54	6.86	11.34
DUP	1:135351201-135353200	2000	2.14	3.5	2.16	2.66	1.46	3.06	1.72	2.26
DUP	1:135502401-135504800	2400	2.6	3.36	1.44	1.64	2.14	1.4	2.72	4.38
DUP	1:135546401-135548400	2000	2.16	2.42	3	2.64	0.66	1.92	1.92	2.26
DEL	1:135639601-135641600	2000	1.84	1.86	1.86	2.3	1.74	1.48	0.86	1.9
DUP	1:135644001-135645600	1600	2.54	3.5	2	2.32	1.06	1.34	1.72	2.4
DUP	1:136001201-136002800	1600	1.42	1.88	2	2.84	2.66	2.14	2.12	2.4
DEL	1:136024001-136025600	1600	1.42	1.68	1.42	0.4	2.8	3.06	1.7	1.98
DUP	1:136047601-136049200	1600	2.12	2.1	2.16	1.34	2.58	2.66	1.72	2.54
DUP	1:136059201-136061600	2400	3.12	1.96	1.32	3.36	1.88	2.54	1	1.84
DUP	1:136138001-136139600	1600	2.58	2.12	1.16	2.58	1.9	3.2	1.72	1.16
DUP	1:136158801-136160800	2000	4.9	4.72	5.06	4.12	3.44	8.62	5.92	6.34
DEL	1:136277201-136278800	1600	1.9	2.2	1.9	1.64	3.94	1.74	0.86	1.16
DUP	1:136360001-136361600	1600	1.14	2.1	2.6	3.3	1.32	1.84	3.72	3.06
DUP	1:136484401-136486400	2000	3.2	0.86	2.48	1.1	1.88	2	2.92	2
DEL	1:136570001-136571600	1600	1.58	1.4	1.42	0.68	1.76	2.12	1.72	1.14
DUP	1:136711201-136712800	1600	2.4	1.4	2.72	1.48	2.4	2.94	2.4	2.54
DUP	1:136850001-136852000	2000	1.42	2.82	2.3	0.54	2.66	2.14	2.72	3.54
DEL	1:136902001-136903600	1600	1.98	2.52	3.6	1.62	1.34	1.86	1.56	1.14
DUP	1:136919201-136921200	2000	1.86	1.42	2.16	1.34	2.58	3.06	2	1.58
DEL	1:136960401-136962000	1600	2.68	1.4	0.86	1.22	2.8	1.98	2	0.56
DEL	1:137110001-137112800	2800	0.42	2.66	3.42	1.08	3.24	1.34	0.86	1.84
DUP	1:137122001-137123600	1600	2.14	2.48	2.74	1.08	3.16	2.26	2.16	3.72
DEL	1:137140001-137142000	2000	1.42	1.88	2.16	2.18	1.64	0.94	1.14	2.02
DUP	1:137256801-137258800	2000	1.42	4	1.86	4.08	1.5	2.66	2.02	3.14
DUP	1:137329201-137330800	1600	1.72	0.28	1.58	2.18	2.94	3.34	2.28	1.96
DUP	1:137394001-137396000	2000	1.58	1.74	3.42	2.36	4.22	1.86	1.32	2.68
DUP	1:137434401-137436400	2000	2.96	3.68	1.3	4.04	1.62	2.64	2.86	2.14
DUP	1:137469201-137471200	2000	2.86	1.82	1.16	1.5	2.4	1.88	2.72	1.98
DEL	1:137507601-137509200	1600	1.14	1.72	1.02	3.24	1.22	2.38	0.58	3.24
DEL	1:137556401-137558000	1600	2.16	1.74	1.02	2.06	1.92	1.46	0.58	2.88
DUP	1:137616401-137618400	2000	2.14	1.54	2.3	1.76	3.2	2.26	3.46	1.58
DUP	1:137633601-137636000	2400	2.12	1.7	3.14	1.62	3	1.2	2.58	1.84
DEL	1:137842401-137844800	2400	1.56	1.7	1.42	2.62	1.24	1.6	1.6	2.86
DEL	1:137851201-137853200	2000	1.28	2.1	3.32	1.08	1.52	1.98	1.42	1.74
DUP	1:137928401-137930800	2400	2.26	1.42	2	2.56	3.06	1.6	3.76	2.12
DUP	1:137986001-137987600	1600	1.14	3.14	2.58	2.02	2.02	3.34	2.42	3.86
DUP	1:138020801-138022800	2000	2.4	1.58	2.6	1.1	2.46	1.88	2.18	2.3
DEL	1:138391601-138393200	1600	1.72	3.5	0.72	2.7	1.46	2.4	1.14	1.4
DEL	1:138505201-138506800	1600	2.02	1.96	1.16	2.56	1.46	1.62	3	1.84
DEL	1:138696001-138697600	1600	1	3.5	1.3	1.22	2.08	2.4	2.72	1.56
DUP	1:138790001-138791600	1600	3.72	1.96	2.28	1.08	2.38	1.74	2.86	1.84
DUP	1:138846801-138848400	1600	1.14	2.88	3.06	3.1	3.46	1.86	1.42	1.58
DEL	1:138859601-138861200	1600	1.72	1.52	1.14	2.94	3.44	1.6	0.86	2.12
DEL	1:138984801-138986400	1600	1.02	1.74	2.86	1.64	2.22	2.42	1.16	1.46
DEL	1:139110801-139112800	2000	1.7	1.26	1.44	0.54	1.86	1.2	2.42	1.98
DEL	1:139168001-139170000	2000	1.42	0.98	3.14	2.02	1.72	2.54	1.86	1.56
DUP	1:139180001-139182000	2000	2.4	2.1	1.42	3.34	1.86	3.5	2.02	1.84
DUP	1:139262801-139264400	1600	7.64	5.32	4.72	3.78	3.84	4	3.86	5.48
DUP	1:139396801-139398800	2000	1.86	1.42	2.46	2.3	2.4	4.8	1.3	2.4
DUP	1:139474401-139476400	2000	1.14	2.66	1.92	3.4	2.14	2.14	1.42	4.1
DUP	1:139527201-139529200	2000	2.28	4.02	2.3	2.42	1.58	2.94	1.74	2.12
DUP	1:139578401-139580000	1600	2	2.66	3	2.3	0.94	1.6	2.14	2.68
DEL	1:139736001-139737600	1600	1.86	2.26	2.6	0.82	2.3	1.2	2.3	2
DEL	1:139830801-139832400	1600	0.42	0.7	1.58	0.28	0.54	0.26	0.72	0.28
DEL	1:140031201-140032800	1600	3.04	1.68	2.72	0.96	1.92	2.14	0.58	1.7
DUP	1:140111201-140113200	2000	2.4	1.86	2.86	3.14	3.74	2.14	2	2.6
DUP	1:140114801-140116800	2000	1.86	4	2.88	2.3	4.14	0.66	1.58	2.28
DUP	1:140140001-140142000	2000	3.46	2.92	1.3	0.94	1.98	2.54	2.04	1.6
DEL	1:140228401-140230000	1600	0.72	2.48	3.06	1.36	1.4	2	1.58	1.58
DEL	1:140351201-140354000	2800	2.58	2.1	1.16	1.86	1.06	1.62	2	1.98
DEL	1:140476401-140478000	1600	2.42	1.44	2.46	1.66	3.06	2	1.28	1.62
DEL	1:140478401-140480400	2000	1.58	1.4	1.88	1.34	2.8	1.18	2.74	1.56
DEL	1:140506801-140508400	1600	1.84	1.74	1.58	0.82	2.58	1.62	3.18	1.74
DUP	1:140516001-140517600	1600	1.42	2.52	3.04	2.3	2	1.74	2.86	1.56
DUP	1:140575201-140576800	1600	1.72	2.6	1.88	2.18	3.88	2.02	0.88	2.04
DUP	1:140579601-140581600	2000	4.14	2	2.86	1.36	4.02	3.6	2.62	5
DUP	1:140644801-140646400	1600	3.14	1.44	2.14	1.76	3.74	1.86	2.16	2
DEL	1:140704401-140706800	2400	1.84	2.6	1.6	3.24	2.3	1.06	1.46	1.42
DEL	1:140719601-140721600	2000	2.68	2.4	1.28	2.04	2.16	2.26	2	1.14
DUP	1:140848001-140850000	2000	1.86	2.24	1.14	3.2	2.24	1.86	1.72	2.26
DEL	1:140968401-140970400	2000	0.42	2.52	1.88	1.92	3.48	1.34	1.58	0.7
DEL	1:141209201-141210800	1600	0.86	2.22	3.76	2.58	1.84	0.8	1.14	2.12
DUP	1:141308401-141311600	3200	3.76	1.84	2.86	1.34	1.86	2.28	1.42	1.96
DUP	1:141609201-141611200	2000	2.72	3.26	2.3	1.88	2.2	2.02	1.98	1.04
DUP	1:141678001-141679600	1600	3.14	3.5	1.44	2.42	1.48	2.7	3.18	2.68
DUP	1:141708001-141710000	2000	1.72	4.14	1.58	2.46	1.24	2	2.92	1.74
DUP	1:141907601-141909200	1600	2.58	1.28	2.48	1.62	2	3.24	2	2.74
DUP	1:141957201-141958800	1600	1.58	2.94	2.14	1.62	3.24	1.86	2	2.54
DUP	1:142102001-142104400	2400	2.14	3.12	1.74	1.36	2.46	2.94	3.28	2.46
DUP	1:142168001-142169600	1600	0.86	2.86	2.74	2.86	2.48	1.6	2.3	2.3
DUP	1:142263601-142265200	1600	1.42	1.4	2.46	1.46	1.86	2.28	4.28	1.56
DEL	1:142272001-142273600	1600	2.14	2.1	1.74	1.48	3.34	0.66	1.74	0.86
DEL	1:142458401-142460000	1600	1.72	2.92	1.3	2.14	2.9	1.2	1.88	1.42
DEL	1:142471201-142472800	1600	2.82	1.12	1.14	2.02	2.26	1.2	2.86	1.26
DUP	1:142483201-142485200	2000	1.42	1.54	2.14	2.7	1.88	2.24	3.14	2.82
DEL	1:142670001-142671600	1600	1.58	1.82	1.58	0.82	3.1	2.7	3	1.28
DEL	1:142765201-142766800	1600	3.14	1.7	1.16	1.22	1.62	1.86	2	2.82
DUP	1:142778001-142780000	2000	1.86	3.78	2.6	2.04	1.74	1.6	3.04	1.98
DUP	1:142823601-142825200	1600	3.42	1.68	2.02	1.76	2.54	3.06	1.42	2.94
DEL	1:142983201-142984800	1600	2.42	1.26	1.58	2.96	1.86	1.98	1.72	1.84
DUP	1:143028801-143030400	1600	1.7	2.8	2.6	1.62	2.94	2.58	1.42	3.4
DUP	1:143096401-143098400	2000	2	3.92	2.6	2.3	1.74	2.16	3	2.28
DUP	1:143100401-143102000	1600	1.74	3	1.02	2.16	1.46	3.36	1.44	2
DUP	1:143123601-143125200	1600	1.42	1.68	3.14	2.7	2.4	2.4	1.14	2
DUP	1:143221601-143223200	1600	2.82	1.72	2.42	2.7	1.74	3.2	1.28	2.26
DUP	1:143323601-143325200	1600	1.98	2.66	2.6	2.42	1.46	2.94	2	0.56
DUP	1:143328801-143330800	2000	2.58	1.68	1.58	2.26	2.4	2.02	4.18	1.42
DUP	1:143357601-143359200	1600	2.14	2.3	2.16	2.86	1.92	2.4	1.3	3.2
DEL	1:143374001-143376400	2400	1.58	2.28	1.74	1.92	0.84	2.16	1.58	2.06
DUP	1:143430401-143432000	1600	4.66	3.36	3.86	2.84	3.86	3.46	2.72	3.36
DUP	1:143557601-143560800	3200	2.16	2.4	2.92	2.06	1	2.8	1.18	1.86
DEL	1:143576401-143578400	2000	1.56	1	2.42	1.22	0.94	1.18	1.42	1.28
DUP	1:143595601-143597200	1600	1.56	1.54	3.28	1.64	2.32	1.74	2.72	1.82
DUP	1:143604001-143605600	1600	2.28	1.12	2.48	1.62	2	3.6	1.58	1.68
DUP	1:143668801-143670800	2000	1.7	2.5	1.3	2.94	2.54	2.8	2	1.42
DEL	1:143718401-143720400	2000	0.86	2.1	1.86	1.92	1.94	2.14	1.88	2.34
DUP	1:143734001-143735600	1600	3.28	2.14	1.88	2.04	2.32	1.74	2.42	2.4
DUP	1:143870401-143872000	1600	1.3	2.52	1.88	3.6	1.46	2.14	1.72	2.4
DEL	1:143894001-143895600	1600	1.16	3.44	2.2	1.22	1.86	1.58	1.42	2.8
DUP	1:143904401-143906000	1600	2.82	3.4	1	3.1	1.76	1.86	1.42	2.58
DEL	1:143964001-143965600	1600	2.28	1.14	1.16	1.46	2	2.28	1.86	2.4
DEL	1:143997601-143999200	1600	0.58	0.7	2.14	0.54	1.46	1.84	0.84	2.68
DUP	1:144024401-144026000	1600	2.54	2.86	2.34	1.36	2.86	2.7	1.86	3.04
DEL	1:144046001-144047600	1600	0.86	1.58	1.58	2.72	2.88	1.46	3	0.86
DEL	1:144183201-144185600	2400	3.28	1.42	2.02	2.02	1.46	1.32	2.12	1.58
DUP	1:144223201-144224800	1600	2	1.28	1.58	3.26	2.56	2.14	1.86	3.42
DUP	1:144258801-144261200	2400	2.12	2.94	1.72	3.64	1.74	2.4	3.12	2.24
DUP	1:144317601-144319200	1600	1.28	1.4	1.72	3.64	2.42	2.16	2.74	1.7
DEL	1:144406801-144408800	2000	1.72	2.12	1.74	2.96	1.34	1.06	2	2.26
DEL	1:144412801-144414400	1600	0.14	2.38	2.14	2.02	1.64	1.84	1	1.02
DEL	1:144430801-144432400	1600	1.3	1.74	3.5	2.78	1.54	0.94	1.48	0.74
DUP	1:144435201-144436800	1600	2.68	2	1.44	2.18	2.16	2.14	1.44	3.86
DUP	1:144456801-144458400	1600	1.98	2.54	0.86	2.86	2.18	2.8	2.58	1.74
DUP	1:144468001-144469600	1600	2.68	3	3.04	1.06	2.64	2.4	2.58	0.98
DUP	1:144524001-144526400	2400	3.2	2	3	1.36	2.02	2.06	3.06	1.28
DEL	1:144603201-144605200	2000	2.14	1.28	1.16	1.34	1.92	1.2	3.58	1.44
DEL	1:144827201-144828800	1600	2.54	2.12	1.14	1.88	1.76	3.2	1.72	1.58
DUP	1:144886001-144888000	2000	2.42	3.08	2.46	2.16	1.86	3.06	2.86	1.28
DUP	1:145086001-145088800	2800	1.72	2.1	3.32	3.4	1.88	1.6	1.16	2.6
DUP	1:145167601-145169600	2000	2.72	2.14	1.58	2.58	3.82	2.66	2.86	3.76
DUP	1:145306001-145308000	2000	2.86	3.86	1.42	1.5	1.5	2.38	2.86	1.58
DUP	1:145426401-145428400	2000	2.16	1.68	1.14	2.16	2.14	2.82	2.86	1.14
DUP	1:145537601-145539200	1600	1.94	1.92	2.42	2.7	0.94	2.66	3.58	3.4
DEL	1:145577201-145579200	2000	0	0.42	1.16	0	0.4	0.14	0.58	0.14
DUP	1:145598401-145600400	2000	3.72	2.16	2.6	3.06	1.96	2.26	1.32	1.88
DUP	1:145625601-145627200	1600	2.58	2.54	1.44	1.62	1.88	2.54	3.72	2.12
DUP	1:145710401-145712000	1600	0.98	3.08	3.72	1.48	2.8	2.56	1.32	0.84
DUP	1:145887601-145889200	1600	1.86	1.72	2.58	3.24	1.88	1.46	2.1	1.92
DEL	1:146188401-146190400	2000	1.28	1.32	0.86	0.7	0.7	2.42	1.9	1.62
DUP	1:146207601-146209200	1600	1.14	2.64	3.2	2.42	1.58	1.38	2.34	2.96
DUP	1:146224401-146226400	2000	1.28	2.26	2.58	2.3	2.84	3.6	3.14	1.28
DEL	1:146370401-146372000	1600	2.58	1.16	2.62	2.56	2.18	2	1.28	1.14
DUP	1:146688401-146690400	2000	2.72	1.68	3.28	2.02	1.48	1.6	1.74	2.68
DUP	1:146781201-146783200	2000	1.34	1.86	1.74	2.3	1.22	1.74	3.94	2.16
DUP	1:146844401-146846400	2000	2.18	3.68	2.5	1.5	2.26	2.14	3.04	1.16
DUP	1:147042401-147044000	1600	2.58	1.4	1.72	1.22	2.66	2.42	1.42	3.08
DUP	1:147070001-147071600	1600	1.72	4.04	1.84	2.04	3.68	2.12	1.66	2.24
DUP	1:147108401-147110000	1600	1.58	1.4	2.18	2.42	2.3	3.4	2.88	1.28
DUP	1:147190801-147192400	1600	3.26	2.54	3	2.56	1.88	1.46	2.42	2.12
DUP	1:147227601-147229200	1600	1.42	1.82	3.58	2.56	2.84	1.08	2.68	2.54
DEL	1:147704001-147706400	2400	1.86	3.78	1.44	2.3	1.62	2.14	1.28	1.42
DEL	1:147826801-147828800	2000	0	0.98	1.46	0	1.76	0.14	0	0
DUP	1:148035201-148037200	2000	3	2.54	5.28	2.3	2.3	3.46	3	2
DUP	1:148101601-148103200	1600	1.86	2.26	3.86	2.16	1.86	1.6	1.14	2.58
DUP	1:148104801-148106800	2000	2.12	3.08	2.28	1.08	3.26	3.6	1.28	2.4
DUP	1:148170801-148173200	2400	4	2.94	1.86	3.26	2	4.14	3	2.38
DUP	1:148479601-148481200	1600	1.14	1.4	1.92	0.94	2.64	2.8	2.82	2.42
DUP	1:148535601-148537200	1600	3.26	1.96	2.58	2.02	2.02	1.46	2.86	1.58
DUP	1:148590401-148592000	1600	3.14	2.24	2.34	2.3	1.06	2.56	3.28	1.58
DUP	1:148760801-148762400	1600	2.28	1.98	1.44	2.8	2.8	2.14	4	1.98
DUP	1:148870401-148872000	1600	0.86	1.12	2.02	3.24	2.54	1.88	2.3	2.54
DEL	1:148892401-148894400	2000	1.3	2.42	1.44	2.42	1.36	1.86	1.44	1.42
DUP	1:148942801-148944400	1600	1	2.4	2.16	2.32	1.64	3.06	1.72	2.74
DUP	1:149010401-149012000	1600	1.58	2.8	3.42	1.76	1.86	1.34	2.28	2.26
DUP	1:149075201-149076800	1600	2.54	2.34	1.14	2.88	1.12	2.94	2.02	2.72
DEL	1:149217201-149219600	2400	1.28	1.66	1.58	3.06	1.34	1.88	2.28	2.42
DEL	1:149345201-149347200	2000	2.96	2.1	0.72	2.96	0.8	0.8	0.72	1.84
DUP	1:149373601-149375600	2000	1.28	2.12	1.74	4.9	3.2	2.54	2.72	2.66
DEL	1:149382401-149384400	2000	1	1.68	1.88	2.56	2.4	1.46	1.58	0.84
DUP	1:149452401-149454000	1600	2.02	2.5	0.74	2.48	2.66	2.96	2.16	1.72
DEL	1:149528401-149530000	1600	2.46	1.64	3.22	2.02	1.28	2.34	1.42	0.74
DUP	1:149548801-149550400	1600	0.86	3.96	2.74	2.56	2.3	2.66	1.58	2.58
DUP	1:149583201-149585200	2000	2.58	2.1	0.92	1.76	1.76	2.5	3.28	2.26
DUP	1:149716401-149718000	1600	2.12	1.82	3.06	1.9	1.22	1.74	1	3.36
DUP	1:149764401-149766400	2000	2.72	3.82	2.74	3	4.76	2.64	2.72	3.58
DUP	1:149836401-149838800	2400	1.28	2.68	2.86	2.98	1.24	2.48	2.46	2.96
DEL	1:149942001-149944000	2000	2.14	1.42	1.58	2.96	3.1	0.66	2.28	1.54
DEL	1:150041201-150042800	1600	2.26	1.54	0.86	1.62	3.06	2.38	2	0.98
DUP	1:150116401-150118000	1600	3.26	3.64	2.06	1.76	2	1.18	1.28	1.74
DUP	1:150176001-150177600	1600	2.74	3.78	2.36	1.34	2.8	0.8	1.28	2.26
DUP	1:150302001-150304000	2000	3	1.84	2.14	3.64	2.94	3.2	3.42	4.1
DEL	1:150514401-150520000	5600	1.44	0.84	2.04	0.68	0	0.82	0.72	2.12
DEL	1:150532801-150536800	4000	2.34	0.64	2.56	0.9	0	1	0.86	2.3
DEL	1:150537601-150539200	1600	1.98	0.42	2.16	1.76	0.4	0.8	1.58	2.42
DEL	1:150543201-150545600	2400	2.3	0.56	0.86	1.08	0	1.06	1.42	2.88
DUP	1:150687201-150689200	2000	2.14	2.66	3.18	1.34	2.84	2.06	1.74	1.7
DUP	1:150714001-150715600	1600	2.58	2.1	1.16	4.04	1.08	3.24	1.32	1.14
DUP	1:150727601-150729600	2000	2.86	3.36	2.74	3.14	4	4.8	1.88	4.1
DUP	1:150751201-150753200	2000	1.86	2.98	1.58	1.9	1.46	2.54	1.28	4.42
DUP	1:150826001-150828400	2400	1.58	3.08	2.58	2.16	1.74	1.46	1.98	2.14
DUP	1:150842001-150844000	2000	1.98	2.72	3.42	2.3	2.3	1.6	2.18	2.18
DUP	1:150966401-150968000	1600	2	2.98	4.32	2.16	1.72	2.08	1.52	2.1
DEL	1:151136801-151138800	2000	2.28	2.68	1.32	1.38	1.22	1.06	2.42	1.46
DEL	1:151175201-151177200	2000	3.72	0.98	1.3	1.62	2.4	1.06	0.42	1.14
DUP	1:151194401-151196400	2000	1.86	3.22	2.72	1.12	3.36	1.34	2.34	1.02
DEL	1:151300801-151302400	1600	1.28	2.4	3.82	0.94	1.6	1.84	1.44	1.42
DEL	1:151427201-151428800	1600	0.58	2.02	1.02	1.76	1.66	0.8	1.6	1.9
DUP	1:151479601-151481600	2000	2.02	1.58	3	2.3	2.94	2	1.42	1.9
DUP	1:151490801-151492400	1600	2.26	2.94	2	2.32	1.22	2.82	2.82	1.7
DUP	1:151495201-151497200	2000	1.42	2.8	1.28	2.42	3.74	1.76	2.42	2.26
DEL	1:151695201-151697600	2400	1.42	2.26	2.46	1.48	2.96	2	1.14	2.26
DEL	1:151709201-151710800	1600	1.42	1.56	0.58	1.64	2.1	0.8	2.74	2.14
DUP	1:151750801-151752400	1600	1.28	2.24	2.16	2.16	2.54	1.2	3.72	1.7
DEL	1:151765601-151767200	1600	2	1.26	2.86	2.16	1.08	1.86	2	1.84
DEL	1:151777601-151779600	2000	1.7	0.28	2.46	2.18	1.34	1.86	2.28	1.84
DUP	1:151782801-151784800	2000	1.28	2.5	1.6	2.8	1.76	2.54	2.96	1.84
DUP	1:151890401-151892400	2000	1.72	1.82	2.72	2.56	2.5	1.2	3	3.96
DUP	1:151905601-151908000	2400	2.86	2.24	2.14	2.32	2.56	1.34	1.28	2.86
DUP	1:151982001-151983600	1600	1.42	1.4	3	2.56	1.2	1.86	4.14	2.66
DUP	1:152299201-152300800	1600	1.28	1.96	1.02	2.72	2.8	1.74	2.58	2.82
DUP	1:152634801-152636800	2000	6.64	8.28	6.5	5.44	5.36	6.6	5.98	5.04
DUP	1:152656001-152658000	2000	2.28	1.88	3.32	1.78	1.38	2.28	2.48	3.5
DUP	1:152903601-152905600	2000	1.7	2.78	2.14	3.4	0.94	2.66	1.72	2.12
DUP	1:152972001-152974000	2000	2.72	1.38	2.14	1.34	2.3	2.26	3.58	2.4
DUP	1:153016001-153018800	2800	2.26	3.32	2.58	1.62	2.16	3.74	2.16	2.66
DUP	1:153032001-153033600	1600	1.32	1.86	2.4	1.78	2.84	1.7	3.68	2.68
DEL	1:153068001-153069600	1600	1.58	1.4	0.42	2.14	2	3.06	1.28	2.82
DUP	1:153262001-153263600	1600	2.12	1.42	2.14	0.96	1.38	2.14	2.48	3.72
DUP	1:153298001-153300000	2000	1.72	3.22	1.58	2.42	1.6	2.94	3.28	2.12
DUP	1:153302001-153303600	1600	1.84	1.96	3.04	2.04	1.64	2.54	1.86	2.96
DUP	1:153432001-153433600	1600	1.98	1.14	2.16	1.88	1.38	2.4	3.14	2.02
DEL	1:153449201-153450800	1600	1.28	1.56	1.58	1.62	1.22	1.6	3.32	3.46
DUP	1:153590001-153592400	2400	1.28	2.52	2.72	2.18	2.4	1.74	2.74	1.14
DEL	1:153641601-153643200	1600	1	0.84	2.02	3.26	2	2.56	2.3	1.28
DUP	1:153710401-153712000	1600	1	3.36	1.14	1.48	2.8	3.02	2.58	1.54
DUP	1:153715601-153717600	2000	2.14	2.52	1.86	3.5	0.94	2.54	1.72	1.98
DUP	1:153805201-153806800	1600	2.12	1.84	2.14	2.56	0.94	1.46	4	2
DUP	1:153915601-153917600	2000	2.58	1.42	2.16	1.9	2.46	2.4	1	2.6
DUP	1:154036801-154038400	1600	1.42	2.38	3.28	2	2.12	1.76	1.58	1.72
DEL	1:154082801-154084800	2000	0.72	1.16	0.86	0.68	1.52	2.26	1.92	1.32
DUP	1:154210401-154212000	1600	1.3	1.24	1.74	2.56	2.02	3.2	1.58	3.46
DUP	1:154273601-154275200	1600	2.12	2.78	3.04	1.76	2.16	2.14	1	1.44
DEL	1:154326401-154328800	2400	2	2.94	1.3	2.42	1.58	2	2.72	0.98
DUP	1:154584801-154587200	2400	2.96	3.96	3.18	2.04	1.76	1.86	1.42	0.98
DUP	1:154667601-154669200	1600	2.14	2.12	3.42	1.34	1.48	2.38	4.1	1.72
DUP	1:154730001-154731600	1600	1.7	3.42	2.02	1.08	1.9	1.74	2.02	3.64
DEL	1:154792401-154794000	1600	3.18	1.74	1.6	1.52	0.84	2.4	1.02	2.8
DEL	1:154843601-154845200	1600	0.86	1.28	1.28	2.46	2.7	2.54	1.58	2.28
DUP	1:154984801-154986800	2000	1.58	1.82	1.58	2.46	1.22	3.2	1.58	3.12
DEL	1:154995601-154998800	3200	1.42	1.12	2.48	3.36	1.92	1.62	2.42	1.58
DEL	1:155368801-155370400	1600	2.82	1.4	2.48	1.06	2.38	2.54	1.42	1.28
DUP	1:155638401-155640400	2000	2.42	1.8	2.6	2.56	3.24	2.96	1.28	2.12
DUP	1:155746801-155748400	1600	2.04	1.94	1.76	3.26	1.74	1.22	2.18	1.86
DUP	1:155836801-155838400	1600	1.7	2.52	2.16	2.56	2.16	3.06	1.42	1.42
DUP	1:156083601-156085600	2000	0.86	1.26	2.6	1.88	2.54	1.84	2	3.12
DUP	1:156114801-156116400	1600	2.58	1.82	1.3	2.3	3.06	1.22	2	2.82
DUP	1:156350001-156352800	2800	1.58	2.54	1.58	2.3	2.72	1.58	2.86	2.82
DUP	1:156372001-156373600	1600	1.28	2.14	2.16	2.86	1.76	2.66	0.72	2.6
DEL	1:156400801-156402800	2000	1.14	1.14	2.14	1.64	1.78	1.86	0.86	1.3
DEL	1:156439601-156441200	1600	1.58	1.56	1.16	0.8	2.58	1.6	3.04	2.16
DUP	1:156445201-156447200	2000	1.14	2.86	2.88	3.26	2.16	2	2.14	3
DEL	1:156472001-156474000	2000	2.54	1.4	1.16	1.22	1.48	1.62	2.02	2.38
DEL	1:156654401-156656000	1600	2.54	1	2	2.04	1.62	2	0.86	2.86
DUP	1:156664801-156666800	2000	16	17.68	19.04	14.84	22.14	22.54	19.48	21
DUP	1:156688801-156690400	1600	1.98	2.24	0.86	2.3	2.14	1.74	3.42	1.98
DUP	1:156852401-156854400	2000	3.58	1.96	1.3	2.58	2.26	2.8	2.02	1.56
DUP	1:156993601-156995200	1600	1.98	2.66	1.72	2.3	1.88	2.54	3.42	4.06
DUP	1:157139601-157141600	2000	1.28	1.44	3.28	2.02	2.04	1.46	3.78	2.28
DUP	1:157152001-157154000	2000	3.14	1.84	2.58	2.42	3.06	1.98	3	3.54
DEL	1:157158001-157160000	2000	1.72	0.84	1.58	2	1.76	1.86	1.84	3.14
DUP	1:157172401-157174400	2000	1.72	3.64	1.58	2.3	2.02	2.94	2.42	1.84
DUP	1:157198001-157200000	2000	2.14	4.8	2	3	2.94	2.14	2.42	4.38
DUP	1:157288801-157290800	2000	2.46	2.1	3.06	2.42	2.14	1.06	0.58	2.68
DUP	1:157292001-157293600	1600	2.42	1.68	2.72	2.16	3.2	1.34	1.02	2.14
DEL	1:157294801-157296400	1600	1.16	3.26	1.16	1.34	2.02	0.94	0.86	3.82
DUP	1:157301601-157303600	2000	2.86	2.52	2.16	3.68	2.26	0.8	1	2.68
DEL	1:157313201-157314800	1600	2.58	1.96	1.42	3.36	2.02	2.4	0.14	1.98
DUP	1:157324801-157328000	3200	1.8	2.58	2.08	2.18	2.36	1.2	0.8	3.3
DEL	1:157340401-157343200	2800	1.84	3.08	1.14	2.56	2.42	0.8	1.28	1.28
DUP	1:157344801-157346800	2000	2.28	3.46	2.6	2.84	2.32	1.86	0.86	2.46
DUP	1:157386801-157388400	1600	2.96	4.2	2.46	2.78	2	3.5	1.72	1.76
DEL	1:157550801-157552800	2000	0.44	2.26	0.72	1.22	1.22	0.8	1	0
DUP	1:157607601-157609200	1600	1.58	2.4	3.18	3.68	2.54	1.86	1.28	2.12
DEL	1:157634001-157635600	1600	1.74	1.14	1.18	2.42	0.68	3.1	2.74	2.82
DUP	1:157803601-157806000	2400	0.86	1.54	1.44	1.76	2.3	3.5	2.58	2.12
DEL	1:158100801-158102800	2000	1.42	1.12	1.14	2.04	2.24	2.56	1.28	0.84
DUP	1:158112001-158113600	1600	1.72	2.26	2.6	3.14	3.06	0.94	1.14	2.26
DEL	1:158130401-158133600	3200	0.86	1	0	1.26	0	0	0	0.6
DUP	1:158141201-158143200	2000	3.32	2.52	1.72	4.58	2.32	1.88	2.46	1.84
DUP	1:158264001-158266000	2000	1.42	2.8	3.58	1.88	2.94	2.56	1.84	1.4
DEL	1:158323601-158325600	2000	1.3	2.26	1.92	1.5	1.86	1.46	1.88	1.56
DUP	1:158426001-158428000	2000	2.14	4.48	2.88	3.78	5.34	5.02	5.86	4.66
DUP	1:158464401-158466400	2000	14	12.6	12.98	13.62	13.74	14	14.72	12.72
DUP	1:158674401-158676000	1600	2.82	1.54	1.44	2.02	2.8	2.82	2.58	2.58
DEL	1:158776401-158778000	1600	0.88	1.14	3.04	1.34	0.66	0.8	1.28	1.72
DUP	1:158932001-158934000	2000	1.42	1.42	2.16	1.52	1.6	2.28	2.42	3.18
DEL	1:159110401-159112000	1600	3.28	0.72	2.58	1.08	2.42	1.86	2	1.58
DUP	1:159130801-159132800	2000	2.68	1.54	3.72	1.9	2.94	1.86	2	3.18
DUP	1:159139601-159141600	2000	3.46	1.56	1.44	1.18	2.1	2.32	2.54	2
DUP	1:159197201-159198800	1600	1.88	3	0.86	1.22	1.64	2.4	3	2.06
DUP	1:159204001-159205600	1600	1.42	4.58	2.16	3.3	2.56	3.74	1.58	1.86
DUP	1:159394801-159396400	1600	1	2.24	3.54	1.9	3.1	2.74	1.72	1.84
DUP	1:159506401-159510000	3600	1.9	2.16	1.44	2.04	1.34	3.16	2.02	3.68
DEL	1:159759201-159760800	1600	1.72	1.72	1.02	2.3	2.26	1.46	1.72	2.94
DUP	1:159809601-159811200	1600	1.86	2.26	2.46	1.92	2.46	2.28	3.14	3.36
DUP	1:159925601-159927600	2000	2.14	1.58	1.46	1.76	1.34	2.94	1.86	3.26
DUP	1:159963601-159965200	1600	2.4	1.42	3.18	2.26	2.16	1.34	1.58	1.84
DEL	1:160132001-160133600	1600	1.28	1.4	2.58	1.62	1.76	2.9	1.14	1.84
DUP	1:160180801-160182800	2000	1.98	4.06	2.74	2	1.52	2.02	1.58	1.72
DUP	1:160195601-160197600	2000	2.86	2.52	2.86	2.3	0.94	1.6	1.72	2.4
DUP	1:160412401-160414400	2000	3.86	3.36	3.32	2.54	2.54	4.14	2.58	2.58
DUP	1:160427601-160429200	1600	2.86	2.24	3.18	1.48	1.76	1.06	2.62	2.52
DUP	1:160503601-160505600	2000	4.14	3.14	1.02	1.76	2.84	2.64	2.14	1.58
DUP	1:160532401-160534000	1600	2.58	3.54	2.06	2.62	2.5	2.54	1.32	1.48
DUP	1:160586001-160587600	1600	2.86	1.14	2.02	2.42	2.3	3.86	1.42	2.54
DEL	1:160640001-160643200	3200	0	0.98	1.02	1.36	0.26	2.42	2.58	1.84
DEL	1:160647201-160650400	3200	0	0.84	1.44	1.74	0.94	2.26	2.42	1.14
DEL	1:160651601-160655600	4000	0	0.8	1.14	2.7	1.04	2.18	2.5	2.02
DUP	1:160766001-160768000	2000	2.14	1.14	2.16	2.18	3	1.34	1.02	3.14
DUP	1:161180801-161182400	1600	2	1.42	2.04	3.94	1.68	1.46	2.5	1.58
DUP	1:161186401-161188000	1600	2.02	3.82	1.58	2.2	2.22	2	1.6	1.56
DUP	1:161230001-161232000	2000	4.14	2.26	1.86	3.36	1.76	1.2	2.58	2.12
DEL	1:161463201-161464800	1600	1.58	2.34	1.88	2.46	1.38	1.08	3.5	1.58
DUP	1:161472401-161474400	2000	2	1.86	2.3	1.62	4.22	2.4	2.74	3.58
DUP	1:161512001-161513600	1600	2.54	2.54	3.04	1.46	0.94	2	2.28	2.82
DUP	1:161516801-161518400	1600	3.28	2.82	3.18	1.34	2.14	1.86	2.4	2.26
DEL	1:161603201-161604800	1600	1.14	3.02	2.58	0.68	1.38	2	0.86	1.84
DUP	1:161675601-161677200	1600	2.58	1.58	1.58	2.96	2.64	2.66	1.74	2.48
DUP	1:161684801-161686800	2000	2.28	2.26	2.02	2.7	2.54	1.98	4.22	1.7
DUP	1:161748801-161751200	2400	2.82	3.18	2.88	1.5	1.42	1.6	1.3	1.6
DUP	1:161845601-161847200	1600	2.12	2.82	4.04	2.3	1.86	1.08	3.14	1.28
DUP	1:162136401-162138000	1600	2.28	2.54	3.42	1.48	2.96	1.22	1.42	1.84
DUP	1:162142801-162144400	1600	1.42	3.42	2.3	2.32	3.2	2.96	2.94	2.04
DEL	1:162156401-162158000	1600	1.28	1.16	2.02	1.08	1.94	1.34	1.9	3.2
DEL	1:162171601-162173600	2000	2.26	1.68	1.72	1.22	2.18	2.66	1.28	1.28
DUP	1:162176801-162178400	1600	1.58	0.72	2.88	2.22	1.78	2.54	2.8	1.88
DUP	1:162208401-162210400	2000	3.12	3.32	1.46	1.64	3.84	3.06	1.58	2.36
DEL	1:162216801-162218400	1600	1.58	1.68	1.16	2.2	3.06	2.94	1.6	1.42
DUP	1:162285601-162287200	1600	1.56	2.94	2.88	1.62	1.34	2.16	3.86	1.14
DUP	1:162504001-162505600	1600	2.58	1.26	2.28	2.02	2.26	2	3.14	2.6
DEL	1:162621201-162623200	2000	2.12	2.24	1.74	1.22	2.26	1.76	1.86	1.42
DUP	1:162717201-162718800	1600	1.86	1.96	2.74	2.7	2	1.46	1.72	2
DUP	1:162770801-162772400	1600	1.02	1.26	1.44	2.58	2.2	2.26	2.42	2.96
DEL	1:162772401-162774000	1600	1.3	1.58	1.74	1.22	1.38	2.66	2.74	1.6
DUP	1:162845601-162847200	1600	2.04	3.36	1.02	1.48	2.42	2.72	2.4	1.78
DUP	1:162928801-162930800	2000	1.72	1.96	2.86	1.76	3.82	1.46	2.3	4.04
DUP	1:162941201-162943200	2000	1.86	0.84	2.28	3	1.34	2.26	2.14	2.42
DUP	1:162976801-162978800	2000	1.7	1.82	3	1.62	0.84	2.66	1.44	3.28
DEL	1:163094001-163095600	1600	0.86	1.28	1.44	1.64	2.54	1.74	3	1.68
DUP	1:163138401-163140400	2000	3	3.92	2.14	1.88	3.24	1.34	0.86	2.8
DUP	1:163157601-163159200	1600	3.32	2.12	1.3	2.32	2.64	1.48	0.86	2.96
DEL	1:163197601-163199200	1600	0.86	2.74	3.06	1.22	2.36	1.6	1.58	2.3
DUP	1:163311201-163313200	2000	1.84	3.36	2.62	1.64	1.22	2.64	2.86	3.08
DUP	1:163397201-163398800	1600	2.12	1.96	3	1.48	2	1.46	3.42	1.84
DUP	1:163476801-163478400	1600	2.02	3.9	2.18	1.92	2.08	2.56	1.74	1.48
DUP	1:163484801-163486400	1600	2.28	2.26	3.32	3.78	0.68	2.26	2.14	1.42
DEL	1:163949601-163952000	2400	1	2.68	3	1.64	1.8	1.34	1.42	1.56
DUP	1:164028401-164030000	1600	2.34	2.14	2.92	0.96	1.84	2.14	1.58	2.68
DUP	1:164260801-164262400	1600	3	1.4	2.42	2.3	1.88	2.24	2.42	1.26
DEL	1:164348401-164350800	2400	1.44	2.66	1.42	1.52	1.12	2.96	2	2.82
DEL	1:164546801-164548400	1600	2	1.56	1.28	0.68	0.94	1.18	1.28	1.98
DUP	1:164984401-164986000	1600	2.28	2.38	1.72	2.96	1.46	2.66	1.28	1.42
DUP	1:165204001-165205600	1600	1.42	2.94	2.14	3.1	1.48	2.14	1.56	1.68
DUP	1:165414001-165415600	1600	1.86	2.92	1.16	3.64	3.06	1.34	2.28	2.38
DUP	1:165619601-165621200	1600	4.1	4.66	1.42	1.5	2.84	1.74	2.58	2.54
DEL	1:165814401-165816000	1600	1.58	1.96	1.86	2.86	1.62	0.66	0.86	2.14
DUP	1:165832001-165833600	1600	1.58	1.14	1.58	0.8	3.36	2.94	2.86	1.98
DUP	1:165868401-165870000	1600	1.86	2.52	2.42	1.22	2.26	3.5	3.46	2.12
DUP	1:165884801-165886400	1600	2.14	2.26	1.42	1.36	1.76	2.8	1.58	2.86
DUP	1:165891201-165892800	1600	1.72	3.4	2.46	1.48	2	1.74	1.74	3.76
DUP	1:166040401-166042000	1600	2.72	3.4	3.32	4.04	3.68	5.46	3.76	2.16
DUP	1:166122401-166124400	2000	1.86	2.38	2.14	3.86	2.9	2.66	2.42	2.12
DUP	1:166212401-166214800	2400	2.16	3.64	1.74	1.64	1.38	2.26	2.42	2.74
DUP	1:166254001-166256000	2000	1.58	1.28	3.42	2.04	1.5	2.8	2	1.84
DUP	1:166325201-166326800	1600	1.28	3.22	1.58	2.42	2.8	0.8	2.28	1.84
DUP	1:166418001-166420000	2000	2.14	2.52	1.3	3.06	1.46	2.26	3	4.1
DEL	1:166600801-166602400	1600	3.58	1.96	2.3	0.8	1.06	2.26	1.7	1.84
DEL	1:166634001-166635600	1600	1	1.66	2.86	2.98	2.02	2.14	1.22	1.66
DUP	1:166954401-166956000	1600	1.6	2.38	3	2.16	1.62	2.16	3.06	2.12
DEL	1:166993201-166994800	1600	0.58	1.36	1.46	1.42	1.12	1.06	1.72	0.74
DEL	1:167097601-167099600	2000	1.28	2.4	3.14	1.9	1.2	1.22	1.58	1.9
DEL	1:167122801-167124800	2000	1.44	2.14	2.22	1.76	1.22	1.06	1.86	1.28
DUP	1:167187601-167189200	1600	2.72	2.8	2.02	2.02	2	2.14	3.14	2.54
DEL	1:167281201-167282800	1600	2.42	2.4	0.86	1.88	2.42	0.94	1.28	1.56
DEL	1:167384001-167386400	2400	1.42	1.4	1.72	2.02	1.74	3.16	1.42	2.26
DUP	1:167494001-167496000	2000	1.72	3.28	1.86	1.9	1.92	2.14	2.58	3.14
DUP	1:167845201-167846800	1600	1.14	1.42	2.42	2.86	1.64	1.86	3.72	3.28
DUP	1:167866401-167868000	1600	2	1.88	2.46	4.02	1.94	1.88	1.44	2.76
DUP	1:167932801-167934800	2000	3.12	2.58	4.04	1.76	2.56	1.06	3.58	1.28
DUP	1:168179201-168181200	2000	1.72	1.52	1.74	2.4	2.56	1.76	2.86	2.34
DUP	1:168202001-168203600	1600	1.14	3.42	2.02	1.22	2.32	3.56	3.28	3.18
DEL	1:168314401-168316800	2400	1	1.26	1.58	2.74	1.22	1.34	2.72	2.14
DEL	1:168406801-168408400	1600	1.28	1.84	1.44	3.1	2.16	2.8	1.28	1.28
DEL	1:168462401-168464800	2400	1.16	2.26	2	1.22	1.86	1.46	1.72	2.26
DUP	1:168468801-168470400	1600	1.7	1.14	4	2.04	2.56	2.4	1.58	2.96
DUP	1:168604001-168606000	2000	3.26	2.1	1.72	2.42	1.98	1.72	3.14	1.28
DUP	1:168653201-168654800	1600	1.28	3.82	1.44	2.42	2.66	1.86	1.72	2.12
DUP	1:168959601-168961200	1600	1.58	1.12	2.6	2.84	1.98	1.6	1.72	3.12
DUP	1:169109601-169111600	2000	5.42	3.64	3.14	5.08	5.2	4.72	2.72	5
DUP	1:169136001-169137600	1600	1.42	2.76	1.74	1.5	3.4	2.66	2.3	1.64
DEL	1:169172001-169173600	1600	0.72	2.94	2.14	0.26	2.16	1.08	0.58	3.26
DUP	1:169245601-169247200	1600	1.98	1.86	1.42	3.54	1.82	2.56	1.3	1.76
DUP	1:169288001-169290000	2000	1.58	2.26	1.02	4.22	2.16	0.94	2.58	2.1
DEL	1:169396801-169398400	1600	2.06	1.58	2.86	1.74	1.5	1.4	1.86	2.82
DEL	1:169653601-169655600	2000	1.88	0.86	2.06	2.3	1.34	2.14	2.34	1.74
DUP	1:169721201-169722800	1600	1.42	1.9	2.18	2.72	3.02	1.48	3.38	1.04
DUP	1:169782401-169784000	1600	2.14	3.64	2.42	2.42	2.26	2	0.56	1.56
DUP	1:169784001-169785600	1600	1.42	2.68	2.14	2.56	2.3	2.4	1.58	3.72
DUP	1:169951201-169953200	2000	1.72	1.98	2.16	2.16	3.06	2.94	3	1.98
DEL	1:170048801-170050400	1600	0.58	0.28	0.58	0.26	0.68	1.72	1	0.28
DEL	1:170188401-170190400	2000	0.7	2.26	1.74	1.88	1.76	0.94	0.58	0.88
DUP	1:170194801-170196400	1600	2.82	1.98	1.28	2.16	1.76	3.34	1.72	1.84
DEL	1:170348801-170350400	1600	1.72	2.8	2.72	1.34	2.7	1.32	1.58	1.7
DUP	1:170357201-170359200	2000	2	1.84	1.74	1.54	1.7	2.02	3.46	1.86
DUP	1:170428001-170429600	1600	1.72	2.04	2.88	0.84	2.18	2.8	2.8	2.2
DUP	1:170490001-170492000	2000	3.14	2.1	1.02	2.16	3.46	2.8	1.72	2.38
DUP	1:170583201-170585200	2000	1.58	3.5	2.42	2.7	2.16	2.14	2	1.72
DUP	1:170604801-170606400	1600	3.12	1.16	1.74	3	1.5	1.6	3.04	1.74
DUP	1:170621601-170623600	2000	2	2.94	2.02	3.5	1.36	1.84	2.42	2.14
DEL	1:170728001-170729600	1600	1.88	3.2	1.34	1.52	3.02	2.32	1.66	0.88
DUP	1:170750001-170752000	2000	3.42	3.82	2.74	2.04	1.94	1.86	2.04	1.86
DUP	1:170988801-170990800	2000	2.58	1.88	1.58	2.86	2.56	2	1.42	3.14
DUP	1:171198001-171200000	2000	2.72	2.94	2.42	1.22	3.46	2.56	1.88	3.26
DUP	1:171228801-171230400	1600	2.42	1.56	2.16	2.7	2.42	4.1	2.04	0.58
[truncated: 28,008 more rows]
