# Supplementary material for: Genome-wide analysis of CNVs in three populations of Tibetan sheep using whole-genome resequencing
Source: Front Genet. 2022 Sep 7;13:971464. doi: 10.3389/fgene.2022.971464 (PMC9490000; doi:10.3389/fgene.2022.971464)
Supplement: Supplementary file 1 [file DataSheet1.ZIP › Additional Files/Table S5. The number and length of CNVRs distributed on chromosomes in three sheep populations.xlsx]

## Sheet: CNVRs.number
Table S5. The number and length of CNVRS distributed on chromosomes in three populations.
chr	len_Total	cout_Total	len
			VTS	OTS	HTS
1	275406953	162	334800	328800	318400
2	248966461	110	210800	209600	216800
3	223996068	138	359600	341600	352400
4	119216639	96	282400	282800	228800
5	107836144	69	113200	121200	76400
6	116888256	78	136800	156400	136800
7	100009711	67	264400	280400	284800
8	90615088	36	252400	211600	245600
9	94583238	65	156000	145600	148800
10	86377204	138	741600	781200	764000
11	62170480	47	81200	76800	84000
12	79028859	37	45600	64000	49200
13	82951069	54	85600	60000	101600
14	62568341	73	292400	287200	268000
15	80783214	73	244400	237200	255200
16	71693149	40	124400	124000	135600
17	72251135	40	148800	157600	157200
18	68494538	34	69600	55200	82000
19	60445663	30	49600	53600	60400
20	51049468	70	271600	275600	268000
21	49987992	28	52400	54800	35600
22	50780147	31	49600	45600	47200
23	62282865	23	31200	29600	29600
24	41976827	11	28400	28400	33200
25	45223504	32	50800	52800	40000
26	44047080	15	29600	29200	22000
27	135185801	1180	2536800	2389600	2394800
