# Supplementary material for: Genome-wide analysis of CNVs in three populations of Tibetan sheep using whole-genome resequencing
Source: Front Genet. 2022 Sep 7;13:971464. doi: 10.3389/fgene.2022.971464 (PMC9490000; doi:10.3389/fgene.2022.971464)
Supplement: Supplementary file 1 [file DataSheet1.ZIP › Additional Files/Table S6. Functional enrichment of GO terms for CNVR-harboring genes.xlsx]

## Sheet: Sheet1
Table S6. Functional enrichment of GO terms for CNVR-harbored genes
Group	GO ID	Description	GO type	DEG_item	DEG_list	Bg_item	Bg_list	Over represented pValue	Corrected pValue
HTS, OTS and VTS shared CNVRs	GO:0032400	melanosome localization	Biological Process	3	267	11	11921	0.00160438	0.259472
	GO:0051875	pigment granule localization	Biological Process	3	267	13	11921	0.00269012	0.368133
	GO:0008188	neuropeptide receptor activity	Molecular Function	3	247	19	10767	0.00880643	0.124586
	GO:0006493	protein O-linked glycosylation	Biological Process	3	267	20	11921	0.00955227	0.586843
	GO:0033059	cellular pigmentation	Biological Process	3	267	23	11921	0.0141263	0.586843
	GO:0030667	secretory granule membrane	Cellular Component	3	246	26	11420	0.0178114	0.204238
	GO:0030010	establishment of cell polarity	Biological Process	3	267	27	11921	0.021854	0.586843
	GO:0019829	cation-transporting ATPase activity	Molecular Function	3	247	27	10767	0.0232457	0.183641
	GO:0033119	negative regulation of RNA splicing	Biological Process	3	267	28	11921	0.0240807	0.586843
	GO:0008637	apoptotic mitochondrial changes	Biological Process	3	267	33	11921	0.0369767	0.70358
	GO:0034767	positive regulation of ion transmembrane transport	Biological Process	3	267	33	11921	0.0369767	0.70358
	GO:0051283	negative regulation of sequestering of calcium ion	Biological Process	3	267	37	11921	0.0493646	0.716356
	GO:0034764	positive regulation of transmembrane transport	Biological Process	3	267	37	11921	0.0493646	0.716356
	GO:0051282	regulation of sequestering of calcium ion	Biological Process	3	267	37	11921	0.0493646	0.716356
	GO:0051208	sequestering of calcium ion	Biological Process	3	267	37	11921	0.0493646	0.716356
	GO:0015669	gas transport	Biological Process	4	267	13	11921	0.000149998	0.133423
	GO:0016597	amino acid binding	Molecular Function	4	247	20	10767	0.000980317	0.034167
	GO:0015662	ATPase activity, coupled to transmembrane movement of ions, phosphorylative mechanism	Molecular Function	4	247	20	10767	0.000980317	0.034167
	GO:0016903	oxidoreductase activity, acting on the aldehyde or oxo group of donors	Molecular Function	4	247	21	10767	0.00118936	0.034167
	GO:0005902	microvillus	Cellular Component	4	246	30	11420	0.0037067	0.127511
	GO:0042625	ATPase coupled ion transmembrane transporter activity	Molecular Function	4	247	35	10767	0.00809728	0.124586
	GO:0043492	ATPase activity, coupled to movement of substances	Molecular Function	4	247	37	10767	0.00985645	0.124586
	GO:0042626	ATPase activity, coupled to transmembrane movement of substances	Molecular Function	4	247	37	10767	0.00985645	0.124586
	GO:0016820	hydrolase activity, acting on acid anhydrides, catalyzing transmembrane movement of substances	Molecular Function	4	247	37	10767	0.00985645	0.124586
	GO:0098858	actin-based cell projection	Cellular Component	4	246	42	11420	0.0123858	0.163874
	GO:0009064	glutamine family amino acid metabolic process	Biological Process	4	267	43	11921	0.0153111	0.586843
	GO:0001952	regulation of cell-matrix adhesion	Biological Process	4	267	44	11921	0.0165535	0.586843
	GO:0007160	cell-matrix adhesion	Biological Process	4	267	52	11921	0.0287618	0.655991
	GO:0000041	transition metal ion transport	Biological Process	4	267	56	11921	0.0364354	0.70358
	GO:0070925	organelle assembly	Biological Process	4	267	60	11921	0.0451795	0.704952
	GO:0010008	endosome membrane	Cellular Component	4	246	64	11420	0.0489028	0.380045
	GO:0042611	MHC protein complex	Cellular Component	5	246	24	11420	0.000135369	0.00582087
	GO:0031406	carboxylic acid binding	Molecular Function	5	247	42	10767	0.00259563	0.0512637
	GO:0043177	organic acid binding	Molecular Function	5	247	42	10767	0.00259563	0.0512637
	GO:0098797	plasma membrane protein complex	Cellular Component	5	246	82	11420	0.0318025	0.316709
	GO:0050890	cognition	Biological Process	5	267	81	11921	0.0350919	0.70358
	GO:0007611	learning or memory	Biological Process	5	267	81	11921	0.0350919	0.70358
	GO:0098655	cation transmembrane transport	Biological Process	5	267	85	11921	0.0418557	0.70358
	GO:0006814	sodium ion transport	Biological Process	5	267	87	11921	0.0455131	0.704952
	GO:0010810	regulation of cell-substrate adhesion	Biological Process	6	267	73	11921	0.00579847	0.573082
	GO:0044420	extracellular matrix component	Cellular Component	6	246	85	11420	0.00997298	0.163874
	GO:0008528	G-protein coupled peptide receptor activity	Molecular Function	6	247	82	10767	0.011249	0.133058
	GO:0001653	peptide receptor activity	Molecular Function	6	247	89	10767	0.0163698	0.172429
	GO:0034765	regulation of ion transmembrane transport	Biological Process	6	267	103	11921	0.0280957	0.655991
	GO:0046873	metal ion transmembrane transporter activity	Molecular Function	6	247	102	10767	0.0297564	0.217631
	GO:0034762	regulation of transmembrane transport	Biological Process	6	267	112	11921	0.0399227	0.70358
	GO:0045861	negative regulation of proteolysis	Biological Process	6	267	116	11921	0.0460578	0.706352
	GO:0019882	antigen processing and presentation	Biological Process	7	267	78	11921	0.00178098	0.26403
	GO:0044431	Golgi apparatus part	Cellular Component	7	246	122	11420	0.0163147	0.200438
	GO:0098742	cell-cell adhesion via plasma-membrane adhesion molecules	Biological Process	7	267	120	11921	0.0182406	0.586843
	GO:0046906	tetrapyrrole binding	Molecular Function	8	247	91	10767	0.00112844	0.034167
	GO:0005794	Golgi apparatus	Cellular Component	8	246	133	11420	0.00805181	0.163874
	GO:0071593	lymphocyte aggregation	Biological Process	8	267	166	11921	0.0332819	0.70358
	GO:0042110	T cell activation	Biological Process	8	267	166	11921	0.0332819	0.70358
	GO:0070489	T cell aggregation	Biological Process	8	267	166	11921	0.0332819	0.70358
	GO:0070486	leukocyte aggregation	Biological Process	8	267	171	11921	0.0386268	0.70358
	GO:0022890	inorganic cation transmembrane transporter activity	Molecular Function	9	247	165	10767	0.0137653	0.155352
	GO:0034220	ion transmembrane transport	Biological Process	10	267	215	11921	0.0230308	0.586843
	GO:0055085	transmembrane transport	Biological Process	10	267	236	11921	0.0399115	0.70358
	GO:0015405	P-P-bond-hydrolysis-driven transmembrane transporter activity	Molecular Function	11	247	63	10767	1.59258e-07	2.51628e-05
	GO:0015399	primary active transmembrane transporter activity	Molecular Function	11	247	63	10767	1.59258e-07	2.51628e-05
	GO:0044708	single-organism behavior	Biological Process	11	267	190	11921	0.00368443	0.436973
	GO:0008324	cation transmembrane transporter activity	Molecular Function	11	247	245	10767	0.0257659	0.193858
	GO:0055065	metal ion homeostasis	Biological Process	11	267	275	11921	0.0455702	0.704952
	GO:0030155	regulation of cell adhesion	Biological Process	12	267	258	11921	0.0134754	0.586843
	GO:0043005	neuron projection	Cellular Component	13	246	346	11420	0.0368266	0.316709
	GO:0098602	single organism cell adhesion	Biological Process	13	267	341	11921	0.0435177	0.70358
	GO:0055080	cation homeostasis	Biological Process	14	267	321	11921	0.0134277	0.586843
	GO:0098771	inorganic ion homeostasis	Biological Process	14	267	327	11921	0.0155507	0.586843
	GO:0050801	ion homeostasis	Biological Process	14	267	351	11921	0.0267063	0.642034
	GO:0097458	neuron part	Cellular Component	14	246	381	11420	0.0363481	0.316709
	GO:0007610	behavior	Biological Process	14	267	380	11921	0.0470236	0.715
	GO:0022804	active transmembrane transporter activity	Molecular Function	16	247	171	10767	1.88757e-06	0.000198824
	GO:0030001	metal ion transport	Biological Process	16	267	378	11921	0.0111375	0.586843
	GO:0098609	cell-cell adhesion	Biological Process	18	267	391	11921	0.00308895	0.392518
	GO:0015075	ion transmembrane transporter activity	Molecular Function	18	247	427	10767	0.00949254	0.124586
	GO:0017111	nucleoside-triphosphatase activity	Molecular Function	18	247	448	10767	0.0149626	0.163041
	GO:0016462	pyrophosphatase activity	Molecular Function	18	247	485	10767	0.0303031	0.217631
	GO:0016818	hydrolase activity, acting on acid anhydrides, in phosphorus-containing anhydrides	Molecular Function	18	247	490	10767	0.0330522	0.230979
	GO:0016817	hydrolase activity, acting on acid anhydrides	Molecular Function	18	247	491	10767	0.0336236	0.230979
	GO:0022891	substrate-specific transmembrane transporter activity	Molecular Function	19	247	468	10767	0.0113689	0.133058
	GO:0044459	plasma membrane part	Cellular Component	19	246	561	11420	0.0341264	0.316709
	GO:0006812	cation transport	Biological Process	21	267	511	11921	0.00543999	0.569279
	GO:0022892	substrate-specific transporter activity	Molecular Function	24	247	560	10767	0.00234591	0.0512637
	GO:0005886	plasma membrane	Cellular Component	25	246	713	11420	0.0109801	0.163874
	GO:0042995	cell projection	Cellular Component	25	246	776	11420	0.028171	0.302838
	GO:0050907	detection of chemical stimulus involved in sensory perception	Biological Process	26	267	590	11921	0.000757033	0.180231
	GO:0009593	detection of chemical stimulus	Biological Process	26	267	603	11921	0.00104003	0.185021
	GO:0071944	cell periphery	Cellular Component	26	246	733	11420	0.00829676	0.163874
	GO:0050906	detection of stimulus involved in sensory perception	Biological Process	27	267	604	11921	0.000480771	0.171058
	GO:0007155	cell adhesion	Biological Process	27	267	628	11921	0.000869519	0.180231
	GO:0051606	detection of stimulus	Biological Process	27	267	630	11921	0.000911793	0.180231
	GO:0022857	transmembrane transporter activity	Molecular Function	28	247	532	10767	3.3917e-05	0.00214355
	GO:0022610	biological adhesion	Biological Process	28	267	743	11921	0.00474947	0.528081
	GO:0006811	ion transport	Biological Process	28	267	774	11921	0.00816709	0.586843
	GO:0007606	sensory perception of chemical stimulus	Biological Process	29	267	654	11921	0.000337663	0.150175
	GO:0005215	transporter activity	Molecular Function	33	247	653	10767	1.48111e-05	0.00117008
	GO:0007600	sensory perception	Biological Process	35	267	882	11921	0.000652784	0.180231
	GO:0004888	transmembrane signaling receptor activity	Molecular Function	37	247	1029	10767	0.00384473	0.0699381
	GO:0099600	transmembrane receptor activity	Molecular Function	39	247	1057	10767	0.00188734	0.0496999
	GO:0038023	signaling receptor activity	Molecular Function	41	247	1143	10767	0.00242058	0.0512637
	GO:0004871	signal transducer activity	Molecular Function	41	247	1198	10767	0.00557709	0.0927558
	GO:0050877	neurological system process	Biological Process	42	267	1030	11921	9.82776e-05	0.133423
	GO:0004872	receptor activity	Molecular Function	44	247	1205	10767	0.00115581	0.034167
	GO:0060089	molecular transducer activity	Molecular Function	47	247	1395	10767	0.00398382	0.0699381
	GO:0003008	system process	Biological Process	50	267	1363	11921	0.000277258	0.150175
	GO:0051234	establishment of localization	Biological Process	74	267	2597	11921	0.0122664	0.586843
	GO:0051179	localization	Biological Process	92	267	3395	11921	0.0182504	0.586843
	GO:0031224	intrinsic component of membrane	Cellular Component	106	246	3276	11420	7.83132e-07	6.73494e-05
	GO:0044425	membrane part	Cellular Component	115	246	3765	11420	3.96146e-06	0.000227124
	GO:0016020	membrane	Cellular Component	146	246	4972	11420	3.40615e-07	5.85858e-05
	GO:0044699	single-organism process	Biological Process	217	267	8902	11921	0.00619577	0.58012
HTS specific CNVRs	GO:0042130	negative regulation of T cell proliferation	Biological Process	3	135	7	11921	4.80894e-05	0.0132727
	GO:0050672	negative regulation of lymphocyte proliferation	Biological Process	3	135	7	11921	4.80894e-05	0.0132727
	GO:0032945	negative regulation of mononuclear cell proliferation	Biological Process	3	135	8	11921	7.63052e-05	0.0168482
	GO:0070664	negative regulation of leukocyte proliferation	Biological Process	3	135	9	11921	0.000113509	0.0185868
	GO:0048753	pigment granule organization	Biological Process	3	135	10	11921	0.000160813	0.0221922
	GO:0050868	negative regulation of T cell activation	Biological Process	3	135	14	11921	0.00047186	0.0473575
	GO:1903038	negative regulation of leukocyte cell-cell adhesion	Biological Process	3	135	14	11921	0.00047186	0.0473575
	GO:0051250	negative regulation of lymphocyte activation	Biological Process	3	135	17	11921	0.00085984	0.0791053
	GO:0016903	oxidoreductase activity, acting on the aldehyde or oxo group of donors	Molecular Function	3	124	21	10767	0.00170401	0.125735
	GO:0019748	secondary metabolic process	Biological Process	3	135	22	11921	0.00186837	0.158667
	GO:0002695	negative regulation of leukocyte activation	Biological Process	3	135	27	11921	0.00340523	0.208854
	GO:0034111	negative regulation of homotypic cell-cell adhesion	Biological Process	3	135	28	11921	0.00378256	0.219787
	GO:0008287	protein serine/threonine phosphatase complex	Cellular Component	3	123	29	11420	0.00363158	0.285079
	GO:1903293	phosphatase complex	Cellular Component	3	123	29	11420	0.00363158	0.285079
	GO:0050866	negative regulation of cell activation	Biological Process	3	135	33	11921	0.00604578	0.317835
	GO:0022408	negative regulation of cell-cell adhesion	Biological Process	3	135	39	11921	0.00964057	0.385165
	GO:0034976	response to endoplasmic reticulum stress	Biological Process	3	135	39	11921	0.00964057	0.385165
	GO:0042493	response to drug	Biological Process	3	135	44	11921	0.0134111	0.428691
	GO:0043409	negative regulation of MAPK cascade	Biological Process	3	135	46	11921	0.0151227	0.428691
	GO:0044309	neuron spine	Cellular Component	3	123	46	11420	0.0132167	0.465885
	GO:0031674	I band	Cellular Component	3	123	63	11420	0.0303243	0.465885
	GO:0030017	sarcomere	Cellular Component	3	123	64	11420	0.0315723	0.465885
	GO:0030016	myofibril	Cellular Component	3	123	75	11420	0.0470375	0.465885
	GO:0007623	circadian rhythm	Biological Process	3	135	59	11921	0.0291389	0.500594
	GO:0016050	vesicle organization	Biological Process	3	135	63	11921	0.0344612	0.500594
	GO:0042129	regulation of T cell proliferation	Biological Process	3	135	69	11921	0.0433198	0.519119
	GO:0007162	negative regulation of cell adhesion	Biological Process	3	135	70	11921	0.0448967	0.519119
	GO:0005088	Ras guanyl-nucleotide exchange factor activity	Molecular Function	3	124	60	10767	0.0317143	0.527983
	GO:0015399	primary active transmembrane transporter activity	Molecular Function	3	124	63	10767	0.0359083	0.527983
	GO:0015405	P-P-bond-hydrolysis-driven transmembrane transporter activity	Molecular Function	3	124	63	10767	0.0359083	0.527983
	GO:0005085	guanyl-nucleotide exchange factor activity	Molecular Function	3	124	71	10767	0.0484085	0.527983
	GO:0032400	melanosome localization	Biological Process	4	135	11	11921	4.8811e-06	0.00538873
	GO:0051875	pigment granule localization	Biological Process	4	135	13	11921	1.03909e-05	0.0057358
	GO:0033059	cellular pigmentation	Biological Process	4	135	23	11921	0.000117851	0.0185868
	GO:0051648	vesicle localization	Biological Process	4	135	50	11921	0.00242052	0.177718
	GO:0019722	calcium-mediated signaling	Biological Process	4	135	52	11921	0.0027963	0.181595
	GO:1902532	negative regulation of intracellular signal transduction	Biological Process	4	135	60	11921	0.00469864	0.259365
	GO:0044449	contractile fiber part	Cellular Component	4	123	102	11420	0.0242649	0.465885
	GO:0097060	synaptic membrane	Cellular Component	4	123	102	11420	0.0242649	0.465885
	GO:0019932	second-messenger-mediated signaling	Biological Process	4	135	107	11921	0.0331941	0.500594
	GO:0044089	positive regulation of cellular component biogenesis	Biological Process	4	135	108	11921	0.0341784	0.500594
	GO:0008285	negative regulation of cell proliferation	Biological Process	4	135	120	11921	0.0473116	0.519119
	GO:0004721	phosphoprotein phosphatase activity	Molecular Function	4	124	97	10767	0.0255611	0.527983
	GO:0043473	pigmentation	Biological Process	5	135	48	11921	0.000200297	0.0245698
	GO:0031344	regulation of cell projection organization	Biological Process	5	135	168	11921	0.0421145	0.519119
	GO:0016791	phosphatase activity	Molecular Function	5	124	167	10767	0.0436558	0.527983
	GO:0098742	cell-cell adhesion via plasma-membrane adhesion molecules	Biological Process	6	135	120	11921	0.00240095	0.177718
	GO:0001933	negative regulation of protein phosphorylation	Biological Process	6	135	147	11921	0.00648961	0.32566
	GO:0042326	negative regulation of phosphorylation	Biological Process	6	135	158	11921	0.0091177	0.385165
	GO:0010563	negative regulation of phosphorus metabolic process	Biological Process	6	135	182	11921	0.0173492	0.428691
	GO:0045936	negative regulation of phosphate metabolic process	Biological Process	6	135	182	11921	0.0173492	0.428691
	GO:0031400	negative regulation of protein modification process	Biological Process	6	135	183	11921	0.0177756	0.428691
	GO:0008134	transcription factor binding	Molecular Function	6	124	209	10767	0.0336712	0.527983
	GO:0042578	phosphoric ester hydrolase activity	Molecular Function	7	124	249	10767	0.0249135	0.527983
	GO:0032269	negative regulation of cellular protein metabolic process	Biological Process	8	135	314	11921	0.0263384	0.468993
	GO:0051248	negative regulation of protein metabolic process	Biological Process	8	135	321	11921	0.0295039	0.500594
	GO:0009968	negative regulation of signal transduction	Biological Process	9	135	330	11921	0.0126984	0.424821
	GO:0023057	negative regulation of signaling	Biological Process	9	135	337	11921	0.0143958	0.428691
	GO:0010648	negative regulation of cell communication	Biological Process	9	135	345	11921	0.0165355	0.428691
	GO:0098609	cell-cell adhesion	Biological Process	9	135	391	11921	0.0335784	0.500594
	GO:0048585	negative regulation of response to stimulus	Biological Process	10	135	436	11921	0.0263005	0.468993
	GO:0070647	protein modification by small protein conjugation or removal	Biological Process	10	135	482	11921	0.0470054	0.519119
	GO:0007155	cell adhesion	Biological Process	14	135	628	11921	0.0116502	0.414898
	GO:0007606	sensory perception of chemical stimulus	Biological Process	14	135	654	11921	0.0161139	0.428691
	GO:0022610	biological adhesion	Biological Process	16	135	743	11921	0.00976868	0.385165
	GO:0006915	apoptotic process	Biological Process	16	135	891	11921	0.0442186	0.519119
	GO:0007600	sensory perception	Biological Process	17	135	882	11921	0.0213807	0.428691
	GO:0012501	programmed cell death	Biological Process	18	135	1023	11921	0.0399776	0.519119
	GO:0050877	neurological system process	Biological Process	18	135	1030	11921	0.0422934	0.519119
	GO:0031224	intrinsic component of membrane	Cellular Component	46	123	3276	11420	0.0222048	0.465885
	GO:0007165	signal transduction	Biological Process	48	135	3278	11921	0.0241291	0.4515
	GO:0044700	single organism signaling	Biological Process	49	135	3433	11921	0.0349576	0.50121
	GO:0023052	signaling	Biological Process	49	135	3438	11921	0.035822	0.507018
	GO:0007154	cell communication	Biological Process	49	135	3479	11921	0.0435659	0.519119
	GO:0044425	membrane part	Cellular Component	50	123	3765	11420	0.0438397	0.465885
OTS specific CNVRs	GO:0008194	UDP-glycosyltransferase activity	Molecular Function	3	112	76	10767	0.044571	0.270302
	GO:0010517	regulation of phospholipase activity	Biological Process	3	117	31	11921	0.00338994	0.301736
	GO:0045807	positive regulation of endocytosis	Biological Process	3	117	37	11921	0.00561524	0.301736
	GO:0060191	regulation of lipase activity	Biological Process	3	117	41	11921	0.00748839	0.301736
	GO:0098858	actin-based cell projection	Cellular Component	3	114	42	11420	0.00838152	0.318266
	GO:0031513	nonmotile primary cilium	Cellular Component	3	114	54	11420	0.0166155	0.318266
	GO:0072372	primary cilium	Cellular Component	3	114	67	11420	0.0292489	0.318266
	GO:0032845	negative regulation of homeostatic process	Biological Process	3	117	60	11921	0.0210244	0.409773
	GO:0070925	organelle assembly	Biological Process	3	117	60	11921	0.0210244	0.409773
	GO:0016050	vesicle organization	Biological Process	3	117	63	11921	0.0238899	0.415131
	GO:0007611	learning or memory	Biological Process	3	117	81	11921	0.0452688	0.48087
	GO:0050890	cognition	Biological Process	3	117	81	11921	0.0452688	0.48087
	GO:0030100	regulation of endocytosis	Biological Process	3	117	84	11921	0.0495134	0.488227
	GO:0001664	G-protein coupled receptor binding	Molecular Function	4	112	83	10767	0.0108634	0.120136
	GO:0008406	gonad development	Biological Process	4	117	79	11921	0.00752378	0.301736
	GO:0045137	development of primary sexual characteristics	Biological Process	4	117	81	11921	0.00820785	0.301736
	GO:0032147	activation of protein kinase activity	Biological Process	4	117	101	11921	0.0173605	0.409773
	GO:0007548	sex differentiation	Biological Process	4	117	104	11921	0.0191216	0.409773
	GO:0010927	cellular component assembly involved in morphogenesis	Biological Process	4	117	111	11921	0.0236496	0.415131
	GO:0006936	muscle contraction	Biological Process	4	117	118	11921	0.0287779	0.421213
	GO:0048608	reproductive structure development	Biological Process	4	117	122	11921	0.0319831	0.440778
	GO:0061458	reproductive system development	Biological Process	4	117	122	11921	0.0319831	0.440778
	GO:0051640	organelle localization	Biological Process	4	117	136	11921	0.0447973	0.48087
	GO:0030031	cell projection assembly	Biological Process	5	117	110	11921	0.00451298	0.301736
	GO:0016311	dephosphorylation	Biological Process	5	117	171	11921	0.026534	0.421213
	GO:0044708	single-organism behavior	Biological Process	5	117	190	11921	0.0391299	0.451123
	GO:0016757	transferase activity, transferring glycosyl groups	Molecular Function	6	112	175	10767	0.00980146	0.120136
	GO:0098742	cell-cell adhesion via plasma-membrane adhesion molecules	Biological Process	6	117	120	11921	0.00115691	0.154126
	GO:0007267	cell-cell signaling	Biological Process	7	117	311	11921	0.0334176	0.450199
	GO:0009967	positive regulation of signal transduction	Biological Process	8	117	337	11921	0.0178378	0.409773
	GO:0023056	positive regulation of signaling	Biological Process	8	117	352	11921	0.0224958	0.409773
	GO:0010647	positive regulation of cell communication	Biological Process	8	117	363	11921	0.0264193	0.421213
	GO:0098609	cell-cell adhesion	Biological Process	8	117	391	11921	0.038513	0.450371
	GO:0007610	behavior	Biological Process	10	117	380	11921	0.00415486	0.301736
	GO:0048699	generation of neurons	Biological Process	10	117	555	11921	0.0460325	0.48087
	GO:0007155	cell adhesion	Biological Process	11	117	628	11921	0.0442189	0.48087
	GO:0022008	neurogenesis	Biological Process	12	117	591	11921	0.0131218	0.374596
	GO:0030030	cell projection organization	Biological Process	12	117	633	11921	0.0213649	0.409773
	GO:0050907	detection of chemical stimulus involved in sensory perception	Biological Process	15	117	590	11921	0.000640299	0.127953
	GO:0009593	detection of chemical stimulus	Biological Process	15	117	603	11921	0.000800936	0.136989
	GO:0007399	nervous system development	Biological Process	15	117	795	11921	0.0108621	0.317649
	GO:0050906	detection of stimulus involved in sensory perception	Biological Process	16	117	604	11921	0.000264329	0.0792326
	GO:0051606	detection of stimulus	Biological Process	16	117	630	11921	0.000422527	0.101322
	GO:0007606	sensory perception of chemical stimulus	Biological Process	17	117	654	11921	0.000209207	0.0792326
	GO:0007600	sensory perception	Biological Process	19	117	882	11921	0.000914023	0.136989
	GO:0004888	transmembrane signaling receptor activity	Molecular Function	20	112	1029	10767	0.00439462	0.107396
	GO:0099600	transmembrane receptor activity	Molecular Function	20	112	1057	10767	0.00592397	0.120136
	GO:0050877	neurological system process	Biological Process	23	117	1030	11921	0.000143751	0.0792326
	GO:0038023	signaling receptor activity	Molecular Function	24	112	1143	10767	0.000579489	0.0298336
	GO:0004871	signal transducer activity	Molecular Function	24	112	1198	10767	0.00113043	0.0425041
	GO:0004872	receptor activity	Molecular Function	26	112	1205	10767	0.000210004	0.0197404
	GO:0007166	cell surface receptor signaling pathway	Biological Process	27	117	1918	11921	0.0302594	0.431293
	GO:0003008	system process	Biological Process	31	117	1363	11921	4.93606e-06	0.00591833
	GO:0042221	response to chemical	Biological Process	31	117	2165	11921	0.0158547	0.409773
	GO:0060089	molecular transducer activity	Molecular Function	32	112	1395	10767	8.58621e-06	0.00161421
	GO:0007165	signal transduction	Biological Process	42	117	3278	11921	0.028378	0.421213
	GO:0044700	single organism signaling	Biological Process	46	117	3433	11921	0.00899117	0.301736
	GO:0023052	signaling	Biological Process	46	117	3438	11921	0.00924671	0.301736
	GO:0007154	cell communication	Biological Process	47	117	3479	11921	0.00685889	0.301736
	GO:0031224	intrinsic component of membrane	Cellular Component	47	114	3276	11420	0.00264522	0.318266
	GO:0044425	membrane part	Cellular Component	51	114	3765	11420	0.00559921	0.318266
	GO:0032501	multicellular organismal process	Biological Process	54	117	4025	11921	0.00349842	0.301736
	GO:0016020	membrane	Cellular Component	63	114	4972	11420	0.00751302	0.318266
VTS specific CNVRs	GO:0016765	transferase activity, transferring alkyl or aryl (other than methyl) groups	Molecular Function	3	121	26	10767	0.00298059	0.22255
	GO:0043021	ribonucleoprotein complex binding	Molecular Function	3	121	35	10767	0.00697271	0.25314
	GO:0016247	channel regulator activity	Molecular Function	3	121	51	10767	0.0194918	0.278144
	GO:0016779	nucleotidyltransferase activity	Molecular Function	3	121	63	10767	0.0337546	0.305975
	GO:0051208	sequestering of calcium ion	Biological Process	3	134	37	11921	0.00816398	0.421591
	GO:0051282	regulation of sequestering of calcium ion	Biological Process	3	134	37	11921	0.00816398	0.421591
	GO:0051283	negative regulation of sequestering of calcium ion	Biological Process	3	134	37	11921	0.00816398	0.421591
	GO:0051238	sequestering of metal ion	Biological Process	3	134	39	11921	0.00944748	0.421591
	GO:0007204	positive regulation of cytosolic calcium ion concentration	Biological Process	3	134	49	11921	0.017563	0.515109
	GO:0043270	positive regulation of ion transport	Biological Process	3	134	54	11921	0.0227094	0.515109
	GO:0032845	negative regulation of homeostatic process	Biological Process	3	134	60	11921	0.0298535	0.587465
	GO:0002791	regulation of peptide secretion	Biological Process	3	134	62	11921	0.0324686	0.587465
	GO:0032412	regulation of ion transmembrane transporter activity	Biological Process	3	134	68	11921	0.0410058	0.615147
	GO:0022898	regulation of transmembrane transporter activity	Biological Process	3	134	69	11921	0.0425284	0.615147
	GO:0002790	peptide secretion	Biological Process	3	134	71	11921	0.0456577	0.615147
	GO:2000021	regulation of ion homeostasis	Biological Process	3	134	72	11921	0.0472642	0.615147
	GO:0042611	MHC protein complex	Cellular Component	4	125	24	11420	0.000122679	0.0197513
	GO:0001508	action potential	Biological Process	4	134	33	11921	0.000485045	0.394539
	GO:0019882	antigen processing and presentation	Biological Process	4	134	78	11921	0.0114708	0.421591
	GO:0098797	plasma membrane protein complex	Cellular Component	4	125	82	11420	0.0124134	0.913189
	GO:0010959	regulation of metal ion transport	Biological Process	5	134	104	11921	0.00630218	0.421591
	GO:0042391	regulation of membrane potential	Biological Process	5	134	104	11921	0.00630218	0.421591
	GO:0045861	negative regulation of proteolysis	Biological Process	5	134	116	11921	0.00988357	0.421591
	GO:0043269	regulation of ion transport	Biological Process	5	134	172	11921	0.0446067	0.615147
	GO:0043086	negative regulation of catalytic activity	Biological Process	5	134	174	11921	0.0464778	0.615147
	GO:0015672	monovalent inorganic cation transport	Biological Process	5	134	177	11921	0.0493712	0.615147
	GO:0016791	phosphatase activity	Molecular Function	6	121	167	10767	0.0113009	0.25314
	GO:0006163	purine nucleotide metabolic process	Biological Process	6	134	156	11921	0.00829677	0.421591
	GO:0072521	purine-containing compound metabolic process	Biological Process	6	134	168	11921	0.0116956	0.421591
	GO:0051050	positive regulation of transport	Biological Process	6	134	203	11921	0.0270024	0.574913
	GO:0007267	cell-cell signaling	Biological Process	8	134	311	11921	0.0240966	0.530628
	GO:0098796	membrane protein complex	Cellular Component	8	125	316	11420	0.0226879	0.913189
	GO:0042578	phosphoric ester hydrolase activity	Molecular Function	9	121	249	10767	0.00194836	0.218216
	GO:0032269	negative regulation of cellular protein metabolic process	Biological Process	9	134	314	11921	0.00895886	0.421591
	GO:0051248	negative regulation of protein metabolic process	Biological Process	9	134	321	11921	0.01026	0.421591
	GO:1901566	organonitrogen compound biosynthetic process	Biological Process	11	134	531	11921	0.0368081	0.615147
	GO:0044421	extracellular region part	Cellular Component	13	125	687	11420	0.0374959	0.920249
	GO:0005576	extracellular region	Cellular Component	13	125	696	11420	0.0409506	0.920249
