# Supplementary material for: Genome-wide analysis of CNVs in three populations of Tibetan sheep using whole-genome resequencing
Source: Front Genet. 2022 Sep 7;13:971464. doi: 10.3389/fgene.2022.971464 (PMC9490000; doi:10.3389/fgene.2022.971464)
Supplement: Supplementary file 1 [file DataSheet1.ZIP › Additional Files/Table S7. Functional enrichment of KEGG pathways for CNVR-harboring genes.xlsx]

## Sheet: sheet1
Table S7. Functional enrichment of KEGG pathways for CNVR-harbored genes
Group	ID	Description	Input number	Background number	pValue	Corrected pValue
HTS, VTS, and OTS shared CNVRs	ko02010	ABC transporters	10	61	6.15855e-07	0.000139799
	ko01523	Antifolate resistance	8	43	3.15828e-06	0.000291038
	ko04612	Antigen processing and presentation	10	74	3.84632e-06	0.000291038
	ko04976	Bile secretion	10	83	1.10048e-05	0.000624521
	ko05332	Graft-versus-host disease	5	40	0.00160998	0.0730931
	ko05150	Staphylococcus aureus infection	7	86	0.00254337	0.0888509
	ko05330	Allograft rejection	5	45	0.0027399	0.0888509
	ko05310	Asthma	4	29	0.00331962	0.0941943
	ko04940	Type I diabetes mellitus	5	49	0.00398904	0.100613
	ko04514	Cell adhesion molecules (CAMs)	9	147	0.00458331	0.104041
	ko05320	Autoimmune thyroid disease	5	53	0.00560063	0.115577
	ko04640	Hematopoietic cell lineage	7	101	0.00621295	0.117528
	ko05416	Viral myocarditis	5	64	0.0123042	0.214851
	ko04145	Phagosome	8	156	0.0199811	0.320866
	ko04672	Intestinal immune network for IgA production	4	49	0.0212026	0.320866
	ko05140	Leishmaniasis	5	80	0.029485	0.418318
	ko00020	Citrate cycle (TCA cycle)	3	33	0.0339576	0.453435
HTS group-specific CNVRs	ko00830	Retinol metabolism	5	61	0.00028118	0.0486442
	ko02010	ABC transporters	4	61	0.00271868	0.141323
	ko04022	cGMP - PKG signaling pathway	6	161	0.0043898	0.141323
	ko00140	Steroid hormone biosynthesis	4	70	0.00447607	0.141323
	ko00983	Drug metabolism - other enzymes	4	72	0.00495038	0.141323
	ko05204	Chemical carcinogenesis	4	75	0.00572344	0.141323
	ko04024	cAMP signaling pathway	7	226	0.00583481	0.141323
	ko04540	Gap junction	4	82	0.00783139	0.141323
	ko01523	Antifolate resistance	3	43	0.00799143	0.141323
	ko04976	Bile secretion	4	83	0.00816895	0.141323
	ko04713	Circadian entrainment	4	90	0.0108017	0.169882
	ko04726	Serotonergic synapse	4	104	0.017583	0.253488
	ko00982	Drug metabolism - cytochrome P450	3	60	0.0197316	0.262582
	ko00980	Metabolism of xenobiotics by cytochrome P450	3	66	0.0253321	0.262935
	ko04740	Olfactory transduction	15	912	0.0253426	0.262935
	ko04935	Growth hormone synthesis, secretion and action	4	117	0.0258376	0.262935
	ko04924	Renin secretion	3	70	0.0294928	0.26854
	ko00380	Tryptophan metabolism	4	48	0.00213684	0.28571
OTS group-specific CNVRs	ko05020	Prion diseases	3	29	0.00428683	0.28571
	ko00512	Mucin type O-glycan biosynthesis	3	32	0.00567685	0.28571
	ko04724	Glutamatergic synapse	5	103	0.00641637	0.28571
	ko05031	Amphetamine addiction	4	68	0.00751869	0.28571
	ko00620	Pyruvate metabolism	3	40	0.0105881	0.306474
	ko04728	Dopaminergic synapse	5	121	0.0124145	0.306474
	ko01523	Antifolate resistance	3	43	0.0129042	0.306474
	ko04976	Bile secretion	4	83	0.0149064	0.314691
	ko04727	GABAergic synapse	3	81	0.0426771	0.31475
	ko05170	Human immunodeficiency virus 1 infection	5	201	0.0436648	0.31475
	ko04750	Inflammatory mediator regulation of TRP channels	4	101	0.0283819	0.436565
	ko00830	Retinol metabolism	3	61	0.0324961	0.436565
	ko02010	ABC transporters	3	61	0.0324961	0.436565
	ko04720	Long-term potentiation	3	64	0.0367155	0.436565
	ko00010	Glycolysis / Gluconeogenesis	3	65	0.0381817	0.436565
	ko04114	Oocyte meiosis	4	113	0.0404035	0.436565
	ko04024	cAMP signaling pathway	6	226	0.0447776	0.436565
	ko00140	Steroid hormone biosynthesis	3	70	0.0459542	0.436565
	ko04924	Renin secretion	3	70	0.0459542	0.436565
VTS group-specific CNVRs	ko04514	Cell adhesion molecules (CAMs)	7	147	0.000582658	0.0519755
	ko04612	Antigen processing and presentation	5	74	0.000775754	0.0519755
	ko04080	Neuroactive ligand-receptor interaction	10	348	0.00208964	0.0933372
	ko05310	Asthma	3	29	0.00279989	0.0937965
	ko05332	Graft-versus-host disease	3	40	0.00700535	0.187743
	ko05330	Allograft rejection	3	45	0.00971379	0.203166
	ko04672	Intestinal immune network for IgA production	3	49	0.0122631	0.203166
	ko04940	Type I diabetes mellitus	3	49	0.0122631	0.203166
	ko05323	Rheumatoid arthritis	4	96	0.0146518	0.203166
	ko05320	Autoimmune thyroid disease	3	53	0.0151616	0.203166
	ko04640	Hematopoietic cell lineage	4	101	0.0173584	0.207899
	ko04145	Phagosome	5	156	0.0186178	0.207899
	ko00480	Glutathione metabolism	3	59	0.0201761	0.207969
	ko05416	Viral myocarditis	3	64	0.0249721	0.232256
	ko05321	Inflammatiory bowel disease (IBD)	3	65	0.0259988	0.232256
	ko05140	Leishmaniasis	3	80	0.0440693	0.369081
