# Supplementary material for: Genome-wide analysis of CNVs in three populations of Tibetan sheep using whole-genome resequencing
Source: Front Genet. 2022 Sep 7;13:971464. doi: 10.3389/fgene.2022.971464 (PMC9490000; doi:10.3389/fgene.2022.971464)
Supplement: Supplementary file 1 [file DataSheet1.ZIP › Additional Files/Table S8. Information about QTLs overlapping with identified CNVRs.xlsx]

## Sheet: Table S8.Information about QTLs
Table S8. Information about QTLs overlapping with identified CNVRs
Chr	CNVR start	CNVR end	QTL start	QTL end	QTL	gene
1	128281601	128283600	123828343	128567314	muscle weight in carcass QTL (95851)	APP
1	128281601	128283600	123828343	128567314	Total muscle area QTL (95852)	APP
1	128320801	128322800	123828343	128567314	muscle weight in carcass QTL (95851)	APP
1	128320801	128322800	123828343	128567314	Total muscle area QTL (95852)	APP
1	141051601	141053600	136699389	142804495	Fecal egg count QTL (95610)	LOC101122496
2	37900401	37902400	32052994	207432142	Milk protein percentage QTL (57738)	SMU1
2	38384401	38386000	32052994	207432142	Milk protein percentage QTL (57738)	STMN4
2	39179601	39181600	32052994	207432142	Milk protein percentage QTL (57738)	PPP2R2A
2	42418001	42427600	32052994	207432142	Milk protein percentage QTL (57738)	RHOBTB2
2	56126401	56128800	47490104	65053443	Milk fat yield QTL (57736)	LOC101111526
2	56126401	56128800	32052994	207432142	Milk protein percentage QTL (57738)	LOC101111526
2	56126401	56128800	52042919	65053443	Milk Yield QTL (57737)	LOC101111526
2	65503201	65505200	32052994	207432142	Milk protein percentage QTL (57738)	TRPM3
2	83259601	83261600	32052994	207432142	Milk protein percentage QTL (57738)	TTC39B
2	87543601	87546400	32052994	207432142	Milk protein percentage QTL (57738)	SLC24A2
2	89255601	89257600	32052994	207432142	Milk protein percentage QTL (57738)	TP-1
2	101744001	101745600	32052994	207432142	Milk protein percentage QTL (57738)	FBXO16
2	101746401	101750400	32052994	207432142	Milk protein percentage QTL (57738)	FBXO16
2	101790401	101793200	32052994	207432142	Milk protein percentage QTL (57738)	FZD3
2	101801201	101802800	32052994	207432142	Milk protein percentage QTL (57738)	FZD3
2	101808801	101812400	32052994	207432142	Milk protein percentage QTL (57738)	FZD3
2	107312001	107314000	106489446	112358737	Fecal egg count QTL (178738)	GALNTL6
2	107312001	107314000	106489446	109042757	Fecal egg count QTL (178744)	GALNTL6
2	107312001	107314000	106995507	107932150	Fecal egg count QTL (178756)	GALNTL6
2	107312001	107314000	32052994	207432142	Milk protein percentage QTL (57738)	GALNTL6
2	113737601	113742800	109048731	115980824	Fecal egg count QTL (178739)	FAM168B
2	113737601	113742800	112379223	118711124	Fecal egg count QTL (178740)	FAM168B
2	113737601	113742800	110336817	114439696	Fecal egg count QTL (178747)	FAM168B
2	113737601	113742800	112379223	115980824	Fecal egg count QTL (178748)	FAM168B
2	113737601	113742800	32052994	207432142	Milk protein percentage QTL (57738)	FAM168B
2	128929601	128931600	32052994	207432142	Milk protein percentage QTL (57738)	CWC22
2	130015201	130017200	32052994	207432142	Milk protein percentage QTL (57738)	LOC101122330;CCDC141
2	137471201	137473200	32052994	207432142	Milk protein percentage QTL (57738)	TLK1
2	142860001	142861600	32052994	207432142	Milk protein percentage QTL (57738)	CSRNP3
2	167453201	167455200	166181639	171156171	Fat density QTL (95847)	LRP1B
2	167453201	167455200	32052994	207432142	Milk protein percentage QTL (57738)	LRP1B
2	168336401	168338400	166181639	171156171	Fat density QTL (95847)	LRP1B
2	168336401	168338400	32052994	207432142	Milk protein percentage QTL (57738)	LRP1B
2	174570401	174572000	32052994	207432142	Milk protein percentage QTL (57738)	RAB3GAP1
2	174612001	174613600	32052994	207432142	Milk protein percentage QTL (57738)	RAB3GAP1
2	174615601	174617600	32052994	207432142	Milk protein percentage QTL (57738)	RAB3GAP1
2	174627601	174629600	32052994	207432142	Milk protein percentage QTL (57738)	RAB3GAP1
2	175281601	175283200	32052994	207432142	Milk protein percentage QTL (57738)	MGAT5
2	184170801	184172800	32052994	207432142	Milk protein percentage QTL (57738)	PTPN4
2	197748001	197750000	32052994	207432142	Milk protein percentage QTL (57738)	HECW2
2	199310801	199313200	32052994	207432142	Milk protein percentage QTL (57738)	PLCL1
3	3554001	3555600	3549406	3685280	Breech Traits QTL (146981)	PAEP
3	3555601	3557600	3549406	3685280	Breech Traits QTL (146981)	PAEP
3	38798801	38800400	37086302	42997357	Tail fat deposition QTL (126987)	GFPT1
3	39187601	39189200	37086302	42997357	Tail fat deposition QTL (126987)	GKN1;LOC105613207
3	39191601	39193200	37086302	42997357	Tail fat deposition QTL (126987)	GKN1;LOC105613207
3	69834401	69836000	66751036	71911412	bone density QTL (95812)	LOC105613853
3	69834401	69836000	69636932	74955906	bone density QTL (95813)	LOC105613853
3	69834401	69836000	66751036	71911412	bone density QTL (95817)	LOC105613853
3	69834401	69836000	69636932	74955906	bone density QTL (95818)	LOC105613853
3	134642401	134644000	134354373	194127767	Milk fat percentage QTL (57739)	DAZAP2
3	134642401	134644000	129162957	140464090	Milk protein percentage QTL (57741)	DAZAP2
3	136893601	136895600	134354373	194127767	Milk fat percentage QTL (57739)	WNT10B
3	136893601	136895600	129162957	140464090	Milk protein percentage QTL (57741)	WNT10B
3	137274401	137276400	134354373	194127767	Milk fat percentage QTL (57739)	LOC101122268
3	137274401	137276400	129162957	140464090	Milk protein percentage QTL (57741)	LOC101122268
3	141187601	141192400	134354373	194127767	Milk fat percentage QTL (57739)	DBX2
3	144195601	144197200	134354373	194127767	Milk fat percentage QTL (57739)	PPHLN1
3	145873201	145878000	134354373	194127767	Milk fat percentage QTL (57739)	CNTN1
3	146267601	146271200	134354373	194127767	Milk fat percentage QTL (57739)	MUC19
3	157191601	157194000	134354373	194127767	Milk fat percentage QTL (57739)	FAM19A2
3	157198401	157201600	134354373	194127767	Milk fat percentage QTL (57739)	FAM19A2
3	163382801	163388000	134354373	194127767	Milk fat percentage QTL (57739)	LOC101106418
3	163886801	163888800	134354373	194127767	Milk fat percentage QTL (57739)	LOC101111875
3	168630801	168634400	134354373	194127767	Milk fat percentage QTL (57739)	ANKS1B
3	175702001	175703600	134354373	194127767	Milk fat percentage QTL (57739)	BTBD11
3	182064801	182068800	134354373	194127767	Milk fat percentage QTL (57739)	BICD1
3	186076001	186079200	134354373	194127767	Milk fat percentage QTL (57739)	CCDC91
3	220179201	220180800	220125686	220301289	Locomotion during arena test QTL (140516)	LOC105610652
3	220187601	220190800	220125686	220301289	Locomotion during arena test QTL (140516)	LOC105610652
3	220191601	220196800	220125686	220301289	Locomotion during arena test QTL (140516)	LOC105610652
3	220200401	220202800	220125686	220301289	Locomotion during arena test QTL (140516)	LOC105610652
3	220204401	220212400	220125686	220301289	Locomotion during arena test QTL (140516)	LOC105610652
3	220212801	220273200	220125686	220301289	Locomotion during arena test QTL (140516)	LOC105610652
3	220281201	220282800	220125686	220301289	Locomotion during arena test QTL (140516)	LOC105610652
4	45009201	45011200	44972115	45375647	Fecal egg count QTL (125781)	RELN
4	45009201	45011200	44972115	45375647	Fecal egg count QTL (125782)	RELN
4	56152801	56154800	54010906	57978582	Immunoglobulin A level QTL (95611)	DOCK4
5	105593201	105594800	105332219	105771386	Pepsinogen level QTL (126080)	PJA2
6	12634401	12636400	12513340	17537924	Bone area QTL (95801)	ANK2
6	22057601	22059600	17571414	22241383	Bone area QTL (95803)	UBE2D3
6	22057601	22059600	20080715	24911343	Fat density QTL (95849)	UBE2D3
6	22057601	22059600	17571414	22241383	Total bone QTL (95782)	UBE2D3
6	25187201	25189200	22261164	27713481	Bone area QTL (95788)	LOC101111713;C6H4orf17
6	25187201	25189200	24922406	30221034	Bone area QTL (95789)	LOC101111713;C6H4orf17
6	25187201	25189200	24922406	30221034	Bone area QTL (95795)	LOC101111713;C6H4orf17
6	25187201	25189200	24922406	30221034	Total bone QTL (95783)	LOC101111713;C6H4orf17
6	31753601	31755600	27810897	33398184	Bone area QTL (95790)	GRID2
6	31753601	31755600	30239310	36768153	Bone area QTL (95791)	GRID2
6	31753601	31755600	27810897	33398184	Bone area QTL (95796)	GRID2
6	31753601	31755600	30239310	36768153	Bone area QTL (95797)	GRID2
6	31753601	31755600	30239310	36768153	Fat density QTL (95850)	GRID2
6	31753601	31755600	27810897	33398184	fat weight in carcass QTL (95819)	GRID2
6	31753601	31755600	30239310	36768153	fat weight in carcass QTL (95820)	GRID2
6	31753601	31755600	30239310	36768153	Muscle density QTL (95862)	GRID2
6	31753601	31755600	30239310	36768153	Total bone QTL (95777)	GRID2
6	31753601	31755600	27810897	33398184	Total bone QTL (95784)	GRID2
6	31753601	31755600	30239310	36768153	Total bone QTL (95785)	GRID2
6	31753601	31755600	30239310	36768153	Total fat area QTL (95826)	GRID2
6	31753601	31755600	30239310	36768153	Total fat area QTL (95827)	GRID2
6	31753601	31755600	30239310	36768153	Total fat area QTL (95828)	GRID2
6	31753601	31755600	27810897	33398184	Total fat area QTL (95836)	GRID2
6	31753601	31755600	27810897	33398184	Total fat area QTL (95837)	GRID2
6	50062801	50064800	46714919	51837086	Total muscle area QTL (95856)	PCDH7
6	84501601	84504000	80789381	91274336	Fecal egg count QTL (95607)	LOC101122788
6	84506801	84508800	80789381	91274336	Fecal egg count QTL (95607)	LOC101122788
6	84512001	84514400	80789381	91274336	Fecal egg count QTL (95607)	LOC101122788
6	84712001	84714000	80789381	91274336	Fecal egg count QTL (95607)	UGT2A1
7	19935601	19937600	12661025	25485446	Fecal egg count QTL (95614)	REC114
7	21640801	21642400	12661025	25485446	Fecal egg count QTL (95614)	LOC101105503
7	22135201	22136800	12661025	25485446	Fecal egg count QTL (95614)	LOC106990549;LOC101110848
7	22135201	22136800	22018522	22165138	Milk fat percentage QTL (170591)	LOC106990549;LOC101110848
7	22316001	22324400	12661025	25485446	Fecal egg count QTL (95614)	LOC101110848
7	22325601	22337600	12661025	25485446	Fecal egg count QTL (95614)	LOC101110848
7	22342401	22354400	12661025	25485446	Fecal egg count QTL (95614)	LOC101110848
7	22357201	22360000	12661025	25485446	Fecal egg count QTL (95614)	LOC101110848
7	22362801	22364400	12661025	25485446	Fecal egg count QTL (95614)	LOC101110848
7	22365201	22369200	12661025	25485446	Fecal egg count QTL (95614)	LOC101106175;LOC101110848
7	22376801	22378800	12661025	25485446	Fecal egg count QTL (95614)	LOC101110848
7	22383201	22392400	12661025	25485446	Fecal egg count QTL (95614)	LOC101110848
7	22394001	22395600	12661025	25485446	Fecal egg count QTL (95614)	LOC101110848
7	22396001	22398000	12661025	25485446	Fecal egg count QTL (95614)	LOC101110848
7	22401601	22410800	12661025	25485446	Fecal egg count QTL (95614)	LOC101110848
7	22423201	22425200	12661025	25485446	Fecal egg count QTL (95614)	LOC101110848
7	22427601	22431600	12661025	25485446	Fecal egg count QTL (95614)	LOC101110848
7	22432801	22435600	12661025	25485446	Fecal egg count QTL (95614)	LOC101107447;LOC101110848
7	22436001	22438400	12661025	25485446	Fecal egg count QTL (95614)	LOC101107447;LOC101110848
7	22440801	22442400	12661025	25485446	Fecal egg count QTL (95614)	LOC101110848
7	22447201	22448800	12661025	25485446	Fecal egg count QTL (95614)	LOC101110848
7	22496801	22505200	12661025	25485446	Fecal egg count QTL (95614)	LOC101110848
7	22505601	22514400	12661025	25485446	Fecal egg count QTL (95614)	LOC106991273;LOC101110848
7	22518001	22526800	12661025	25485446	Fecal egg count QTL (95614)	LOC101109021;LOC101110848
7	22537201	22541600	12661025	25485446	Fecal egg count QTL (95614)	LOC101109278;LOC101110848
7	22545201	22548400	12661025	25485446	Fecal egg count QTL (95614)	LOC105615646;LOC101110848
7	22551201	22558400	12661025	25485446	Fecal egg count QTL (95614)	LOC101110848
7	22560801	22565200	12661025	25485446	Fecal egg count QTL (95614)	LOC101110848
7	22566801	22568800	12661025	25485446	Fecal egg count QTL (95614)	LOC101110848
7	22569201	22685200	12661025	25485446	Fecal egg count QTL (95614)	LOC105614493;LOC101110597;LOC106991272;LOC106991271;LOC105614521;LOC106991270;LOC106991256;LOC101110848
7	22721601	22723200	12661025	25485446	Fecal egg count QTL (95614)	LOC101113153
7	22732001	22735200	12661025	25485446	Fecal egg count QTL (95614)	LOC101113415
7	66612801	66614400	60896769	86470244	Milk fat percentage QTL (57743)	LOC106991261
7	83847601	83849600	60896769	86470244	Milk fat percentage QTL (57743)	TTLL5
7	85959601	85961200	60896769	86470244	Milk fat percentage QTL (57743)	ADCK1
8	2211201	2215200	963780	3430593	Fecal egg count QTL (95608)	FILIP1
8	2211201	2215200	37314	12826476	Fecal egg count QTL (95617)	FILIP1
8	2218801	2228000	963780	3430593	Fecal egg count QTL (95608)	FILIP1
8	2218801	2228000	37314	12826476	Fecal egg count QTL (95617)	FILIP1
8	2228401	2236000	963780	3430593	Fecal egg count QTL (95608)	FILIP1
8	2228401	2236000	37314	12826476	Fecal egg count QTL (95617)	FILIP1
8	2236801	2242000	963780	3430593	Fecal egg count QTL (95608)	FILIP1
8	2236801	2242000	37314	12826476	Fecal egg count QTL (95617)	FILIP1
8	2243201	2247200	963780	3430593	Fecal egg count QTL (95608)	FILIP1
8	2243201	2247200	37314	12826476	Fecal egg count QTL (95617)	FILIP1
8	2248801	2250800	963780	3430593	Fecal egg count QTL (95608)	FILIP1
8	2248801	2250800	37314	12826476	Fecal egg count QTL (95617)	FILIP1
8	2252001	2256400	963780	3430593	Fecal egg count QTL (95608)	FILIP1
8	2252001	2256400	37314	12826476	Fecal egg count QTL (95617)	FILIP1
8	2260001	2268000	963780	3430593	Fecal egg count QTL (95608)	FILIP1
8	2260001	2268000	37314	12826476	Fecal egg count QTL (95617)	FILIP1
8	2269201	2271200	963780	3430593	Fecal egg count QTL (95608)	FILIP1
8	2269201	2271200	37314	12826476	Fecal egg count QTL (95617)	FILIP1
8	2272401	2274000	963780	3430593	Fecal egg count QTL (95608)	FILIP1
8	2272401	2274000	37314	12826476	Fecal egg count QTL (95617)	FILIP1
8	2274401	2276400	963780	3430593	Fecal egg count QTL (95608)	FILIP1
8	2274401	2276400	37314	12826476	Fecal egg count QTL (95617)	FILIP1
8	2278401	2283600	963780	3430593	Fecal egg count QTL (95608)	FILIP1
8	2278401	2283600	37314	12826476	Fecal egg count QTL (95617)	FILIP1
8	2287601	2430400	963780	3430593	Fecal egg count QTL (95608)	LOC105615812;LOC105615810;SENP6;FILIP1
8	2287601	2430400	37314	12826476	Fecal egg count QTL (95617)	LOC105615812;LOC105615810;SENP6;FILIP1
8	71976401	71978400	71138793	73766500	Fecal egg count QTL (95621)	SASH1
9	39479601	39481200	35260402	50159235	Milk fat yield QTL (57746)	LOC105616033
9	42706801	42708800	35260402	50159235	Milk fat yield QTL (57746)	ARMC1
9	46155201	46156800	35260402	50159235	Milk fat yield QTL (57746)	SLCO5A1
9	46297201	46299600	35260402	50159235	Milk fat yield QTL (57746)	SLCO5A1
10	26672001	26673600	21505039	27189656	Immunoglobulin A level QTL (95624)	LOC105611533
10	28602801	28604400	26791932	32271636	Tail fat deposition QTL (126989)	PDS5B
11	5902001	5906000	4060362	7205951	Milk fat yield QTL (57727)	LOC101122120
11	5933601	5938400	4060362	7205951	Milk fat yield QTL (57727)	LOC101122120
11	47586801	47588400	45378891	51037232	Immunoglobulin A level QTL (95626)	SCN4A;ICAM2
11	47590801	47592400	45378891	51037232	Immunoglobulin A level QTL (95626)	SCN4A;ICAM2
11	47602801	47604400	45378891	51037232	Immunoglobulin A level QTL (95626)	LOC101102254;SCN4A
11	49648801	49650400	45378891	51037232	Immunoglobulin A level QTL (95626)	LOC101110855
11	49652001	49653600	45378891	51037232	Immunoglobulin A level QTL (95626)	LOC101110855
11	49657201	49660400	45378891	51037232	Immunoglobulin A level QTL (95626)	LOC101110855
11	55788801	55790800	50446763	57121114	bone density QTL (95806)	LOC101104414
12	26142401	26149200	23084815	27943554	bone density QTL (95807)	DNAH14
12	26142401	26149200	25447505	30075573	bone density QTL (95808)	DNAH14
12	49259601	49261200	49048350	49840917	Meat conjugated linoleic acid content QTL (160571)	FAM132A
13	6127201	6129200	3690467	6271820	Immunoglobulin A level QTL (95628)	SPTLC3
13	62836401	62838000	62656638	63347314	Tail fat deposition QTL (127012)	LOC105606907
13	62838801	62840400	62656638	63347314	Tail fat deposition QTL (127012)	LOC105606907
13	62841601	62843200	62656638	63347314	Tail fat deposition QTL (127012)	LOC105606907
13	62843601	62850800	62656638	63347314	Tail fat deposition QTL (127012)	LOC105606907
13	62852001	62854400	62656638	63347314	Tail fat deposition QTL (127012)	LOC105606907
13	62857201	62859600	62656638	63347314	Tail fat deposition QTL (127012)	LOC105606907
13	62860401	62864000	62656638	63347314	Tail fat deposition QTL (127012)	LOC105606907
13	62918801	62920800	62656638	63347314	Tail fat deposition QTL (127012)	LOC101111988
13	62932801	62934800	62656638	63347314	Tail fat deposition QTL (127012)	LOC101111988
13	62938801	62940400	62656638	63347314	Tail fat deposition QTL (127012)	LOC101111988
13	63073601	63077600	62656638	63347314	Tail fat deposition QTL (127012)	ASIP
13	63111201	63112800	62656638	63347314	Tail fat deposition QTL (127012)	ASIP
13	63123201	63126000	62656638	63347314	Tail fat deposition QTL (127012)	ASIP
13	63128401	63130400	62656638	63347314	Tail fat deposition QTL (127012)	ASIP
13	63154001	63156000	62656638	63347314	Tail fat deposition QTL (127012)	AHCY
13	63260401	63262400	62656638	63347314	Tail fat deposition QTL (127012)	ITCH
14	45976401	45978400	44839123	46663768	Milk fat yield QTL (170607)	ZNF382
14	45976401	45978400	45827213	46663768	Milk fat yield QTL (170608)	ZNF382
14	46507201	46509200	44839123	46663768	Milk fat yield QTL (170607)	LOC101103173
14	46507201	46509200	45827213	46663768	Milk fat yield QTL (170608)	LOC101103173
15	47440801	47450000	46897257	53230643	Immunoglobulin A level QTL (95630)	LOC101105185;LOC101102928
15	47482001	47483600	46897257	53230643	Immunoglobulin A level QTL (95630)	LOC101105945
15	49552401	49554800	46897257	53230643	Immunoglobulin A level QTL (95630)	CHRNA10
15	49555201	49558400	46897257	53230643	Immunoglobulin A level QTL (95630)	CHRNA10
16	17074801	17076800	16995844	17135990	Tail fat deposition QTL (127014)	KIF2A
16	29283201	29286000	29245079	29691641	Meat omega-6 to omega-3 fatty acid ratio QTL (160582)	HCN1
16	33120401	33122400	32987534	33510366	Meat linolenic acid content QTL (160568)	PLCXD3
16	33122801	33125200	32987534	33510366	Meat linolenic acid content QTL (160568)	PLCXD3
17	40462001	40465200	15780731	42360804	Milk Yield QTL (57756)	TMEM144
17	65721601	65723200	62035270	66804505	Immunoglobulin A level QTL (95634)	SEZ6L
18	18883601	18889200	18047825	18948243	Fecal egg count QTL (178768)	LOC101123585
18	18922001	18924800	18047825	18948243	Fecal egg count QTL (178768)	LOC105603087
18	42381601	42384000	42378618	42546447	Vocalization during arena test QTL (140508)	NPAS3
18	42381601	42384000	42378618	42546447	Vocalization during arena test QTL (146931)	NPAS3
19	1520801	1524000	275467	6222603	Total bone QTL (95780)	NEK10
19	4296001	4299600	275467	6222603	Total bone QTL (95780)	RBMS3
19	51330001	51331600	50391442	53614522	Milk protein yield QTL (57733)	SHISA5
19	51330001	51331600	51185071	56970611	Muscle density QTL (95865)	SHISA5
19	52695201	52696800	50391442	53614522	Milk protein yield QTL (57733)	LOC101102765
19	52695201	52696800	51185071	56970611	Muscle density QTL (95865)	LOC101102765
19	53472401	53475200	50391442	53614522	Milk protein yield QTL (57733)	SLC6A20
19	53472401	53475200	51185071	56970611	Muscle density QTL (95865)	SLC6A20
19	53766401	53768000	51185071	56970611	Muscle density QTL (95865)	LARS2
21	37021201	37022800	36169080	39065158	Pepsinogen level QTL (126104)	PAG11
21	37021201	37022800	36580178	39280580	Pepsinogen level QTL (126105)	PAG11
21	37021201	37022800	36580178	39280580	Pepsinogen level QTL (126106)	PAG11
21	37538001	37541200	36169080	39065158	Pepsinogen level QTL (126104)	LOC105604082;PAG11
21	37538001	37541200	36580178	39280580	Pepsinogen level QTL (126105)	LOC105604082;PAG11
21	37538001	37541200	36580178	39280580	Pepsinogen level QTL (126106)	LOC105604082;PAG11
21	37542001	37545600	36169080	39065158	Pepsinogen level QTL (126104)	LOC105604082;PAG11
21	37542001	37545600	36580178	39280580	Pepsinogen level QTL (126105)	LOC105604082;PAG11
21	37542001	37545600	36580178	39280580	Pepsinogen level QTL (126106)	LOC105604082;PAG11
22	3407601	3409600	260996	6392804	Body weight (slaughter) QTL (95871)	PCDH15
22	3407601	3409600	260996	6392804	Carcass bone percentage QTL (95870)	PCDH15
22	3407601	3409600	260996	6392804	Hot carcass weight QTL (95872)	PCDH15
22	3407601	3409600	260996	5787265	Immunoglobulin A level QTL (95609)	PCDH15
22	3407601	3409600	260996	6392804	muscle weight in carcass QTL (95853)	PCDH15
22	3854801	3856800	260996	6392804	Body weight (slaughter) QTL (95871)	PCDH15
22	3854801	3856800	260996	6392804	Carcass bone percentage QTL (95870)	PCDH15
22	3854801	3856800	260996	6392804	Hot carcass weight QTL (95872)	PCDH15
22	3854801	3856800	260996	5787265	Immunoglobulin A level QTL (95609)	PCDH15
22	3854801	3856800	260996	6392804	muscle weight in carcass QTL (95853)	PCDH15
22	34965601	34967600	34019680	38852930	Carcass bone percentage QTL (95873)	ATRNL1
23	23326801	23328800	23253143	28492997	Immunoglobulin A level QTL (95641)	LOC105604430;NOL4
23	23330401	23332000	23253143	28492997	Immunoglobulin A level QTL (95641)	NOL4
23	35579601	35581600	32765977	37993079	Immunoglobulin A level QTL (95642)	COLEC12
23	46544001	46546000	41654956	48491479	Immunoglobulin A level QTL (95643)	LOXHD1
24	20559201	20561200	20420262	28028349	bone density QTL (95809)	HS3ST2
24	22534801	22536800	20420262	28028349	bone density QTL (95809)	SLC5A11
