# Supplementary material for: Genome-wide analysis of CNVs in three populations of Tibetan sheep using whole-genome resequencing
Source: Front Genet. 2022 Sep 7;13:971464. doi: 10.3389/fgene.2022.971464 (PMC9490000; doi:10.3389/fgene.2022.971464)
Supplement: Supplementary file 1 [file DataSheet1.ZIP › Additional Files/Table S9. List of Vst values and annotated genes.xlsx]

## Sheet: HTS vs OTS
Table S9. List of Vst values and annotated genes
Chr	Start	End	Pos type	Gene name	Vst value
26	13688001	13689600	intergenic	CASP3;IRF2	0.6829
1	97499201	97501200	intergenic	LOC101113720;BCL9	0.5534
26	31688801	31691600	intergenic	PROSC;ADGRA2	0.5518
4	118558801	118560800	intergenic	LOC105609743;NCAPG2	0.533
16	47601	50000	intergenic	LOC105602432;LOC106991654	0.5284
20	50403201	50404800	intergenic	TRNAS-GGA;LOC106990336	0.4924
22	24125601	24127200	intergenic	CFAP58;SORCS3	0.4497
23	19384401	19386400	intergenic	LOC105604417;LOC106991868	0.4322
1	234387601	234389200	intergenic	LOC101116443;IGSF10	0.4273
9	92562401	92564400	intergenic	LOC101118963;LOC106990576	0.4236
7	93776401	93778000	intergenic	TRNAK-UUU;FLRT2	0.4146
20	50298401	50300000	intergenic	TRNAS-GGA;FOXC1	0.4146
16	23601	25200	exon	LOC105602432	0.4107
16	23601	25200	intergenic	LOC101103182;LOC105602432	0.4107
4	115034801	115038000	intergenic	ACTR3B;DPP6	0.4061
17	40462001	40465200	intron	TMEM144	0.4005
18	50928001	50929600	intergenic	LOC101104431;LRFN5	0.3963
20	50431601	50433200	intergenic	LOC105603914;LOC105603915	0.3915
7	65324001	65326000	intergenic	LOC105612959;LOC106991285	0.3904
2	56126401	56128800	exon	LOC101111526	0.3818
2	56126401	56128800	intron	LOC101111526	0.3818
9	13062001	13064400	exon	LOC105612928	0.3738
9	13062001	13064400	intergenic	LOC106991342;LOC105612928	0.3738
9	13062001	13064400	intron	LOC105612928	0.3738
1	95350001	95352000	intergenic	SPAG17;TBX15	0.3696
15	15904801	15906400	intron	GUCY1A2	0.362
9	13073601	13077600	exon	LOC105612928	0.358
9	13073601	13077600	intron	LOC105612928	0.358
16	50801	56000	intergenic	LOC105602432;LOC106991654	0.3565
13	1160001	1163600	intron	PLCB1	0.3543
16	19601	21200	intergenic	LOC101103182;LOC105602432	0.3524
6	84776001	84778800	intergenic	UGT2A1;SULT1B1	0.3446
2	111791201	111794800	intergenic	LOC101123441;LGSN	0.3443
20	49844801	49849200	intergenic	MYLK4;GMDS	0.3409
16	40001	43200	exon	LOC105602432	0.338
16	40001	43200	intergenic	LOC105602432;LOC106991654	0.338
3	206834401	206836400	exon	LOC105614851	0.3358
3	206834401	206836400	intron	LOC105614851	0.3358
1	150510401	150512400	intergenic	TRNAS-GGA;CADM2	0.3314
14	48341601	48343600	intergenic	EID2;DYRK1B	0.3298
7	24356001	24358000	intergenic	LOC101123383;LOC101117508	0.3266
12	52538401	52540400	intergenic	LOC101114542;LOC101115051	0.3266
1	150532801	150536800	intergenic	TRNAS-GGA;CADM2	0.326
5	3366401	3368400	intergenic	LOC101103566;ATP13A1	0.3207
13	62841601	62843200	intron	LOC105606907	0.3177
11	18867201	18872400	intergenic	LOC101118202;LOC101102156	0.317
5	3370801	3374400	intergenic	LOC101103566;ATP13A1	0.3142
16	1201	3600	intergenic	LOC106991653	0.3057
19	36996401	36998400	intergenic	ADAMTS9;PRICKLE2	0.3044
3	40176801	40179200	intergenic	TRNAS-GGA;ETAA1	0.3029
1	128281601	128283600	intron	APP	0.302
4	106874401	106879600	intergenic	LOC105612482;LOC101119716	0.3007
13	63260401	63262400	intron	ITCH	0.2971
14	50712801	50714800	intergenic	LOC101108413;LOC101108679	0.2953
12	5548801	5551200	exon	LOC101116246	0.2853
12	5548801	5551200	intergenic	LOC101116246;KCNT2	0.2853
12	5548801	5551200	intron	LOC101116246	0.2853
13	62932801	62934800	exon	LOC101111988	0.284
13	62932801	62934800	intron	LOC101111988	0.284
17	60996801	60998400	intergenic	SLC8B1;OAS2	0.2831
27	77528801	77530400	exon	PDZD4	0.2796
27	77528801	77530400	intergenic	SSR4;PDZD4	0.2796
21	37542001	37545600	exon	LOC105604082	0.2757
21	37542001	37545600	intron	PAG11	0.2757
4	29700401	29702000	intergenic	SP8;SP4	0.2743
16	59601	69200	exon	LOC106991654	0.274
16	59601	69200	intergenic	LOC105602432;LOC106991654;LOC105602665;LOC106991654	0.274
16	59601	69200	intron	LOC106991654	0.274
6	52655601	52657200	intergenic	TRNAC-GCA;TRNAC-GCA	0.2734
15	77159201	77161200	exon	LOC106990733	0.2663
15	77159201	77161200	intron	LOC106990733	0.2663
1	222006401	222008400	intergenic	LOC101103029;OTOL1	0.266
16	57725201	57727600	intergenic	FBXL7;LOC105602617	0.2658
6	2461601	2463200	intergenic	TKTL2;NPY5R	0.2655
16	72401	97200	exon	LOC105602665	0.263
16	72401	97200	intergenic	LOC105602665;LOC106991654;LOC105602665;SPZ1	0.263
16	72401	97200	intron	LOC105602665	0.263
8	2269201	2271200	intron	FILIP1	0.2608
27	94244801	94247200	intergenic	LOC105605573;LOC101105554	0.2606
15	26615601	26617600	intergenic	LOC105602190;LOC105602189	0.2579
16	6801	11200	exon	LOC106991653	0.2556
16	6801	11200	intron	LOC106991653	0.2556
3	7465201	7466800	intergenic	CCBL1;C3H9orf114	0.255
14	50710001	50712000	intergenic	LOC101108413;LOC101108679	0.2531
17	1219201	1221200	intergenic	CPE;TLL1	0.2512
27	8411201	8412800	intergenic	LOC106990249;LOC105605347	0.2505
9	13065601	13067600	intron	LOC105612928	0.2486
13	63193201	63194800	intergenic	AHCY;ITCH	0.2483
17	14253601	14255600	intergenic	USP38;GAB1	0.2474
14	49363201	49364800	intergenic	LOC105614537;LOC101122718	0.2472
12	5835601	5837200	intergenic	TRNAC-GCA;LOC101117007	0.2468
1	239414001	239416000	intergenic	PLSCR5;LOC105604038	0.2455
20	16762401	16765600	intergenic	PTK7;SRF	0.2451
22	30860001	30861600	intergenic	ADRA2A;GPAM	0.2446
14	48316001	48318800	intergenic	EID2;DYRK1B	0.2435
22	25763201	25765200	intergenic	SORCS3;SORCS1	0.2433
9	252401	258400	intergenic	LOC101121783;LOC105616106	0.2429
19	24679601	24681200	intergenic	LOC105603623;CNTN4	0.2396
27	6064801	6066400	intergenic	LOC105605337;ANOS1	0.2371
5	49272801	49274400	exon	LOC106991170	0.2356
5	49272801	49274400	intergenic	LOC106991170;LOC106991193	0.2356
5	49272801	49274400	intron	LOC106991170	0.2356
3	217952401	217954000	intergenic	SCUBE1;MPPED1	0.2335
6	9676001	9679200	intergenic	LOC105612939;LOC105613665	0.233
4	105914401	105929600	exon	LOC101122595	0.2322
4	105914401	105929600	intergenic	LOC101114266;LOC101122595;LOC101122595;LOC101114011	0.2322
4	105914401	105929600	intron	LOC101122595	0.2322
2	79996801	79999200	intergenic	TRNAC-GCA;PTPRD	0.2312
27	132945601	132949600	intergenic	LOC101103955;PCDH11X	0.2306
4	49971601	49973200	intron	LOC105613812	0.2297
1	112332801	112336800	intergenic	HSD17B7;CCDC190	0.228
27	1207601	1209200	exon	CD99	0.2275
27	1207601	1209200	intron	CD99	0.2275
27	94240401	94242400	intergenic	LOC105605573;LOC101105554	0.2265
2	137471201	137473200	exon	TLK1	0.2251
2	137471201	137473200	intron	TLK1	0.2251
23	51061201	51063200	intergenic	LOC105604523;LOC105604525	0.2246
5	3907201	3909200	intergenic	SLC25A42;ARMC6	0.2233
20	50365201	50366800	intergenic	TRNAS-GGA;LOC106990336	0.2224
26	43670801	43673600	intergenic	LOC105605292	0.2218
27	30210401	30212400	intron	DMD	0.2168
9	13068801	13071200	intron	LOC105612928	0.2159
8	2243201	2247200	intron	FILIP1	0.2155
13	48741201	48743200	intergenic	LOC101117953;BMP2	0.2143
3	150180801	150182400	intergenic	LOC101103962;LYZ	0.2136
2	190723601	190725200	intergenic	TRNAW-CCA;LOC105609998	0.2131
2	101808801	101812400	exon	FZD3	0.2121
2	101808801	101812400	intron	FZD3	0.2121
14	58284401	58287200	intergenic	LOC101113094;LOC101117868	0.2115
13	16501201	16503200	intergenic	CCDC3;LOC101109728	0.2105
2	87543601	87546400	intron	SLC24A2	0.2098
1	249441201	249443200	intergenic	SOX14;LOC105604262	0.2082
9	13046001	13053600	intergenic	LOC106991342;LOC105612928	0.2074
22	25768001	25770000	intergenic	SORCS3;SORCS1	0.2049
1	21242801	21245200	exon	LOC101105863	0.2044
1	21242801	21245200	intron	LOC101105863	0.2044
27	7093601	7096800	intergenic	LOC105605341;LOC105605344	0.2042
27	17948401	17950400	intergenic	LOC101105635;RPS6KA3	0.2026
25	11828401	11830000	intergenic	ZP4;CHRM3	0.2024
1	258553201	258555200	intron	DSCAM	0.202
18	68162401	68164000	intergenic	LOC105603285;BRF1	0.2013
14	58300001	58302800	intron	LOC101117868	0.1999
1	21230401	21238400	intergenic	LOC101113120;LOC101105863	0.1992
8	2274401	2276400	intron	FILIP1	0.1989
16	13601	15200	exon	LOC106991653	0.1989
20	909201	911600	intron	KHDRBS2	0.1989
7	60667201	60668800	intergenic	LOC101113241;SEMA6D	0.1988
6	84364401	84366400	intergenic	LOC101118447;LOC101122788	0.1984
18	38218801	38220800	exon	LOC106991725	0.1971
18	38218801	38220800	intron	LOC106991725	0.1971
21	26137601	26140000	exon	LOC101104617	0.197
21	26137601	26140000	intergenic	LOC101104356;LOC101104617	0.197
27	920401	922400	intron	LOC106990378	0.196
6	58892801	58894800	intron	PDS5A	0.1957
11	29146801	29148400	exon	LOC101103408	0.1955
11	29146801	29148400	intron	LOC101103408	0.1955
27	76424801	76426400	intergenic	LOC101106825;LOC105605697	0.1948
14	48336801	48338800	intergenic	EID2;DYRK1B	0.1943
19	8950401	8956000	intergenic	LOC105603359;ARPP21	0.1941
2	46338001	46340000	intergenic	LOC105607498;LOC101123612	0.1935
1	150523201	150529200	intergenic	TRNAS-GGA;CADM2	0.1924
27	3660801	3662400	intron	NLGN4X	0.1908
2	55276801	55279200	intergenic	LOC101111001;LOC101119878	0.1895
12	5524401	5527200	intron	KCNT2	0.1864
27	135064401	135067200	intergenic	PABPC5	0.1863
14	58291601	58294800	exon	LOC101117868	0.1861
14	58291601	58294800	intergenic	LOC101113094;LOC101117868	0.1861
14	58291601	58294800	intron	LOC101117868	0.1861
27	1526401	1528400	intergenic	LOC105605319;LOC105605321	0.186
6	11322801	11324800	intergenic	TRNAK-CUU;UGT8	0.1854
27	1786401	1788000	intergenic	LOC105605323;PRKX	0.184
20	50444001	50445600	exon	LOC105603915	0.1837
20	50444001	50445600	intron	LOC105603915	0.1837
27	2153201	2155600	intergenic	LOC101117055;LOC101116018	0.1808
11	38801	40800	intergenic	CA10	0.1799
14	56893201	56895200	intergenic	LOC101105099;LOC101104852	0.1797
27	51133601	51135200	intergenic	LOC105605465;SHROOM4	0.1796
2	111785601	111788400	intergenic	LOC101123441;LGSN	0.178
26	43527201	43529200	intergenic	LOC105605292	0.1777
10	82307201	82309200	intron	FAM155A	0.176
13	63111201	63112800	intron	ASIP	0.1713
3	203972801	203978400	intergenic	LOC101123288;LOC101116896	0.1704
27	6660001	6662000	intron	TBL1X	0.1704
21	49013601	49015200	intergenic	IFITM10;KRTAP5.4	0.1691
19	7348001	7349600	intron	GLB1	0.1682
14	49370801	49373200	intergenic	LOC105614537;LOC101122718	0.1678
1	264846001	264848400	intron	RUNX1	0.1674
10	132801	136000	intergenic	LOC101118284;PCDH20	0.167
10	72115201	72117600	intron	LOC101109890	0.1668
1	98495601	98497200	intergenic	TRNAG-CCC;TRNAV-AAC;TRNAV-AAC;TRNAV-AAC	0.1667
15	45550001	45553200	intergenic	LOC101109119;LOC101109643	0.1663
27	4536801	4538800	intron	STS	0.1657
27	43400401	43402800	intron	LOC101108987	0.1645
21	7965601	7967200	intron	LOC105603971	0.1642
10	71264401	71266400	intergenic	LOC105601928;LOC105614203	0.1627
4	63600401	63602400	intron	BBS9	0.1625
4	112350001	112353200	exon	LOC101123031	0.1624
4	112350001	112353200	intron	LOC101123031	0.1624
18	13889601	13895600	intergenic	TRNAK-CUU;ST8SIA2	0.1615
8	2228401	2236000	intron	FILIP1	0.1599
15	45566801	45570000	intergenic	LOC101109119;LOC101109643	0.1599
15	54478801	54480400	intergenic	B3GNT6;ACER3	0.1597
18	18929201	18932000	intergenic	LOC105603087;LOC101118056	0.1597
6	84360801	84363200	intergenic	LOC101118447;LOC101122788	0.1591
27	67807601	67812000	intergenic	FAM46D;BRWD3	0.1591
4	27430001	27432800	intergenic	TRNAS-GGA;HDAC9	0.1579
20	1858401	1860000	intergenic	LOC105603922;PRIM2	0.1573
7	19935601	19937600	intron	REC114	0.1572
5	61974001	61975600	intergenic	NMUR2;GRIA1	0.1568
13	62838801	62840400	intron	LOC105606907	0.1554
27	1070001	1072000	intron	DHRSX	0.1553
9	90960801	90962800	intron	LOC105610835	0.1547
14	44597201	44600000	intergenic	LOC105607571;LOC105607569	0.1547
1	147826401	147828800	intergenic	TRNAS-GGA;GBE1	0.1544
3	204534401	204537200	exon	LOC101102973	0.1528
3	204534401	204537200	intron	LOC101102973	0.1528
3	4890401	4892000	intergenic	RAPGEF1;MED27	0.1524
14	58314001	58316800	intron	LOC101117868	0.1519
23	16160001	16162000	intergenic	TRNAW-CCA;LOC101106129	0.1518
3	119873601	119875600	intergenic	LOC105614909;LOC105614910	0.1514
10	71984801	71988800	intron	LOC101109626	0.1509
11	92801	94400	intergenic	CA10	0.1505
2	174627601	174629600	exon	RAB3GAP1	0.1501
2	174627601	174629600	intron	RAB3GAP1	0.1501
1	21247601	21249200	exon	LOC101105863	0.15
1	21247601	21249200	intron	LOC101105863	0.15
14	58318001	58319600	exon	LOC101117868	0.15
14	58318001	58319600	intergenic	LOC101117868;LOC105601996	0.15
14	58318001	58319600	intron	LOC101117868	0.15
6	74129601	74132400	intergenic	TRNAC-GCA;ADGRL3	0.1496
14	56888001	56890400	intergenic	LOC101105099;LOC101104852	0.1496
7	22569201	22685200	exon	LOC106991256	0.149
7	22569201	22685200	intergenic	LOC105614521;LOC106991270;LOC106991256;LOC101110848;LOC106991270;LOC101112904;LOC106991271;LOC105614521;LOC106991272;LOC106991256;LOC106991272;LOC106991271	0.149
7	22569201	22685200	intron	LOC106991256	0.149
11	49652001	49653600	intron	LOC101110855	0.1483
27	134794801	134796800	intergenic	LOC101105478;PABPC5	0.1481
17	54124801	54126800	exon	PPP1CC	0.1466
17	54124801	54126800	intron	PPP1CC	0.1466
19	19482001	19488000	intergenic	LOC105603423;GRM7	0.1466
14	58360801	58362400	exon	LOC101113619	0.1464
14	58360801	58362400	intron	LOC101113619	0.1464
22	32810001	32812000	intergenic	HABP2;TCF7L2	0.1458
2	113737601	113742800	intron	FAM168B	0.1456
6	6996801	6998800	intron	PRSS12	0.1455
15	45598001	45603200	intergenic	LOC101109119;LOC101109643	0.1455
1	110276801	110278400	intergenic	ITLN;CD244	0.145
18	2395201	2397200	intergenic	TRNAE-UUC;GABRB3	0.1446
5	49266001	49268800	intergenic	LOC106991169;LOC106991170	0.1445
1	98479601	98482400	intergenic	TRNAE-UUC;TRNAG-CCC;TRNAG-CCC;TRNAV-AAC	0.1444
25	7876401	7878000	exon	TOMM20	0.1443
25	7876401	7878000	intron	TOMM20	0.1443
6	66757201	66759200	intron	TEC	0.1438
12	26142401	26149200	intron	DNAH14	0.1437
15	77714401	77716400	intergenic	LOC101119933;LOC101105274	0.1437
14	53908001	53909600	exon	LOC106991572	0.1434
14	53908001	53909600	intergenic	LOC106991571;LOC106991572	0.1434
4	112600001	112602000	intergenic	LOC105614177;GIMAP2	0.1431
9	74119601	74122000	exon	AZIN1	0.1431
9	74119601	74122000	intron	AZIN1	0.1431
27	3280801	3282400	intergenic	LOC101116799;LOC106991978	0.142
11	18863201	18864800	intergenic	LOC101118202;LOC101102156	0.1404
27	63789601	63791600	intergenic	LOC101115345;ABCB7	0.1401
6	74134801	74136400	intergenic	TRNAC-GCA;ADGRL3	0.1392
27	71154801	71156400	intergenic	CYLC1;RPS6KA6	0.1389
7	58976001	58977600	intergenic	DUT;FBN1	0.1381
3	137410401	137412000	intergenic	LOC101123547;LOC101101975	0.1369
20	27582401	27584400	intergenic	LOC101110710;LOC105603777	0.1361
1	150514401	150520000	intergenic	TRNAS-GGA;CADM2	0.1343
1	81883201	81885600	intergenic	LOC101119090;PRMT6	0.1337
27	76612001	76614800	intergenic	LOC101106825;LOC105605697	0.1332
18	48532801	48535200	exon	LOC101103187	0.133
18	48532801	48535200	intergenic	TRNAC-GCA;LOC101103187	0.133
13	63128401	63130400	exon	ASIP	0.1318
13	63128401	63130400	intergenic	ASIP;AHCY	0.1318
14	58565201	58580800	exon	LOC101115398	0.1311
14	58565201	58580800	intergenic	LOC101115398;LOC101115153;LOC101115398;LOC101115899	0.1311
14	58565201	58580800	intron	LOC101115398	0.1311
27	135059201	135060800	intergenic	PABPC5	0.129
4	8834401	8836400	intergenic	FZD1;LOC101113061	0.1289
7	61356001	61357600	intergenic	LOC101113241;SEMA6D	0.1289
2	56388401	56390400	intergenic	LOC101111526;LOC101120137	0.128
20	25790801	25793600	intergenic	LOC105603751;LOC101110277	0.1276
20	50447601	50449600	intron	LOC105603915	0.1276
27	3537201	3538800	intron	NLGN4X	0.1273
1	241304401	241306400	intergenic	TRNAS-GGA;PLOD2	0.1269
27	998401	1000400	intron	DHRSX	0.1263
8	997201	1001600	intergenic	CD109;LOC105612327	0.1262
2	40888401	40893200	intergenic	NEFM;ADAM7	0.126
13	62938801	62940400	exon	LOC101111988	0.1259
13	62938801	62940400	intron	LOC101111988	0.1259
1	98476801	98479200	intergenic	TRNAN-GUU;TRNAV-CAC;TRNAQ-CUG;TRNAN-GUU;TRNAV-CAC;TRNAE-UUC	0.1254
14	33117601	33119200	intergenic	LOC105616860;CDH5	0.1245
27	2087601	2090800	exon	LOC101117055	0.1215
27	2087601	2090800	intron	LOC101117055	0.1215
21	26133201	26135200	intergenic	LOC101104356;LOC101104617	0.1214
1	222011201	222012800	intergenic	LOC101103029;OTOL1	0.1212
10	20278401	20280400	intergenic	LOC105608015;LOC105608016	0.1208
25	36282401	36284000	intergenic	SH2D4B;LOC106991931	0.1206
25	9698001	9700000	intergenic	LOC105604924;MTR	0.1205
13	62843601	62850800	exon	LOC105606907	0.1196
13	62843601	62850800	intron	LOC105606907	0.1196
16	53998401	54000800	intergenic	TRNAS-GCU;LOC105602609	0.1188
2	105081601	105090800	intergenic	LOC106990533;GLRA3	0.1178
3	206398401	206402400	exon	LOC106990118	0.1178
3	206398401	206402400	intron	LOC105608615;LOC106990118	0.1178
2	101744001	101745600	exon	FBXO16	0.1175
2	101744001	101745600	intron	FBXO16	0.1175
27	1292401	1301200	exon	LOC101116024	0.1172
27	1292401	1301200	intron	LOC101116024	0.1172
27	1722801	1724400	intergenic	LOC105605323;PRKX	0.1167
2	93523201	93524800	intergenic	TUSC1;LOC105608404	0.1161
10	71697201	71699600	intron	LOC101109105	0.116
27	134944001	134945600	intergenic	PABPC5	0.116
3	205441601	205461200	exon	LOC105614850	0.1158
3	205441601	205461200	intergenic	LOC105614850;LOC105608615	0.1158
3	205441601	205461200	intron	LOC105614850	0.1158
13	62857201	62859600	intron	LOC105606907	0.1152
2	228964801	228970000	intergenic	CCL20;LOC101104046	0.115
1	123545201	123547200	intergenic	LOC101115849;LOC101116371	0.1142
4	112456801	112458400	intergenic	LOC105601949;LOC105615175	0.114
17	70216401	70222400	intergenic	LOC101107996;LOC101108519	0.114
8	73783201	73786400	intergenic	LRP11;LOC101105006	0.1132
14	57193601	57195200	intergenic	LOC101107626;LOC101107891	0.1123
3	158004001	158006800	intergenic	LOC106991000;FAM19A2	0.1121
13	2175201	2176800	intron	PAK7	0.1116
8	2252001	2256400	intron	FILIP1	0.1113
3	81286001	81288000	intron	MTA3	0.1111
3	164312001	164316000	intergenic	LOC101115450;LOC101119808	0.1108
10	38393601	38395200	intergenic	ATP12A;PCDH9	0.1102
8	3914401	3916800	intergenic	HTR1B;IMPG1	0.1096
25	4769601	4771600	intron	DISC1	0.1082
15	45507601	45510000	intergenic	LOC101109119;LOC101109643	0.1079
27	74970801	74975600	intergenic	LOC106990655;LOC101103296	0.1077
14	48323201	48335600	intergenic	EID2;DYRK1B	0.1071
3	164316401	164322800	intergenic	LOC101115450;LOC101119808	0.1066
14	58424401	58426000	intergenic	LOC101113879;LOC101114134	0.1065
3	35604001	35605600	exon	WDR43	0.1059
3	35604001	35605600	intron	WDR43	0.1059
20	1849201	1857200	intergenic	LOC105603922;PRIM2	0.1058
1	110267601	110269600	intergenic	ITLN;CD244	0.1053
1	131375601	131377600	intergenic	TRNAS-GGA;LOC106990865	0.105
27	5430001	5431600	intron	LOC105605336	0.1046
13	50487201	50489200	intron	RNF24	0.1042
13	63073601	63077600	exon	ASIP	0.1042
13	63073601	63077600	intron	ASIP	0.1042
1	26736001	26738000	intergenic	GPX7;ZCCHC11	0.1031
10	6792401	6794800	intergenic	LOC105610339;PCDH17	0.1031
3	179228001	179230400	intergenic	LOC106991083;LOC101121414	0.103
10	72149201	72151200	intron	LOC101109890	0.1028
4	112420001	112422000	exon	LOC101123290	0.1023
4	112420001	112422000	intergenic	LOC101123290;LOC105615175	0.1023
4	112420001	112422000	intron	LOC101123290	0.1023
5	8656001	8659200	intergenic	LOC101112979;LOC101113494	0.1023
17	65721601	65723200	intron	SEZ6L	0.102
23	2744001	2746000	intergenic	ZNF516;LOC105604384	0.102
27	166401	168800	intergenic	LOC105605310	0.1011
27	5110001	5111600	intergenic	TRNAC-GCA;PNPLA4	0.1002
8	41042401	41044000	intergenic	TRNAC-GCA;LOC105612960	0.1
7	4918001	4920000	intergenic	THOC3;LOC106990212	0.0996
10	41234001	41236000	intergenic	TRNAW-CCA;PCDH9	0.0996
19	4296001	4299600	intron	RBMS3	0.0991
9	7689201	7691600	intergenic	TRNAS-GGA;ADGRB3	0.0988
1	23550801	23552800	intron	AGBL4	0.0987
4	106880801	106883200	intergenic	LOC105612482;LOC101119716	0.0986
3	203499601	203501600	intergenic	LOC101122514;LOC101122777	0.0984
27	1771201	1772800	intergenic	LOC105605323;PRKX	0.0981
2	37900401	37902400	intron	SMU1	0.0977
7	24351601	24353200	intergenic	LOC101123383;LOC101117508	0.0966
8	2218801	2228000	exon	FILIP1	0.0965
8	2218801	2228000	intron	FILIP1	0.0965
9	6995201	7000800	intergenic	TRNAS-GGA;ADGRB3	0.096
27	709201	711600	intergenic	P2RY8;AKAP17A	0.0956
10	38120801	38122400	intergenic	ATP12A;PCDH9	0.0955
13	62868001	62869600	intergenic	LOC105606907;LOC101111988	0.0955
9	67233601	67235200	intergenic	KCNV1;SYBU	0.0954
3	40181601	40183200	intergenic	TRNAS-GGA;ETAA1	0.095
15	77704801	77711200	exon	LOC101119933	0.095
15	77704801	77711200	intergenic	LOC101119933;LOC101105274	0.095
15	77704801	77711200	intron	LOC101119933	0.095
27	2849601	2851200	intergenic	LOC101116281;LOC101116537	0.0944
6	30160401	30162000	intergenic	HPGDS;PDLIM5	0.0942
14	57182401	57184000	intron	LOC101107626	0.0935
14	7900401	7902400	intron	SDR42E1	0.0934
14	58132801	58162800	exon	LOC101111827	0.093
14	58132801	58162800	intergenic	LOC101111573;LOC101111827;LOC101111827;LOC101112084	0.093
14	58132801	58162800	intron	LOC101111827	0.093
27	6497201	6499600	intergenic	LOC105605337;TBL1X	0.093
16	65547201	65548800	intron	ADCY2	0.0906
27	809201	810800	intergenic	ASMT;LOC106990378	0.0906
14	58341601	58344400	intergenic	LOC101113357;LOC101113619	0.0903
4	72327601	72329600	intergenic	SRI;STEAP4	0.0887
5	31324001	31325600	intergenic	FAM170A;PRR16	0.0887
27	56325601	56339200	intergenic	LOC101119962;AR	0.0887
27	1858001	1860400	intergenic	LOC105605323;PRKX	0.0885
3	122742001	122744000	intron	MGAT4C	0.0884
19	47550801	47552400	intergenic	DCP1A;CACNA1D	0.0884
27	51739201	51740800	intergenic	LOC101123606;DGKK	0.0882
5	39130401	39133600	intergenic	LOC101119903;LOC101120163	0.0878
1	87784401	87786400	intergenic	LOC101106738;LOC101113807	0.0876
2	174570401	174572000	intron	RAB3GAP1	0.0874
27	3002401	3004000	intergenic	LOC101116799;LOC106991978	0.0874
4	112606001	112612400	intergenic	LOC105614177;GIMAP2	0.0867
8	2248801	2250800	intron	FILIP1	0.0866
4	112589201	112594000	intergenic	LOC105601949;LOC105614177	0.0865
9	7661601	7664400	intergenic	TRNAS-GGA;ADGRB3	0.0864
27	864001	866400	intergenic	ASMT;LOC106990378	0.0861
17	59524801	59526800	intergenic	TBX3;LOC105602894	0.0858
1	3795201	3797200	intergenic	TRNAC-ACA;COL6A3	0.0851
23	42396401	42398000	intergenic	APCDD1;VAPA	0.085
18	4809201	4811200	intergenic	LOC105603025;ALDH1A3	0.0848
9	14320001	14321600	intergenic	LOC101116324;LOC101118536	0.0843
8	2260001	2268000	exon	FILIP1	0.0839
8	2260001	2268000	intron	FILIP1	0.0839
3	204539601	204542800	exon	LOC101102973	0.0834
3	204539601	204542800	intron	LOC101102973	0.0834
17	27372001	27374000	intergenic	TRNAS-GGA;LOC105602775	0.0834
2	55270801	55274800	intergenic	LOC101111001;LOC101119878	0.0833
27	2928401	2931200	intergenic	LOC101116537;LOC101116799	0.0828
27	1639601	1641200	intergenic	LOC105605323;PRKX	0.0827
3	179232401	179235200	intergenic	LOC106991083;LOC101121414	0.0826
1	238692001	238694000	intron	LOC106990808	0.0825
27	134946001	134949600	intergenic	PABPC5	0.0817
27	4321201	4325200	intergenic	PUDP;NLGN4X	0.0814
20	25644801	25652400	intergenic	DQA;LOC101120871	0.0813
2	122139601	122144800	intergenic	LOC101122056;ZC3H15	0.0812
5	81943201	81952400	intergenic	TRNAW-CCA;LOC105606733	0.0812
22	15766401	15768400	intergenic	LOC101107486;LOC101107056	0.0812
27	1407601	1410400	intergenic	LOC105605318;MXRA5	0.0812
4	112323201	112326000	exon	LOC101110230	0.0808
4	112323201	112326000	intergenic	LOC101110230;LOC101110502	0.0808
27	5875201	5877600	intron	ANOS1	0.0803
15	45620801	45624800	intergenic	LOC101109119;LOC101109643	0.0802
7	53902801	53907600	intergenic	TRNAW-CCA;TRNAC-GCA	0.0801
2	108624401	108626400	intergenic	TRNAS-GGA;GALNTL6	0.0799
8	71976401	71978400	intron	SASH1	0.0799
1	222020801	222022400	intergenic	LOC101103029;OTOL1	0.0798
1	11541201	11542800	intron	GRIK3	0.0797
21	28250801	28252400	intergenic	SOLD1;ACRV1	0.0782
27	45431201	45435600	intron	ZC3H12B	0.0779
8	2278401	2283600	intron	FILIP1	0.0778
1	150538801	150546800	intergenic	TRNAS-GGA;CADM2	0.0776
27	3276401	3278000	intergenic	LOC101116799;LOC106991978	0.0774
8	2287601	2430400	exon	FILIP1;LOC105615810;LOC105615812;SENP6	0.0773
8	2287601	2430400	intergenic	SENP6;FILIP1	0.0773
8	2287601	2430400	intron	FILIP1;LOC105615810;LOC105615812;SENP6	0.0773
27	57934001	57936400	intergenic	YIPF6;OPHN1	0.0771
27	5673601	5675600	intergenic	LOC106991979;LOC105605335	0.077
10	78315201	78317200	intron	BIVM	0.0767
10	65339601	65341600	intergenic	MIR17;SLITRK5	0.0766
7	71687601	71690000	intergenic	LOC106991288;KCNH5	0.0762
19	60410001	60411600	intergenic	CFAP100;KLF15	0.0761
27	57671201	57672800	intron	OPHN1	0.0761
15	76522401	76524400	intergenic	LOC101105526;LOC101106033	0.0759
27	5104801	5106800	intergenic	TRNAC-GCA;PNPLA4	0.0757
27	2597601	2599600	exon	LOC105605670	0.0754
27	2597601	2599600	intergenic	LOC101116281;LOC105605670	0.0754
27	2597601	2599600	intron	LOC105605670	0.0754
1	51127201	51128800	intergenic	RABGGTB;SLC44A5	0.0749
2	95596401	95598000	intergenic	C2H9orf72;LINGO2	0.0749
12	5546801	5548400	intergenic	LOC101116246;KCNT2	0.0747
3	203162401	203165600	intergenic	LOC101120233;LOC101114093	0.0741
27	5335601	5337200	exon	LOC105605336	0.0738
27	5335601	5337200	intron	LOC105605336	0.0738
27	6584801	6586400	intergenic	LOC105605337;TBL1X	0.0735
9	94568401	94570000	intergenic	SNTB1	0.0733
27	13828001	13832000	intergenic	GRPR;CTPS2	0.0727
27	4796401	4799200	intergenic	LOC105605334;STS	0.0721
3	123216801	123218400	intergenic	C3H12orf50;MGAT4C	0.0719
27	135073201	135084400	intergenic	PABPC5	0.0719
6	18624401	18626400	intergenic	GIMD1;DKK2	0.0715
6	18627201	18628800	intergenic	GIMD1;DKK2	0.0714
4	823601	826000	intergenic	TRNAC-GCA;VSTM2A	0.0712
27	4743601	4747600	intergenic	LOC105605334;STS	0.0711
27	133881201	133897200	intron	LOC101112115	0.0709
15	45515601	45517200	intergenic	LOC101109119;LOC101109643	0.0702
27	1790801	1792400	intergenic	LOC105605323;PRKX	0.0695
10	546001	548000	intergenic	LOC101118284;PCDH20	0.0694
6	84355601	84357600	intergenic	LOC101118447;LOC101122788	0.0689
27	45425601	45430000	intron	ZC3H12B	0.0689
5	97140801	97144400	intergenic	FAM174A;ST8SIA4	0.0688
2	53976401	53978800	intergenic	LOC101110212;LOC101110483	0.0687
27	129201	131200	intergenic	LOC105605310	0.0687
1	141051601	141053600	intron	LOC101122496	0.0685
10	562401	564000	intergenic	LOC101118284;PCDH20	0.0685
27	79295201	79296800	intron	PASD1	0.0684
8	73810401	73822000	intergenic	LOC101105006;LOC101105258	0.068
8	825601	827600	intergenic	CD109;LOC105612327	0.0678
6	52661201	52663200	intergenic	TRNAC-GCA;TRNAC-GCA	0.0674
18	36626801	36628800	intron	LOC105603166	0.0674
7	96980401	96982800	intergenic	SPATA7;PTPN21	0.0672
3	205389601	205392400	intergenic	LOC101104740;LOC101122940	0.0671
27	6438001	6440400	intergenic	LOC105605337;ANOS1	0.0665
27	1114401	1116000	intergenic	ZBED1;CD99	0.0664
27	76480801	76482800	intergenic	LOC101106825;LOC105605697	0.0662
3	82450801	82452800	intergenic	TRNAG-UCC;RPL10	0.0658
27	3415201	3417200	intergenic	LOC106991978;NLGN4X	0.0653
1	107742001	107744400	intergenic	LOC101118497;LOC101112436	0.065
27	582401	584800	intergenic	IL3RA;LOC105605313	0.065
27	94248401	94250400	intergenic	LOC105605573;LOC101105554	0.0649
27	4973201	4976400	exon	LOC105605334	0.0644
27	4973201	4976400	intergenic	LOC105605334;STS	0.0644
27	6138401	6140000	intergenic	LOC105605337;ANOS1	0.0642
11	2577201	2579600	intergenic	KIF2B;CA10	0.0641
27	3147601	3149200	intergenic	LOC101116799;LOC106991978	0.0639
19	32001	44000	intergenic	LOC105603319	0.0634
12	75334801	75339200	intergenic	LOC105611348;ATP6V1G3	0.0632
5	8942001	8944000	intergenic	LOC101116053;LOC101116313	0.063
16	34615201	34619200	intergenic	LOC105602672;LOC105602568	0.063
2	99753601	99756400	intergenic	LOC105608461;LOC105608475	0.0627
15	79197201	79199600	intergenic	FAM111B;GLYATL2	0.0623
20	25313601	25316400	intergenic	LOC101108696;OVAR-DRB1	0.0621
1	84309201	84311200	intron	VAV3	0.062
5	3364001	3366000	intergenic	LOC101103566;ATP13A1	0.062
2	155135601	155137200	intergenic	TRNAC-ACA;GALNT13	0.0613
20	25640801	25644000	intergenic	DQA;LOC101120871	0.0613
9	6728401	6730000	intergenic	TRNAS-GGA;ADGRB3	0.0612
1	98511601	98513600	intron	LOC105615522	0.0611
24	17845201	17847200	intergenic	GPR139;GP2	0.0611
11	55788801	55790800	exon	LOC101104414	0.061
11	55788801	55790800	intron	LOC101104414	0.061
9	50499201	50500800	intergenic	PI15;GDAP1	0.0607
10	72000001	72002000	intron	LOC101109626	0.0602
8	2236801	2242000	intron	FILIP1	0.0601
20	50350401	50352000	intergenic	TRNAS-GGA;LOC106990336	0.0599
3	96708001	96709600	intron	TACR1	0.0598
5	97697601	97699600	intergenic	TRNAC-GCA;LOC105609305	0.0593
18	6224801	6226400	intergenic	TRNASTOP-UCA;MEF2A	0.0593
13	63172801	63174800	intergenic	AHCY;ITCH	0.0588
27	2351201	2355200	intergenic	LOC101117055;LOC101116018	0.0587
13	62860401	62864000	exon	LOC105606907	0.0582
13	62860401	62864000	intergenic	LOC105606907;LOC101111988	0.0582
13	62860401	62864000	intron	LOC105606907	0.0582
3	163994801	164006000	intergenic	LOC101118518;LOC101112895	0.0578
6	28698001	28702400	intergenic	PDHA2;UNC5C	0.0574
15	18384801	18387600	intergenic	C15H11orf87;DDX10	0.0573
9	85854801	85857600	intergenic	LOC105609758;TMEM55A	0.0572
2	236329201	236331200	intergenic	LOC105608214;LOC105611135	0.057
20	25524401	25528000	intron	OVAR-DRB3	0.057
2	216798001	216800400	intergenic	LOC105610593;MREG	0.0569
27	6287601	6289200	intergenic	LOC105605337;ANOS1	0.0568
4	112218001	112220000	intergenic	LOC105614569;LOC105615133	0.0564
13	63123201	63126000	exon	ASIP	0.0563
13	63123201	63126000	intron	ASIP	0.0563
3	47079201	47081200	intergenic	C3H2orf74;LRRTM4	0.0559
8	70453201	70456000	intron	GRM1	0.0559
27	76845201	76847200	intergenic	LOC105605535;LOC101118592	0.0559
27	4726401	4728400	intergenic	LOC105605334;STS	0.0556
18	66517601	66519600	intergenic	LOC106990142;EIF5	0.0552
1	57993201	57995200	intergenic	TRNAC-ACA;ADGRL2	0.055
1	206424801	206427200	intron	KCNMB2	0.0548
20	50294801	50296800	intergenic	TRNAS-GGA;FOXC1	0.0548
1	90952001	90954400	intergenic	LOC101109325;TRIM33	0.0547
22	1204001	1205600	intergenic	LOC105604204;ZWINT	0.0546
15	49105601	49110000	intergenic	LOC105614409;TRNAG-CCC	0.0545
27	109234801	109237200	intergenic	LOC105610137;SLC25A43	0.0544
9	63259601	63261200	intergenic	TRNAW-CCA;TRNAC-GCA	0.0542
2	101746401	101750400	intron	FBXO16	0.0541
16	29283201	29286000	intron	HCN1	0.0538
26	1601	4400	intergenic	ERICH1	0.0537
15	45518001	45526000	intergenic	LOC101109119;LOC101109643	0.0535
10	4898801	4901200	intergenic	LOC105612615;LOC105616123	0.0531
1	89862401	89864400	intron	MAGI3	0.053
15	45543201	45547600	intergenic	LOC101109119;LOC101109643	0.053
22	49270401	49272000	intergenic	TRNAG-UCC;TCERG1L	0.053
1	149345601	149349200	intergenic	TRNAS-GGA;GBE1	0.0529
6	116692001	116694000	exon	LOC105601929	0.0529
6	116692001	116694000	intergenic	LOC105601929;PCGF3	0.0529
1	135846001	135847600	intergenic	TRNAF-GAA;TMPRSS15	0.0525
27	4900401	4902000	intergenic	LOC105605334;STS	0.0523
27	56001	57600	intergenic	LOC105605310	0.0518
9	81021201	81028400	intergenic	TRNAG-CCC;TRNAW-CCA	0.0515
27	1137201	1138800	intergenic	ZBED1;CD99	0.0514
10	71690801	71696000	exon	LOC101109105	0.0508
10	71690801	71696000	intron	LOC101109105	0.0508
27	476001	477600	exon	CRLF2	0.0491
27	476001	477600	intergenic	LOC105605310;CRLF2	0.0491
27	1863601	1866000	intergenic	LOC105605323;PRKX	0.0491
4	26674801	26676800	intergenic	PRPS1L1;HDAC9	0.0488
7	85441201	85444400	intergenic	GSTZ1;TMED8	0.0487
27	95184801	95186400	intron	PLAC1	0.0485
11	55802001	55803600	intergenic	LOC101104414;LOC101105174	0.0483
11	15146401	15148000	intergenic	CCL1;TMEM132E	0.0478
8	73786801	73792000	intergenic	LRP11;LOC101105006	0.0473
15	45502801	45506000	intergenic	LOC101109119;LOC101109643	0.0473
27	5798801	5800400	intron	ANOS1	0.0473
21	49010001	49012000	intergenic	IFITM10;KRTAP5.4	0.0472
1	110238401	110240400	intergenic	ITLN;CD244	0.0468
9	31795201	31796800	intergenic	LOC101104671;LOC105609191	0.0465
15	46460801	46462800	intergenic	LOC101115064;LOC101120948	0.0464
3	58450001	58452000	intergenic	KRCC1;CD8B	0.0462
10	71255201	71260400	intergenic	LOC105601928;LOC105614203	0.0457
15	45528001	45541200	intergenic	LOC101109119;LOC101109643	0.0456
1	24547601	24550800	intergenic	ELAVL4;DMRTA2	0.0455
19	8376001	8377600	intergenic	TRNAE-CUC;LOC105603358	0.045
4	108303601	108305600	intergenic	TRNAS-GGA;LOC105615127	0.0447
23	35579601	35581600	intron	COLEC12	0.0447
15	47155601	47158400	intergenic	LOC101121967;LOC101121708	0.0444
5	107829601	107833600	intergenic	STARD4	0.0443
6	50688001	50689600	intergenic	TRNAC-GCA;PCDH7	0.0442
6	114686001	114688400	intergenic	LOC106991219;HGFAC	0.0442
20	4001	15200	intergenic	KHDRBS2	0.0439
20	25786001	25790400	intergenic	LOC105603751;LOC101110277	0.0439
14	59700401	59702000	intron	LOC105601888	0.0435
1	65855201	65856800	intergenic	LOC101114077;LOC101114579	0.0434
13	2169201	2171200	intron	PAK7	0.0433
3	163988801	163992000	intergenic	LOC101118518;LOC101112895	0.0432
20	917201	918800	intron	KHDRBS2	0.043
26	37660801	37662400	intergenic	LRRC3B;LOC101120889	0.043
24	35572401	35579200	exon	LOC105604785	0.0428
24	35572401	35579200	intergenic	LOC101120379;LOC105604785	0.0428
27	6739601	6741600	exon	TBL1X	0.0425
27	6739601	6741600	intron	TBL1X	0.0425
10	538401	540000	intergenic	LOC101118284;PCDH20	0.0416
27	2578401	2580400	intergenic	LOC105605670;LOC101116018	0.0413
7	32154801	32156800	intergenic	LOC101106173;THBS1	0.0405
27	1381201	1384000	intergenic	LOC101116287;LOC105605318	0.0401
5	71185601	71187200	intergenic	TRNAS-GGA;GABRG2	0.04
27	110055601	110061600	intergenic	LOC101107849;AGTR2	0.0397
6	102442001	102444000	intron	WFS1	0.0396
20	25511601	25522800	intergenic	LOC101109492;OVAR-DRB3	0.0393
3	160956401	160961200	intergenic	LOC105614768;LRIG3	0.0391
26	21916401	21918400	intergenic	LOC106991950;LOC101122662	0.039
1	96964801	96968800	exon	LOC101112943	0.0381
1	96964801	96968800	intron	LOC101112943	0.0381
17	9569601	9571200	intron	NR3C2	0.038
5	98205201	98209200	intergenic	TRNAC-GCA;LOC105609305	0.0378
10	70917601	70920400	intron	LOC105601928	0.0376
3	206445601	206447200	intron	LOC105608615	0.0375
9	12401	14800	exon	LOC105615961	0.0375
9	12401	14800	intergenic	LOC105615961;LOC105613741	0.0375
19	32047601	32050000	intergenic	MITF;FRMD4B	0.0374
27	1223201	1225600	exon	CD99	0.0372
15	45604401	45606000	intergenic	LOC101109119;LOC101109643	0.0371
27	4862001	4864000	intergenic	LOC105605334;STS	0.0371
27	45422801	45425200	intron	ZC3H12B	0.037
3	112439601	112441200	exon	CSRP2	0.0368
2	105077201	105079200	intergenic	LOC106990533;GLRA3	0.0366
18	18933601	18946000	intergenic	LOC105603087;LOC101118056	0.0365
19	52695201	52696800	intron	LOC101102765	0.0362
27	47280801	47282400	intron	KLF8	0.0362
21	26767601	26769600	intergenic	LOC101113113;LOC101113374	0.0358
27	595201	597600	exon	IL3RA	0.0358
27	595201	597600	intergenic	IL3RA;LOC105605313	0.0358
27	595201	597600	intron	IL3RA	0.0358
27	55281201	55282800	intron	EDA2R	0.0358
6	110602401	110605200	intron	PROM1	0.0355
23	38615201	38617200	intergenic	TRNAC-GCA;DLGAP1	0.0349
26	25376801	25380000	intron	GTF2E2	0.0348
13	63231201	63233600	intergenic	AHCY;ITCH	0.0347
2	107312001	107314000	intron	GALNTL6	0.0345
27	112191601	112193200	intergenic	TRNAS-GGA;CT83	0.0344
27	784001	785600	exon	ASMT	0.0343
27	784001	785600	intergenic	ASMT;LOC106990378	0.0343
27	784001	785600	intron	ASMT	0.0343
1	126976801	126978400	intergenic	LOC105611820;LOC105610400	0.0339
27	134951201	134955200	intergenic	PABPC5	0.0339
27	550001	551600	intergenic	LOC105605313;LOC101115509	0.0336
25	1678001	1679600	intergenic	PGBD5;GALNT2	0.0333
4	89456401	89459200	intergenic	LOC101103150;LOC101102641	0.033
27	52156001	52157600	intron	CLCN5	0.0329
27	5451601	5453200	intron	LOC105605336	0.0328
27	1064801	1066400	intron	DHRSX	0.0326
27	132958401	132960800	intergenic	LOC101103955;PCDH11X	0.0324
1	7125201	7128400	intron	LOC105616317;UGT1A3;UGT1A6;UGT1A9	0.0323
3	92937201	92942800	intergenic	PAIP2B;ZNF638	0.0323
18	62602801	62605200	intergenic	TRNAS-GGA;BCL11B	0.0322
21	6670401	6672000	intergenic	CTSC;GRM5	0.0319
27	92225201	92227200	intergenic	LOC101102539;ZIC3	0.0319
10	72014401	72016000	intron	LOC101109626	0.0317
7	9902001	9905200	exon	LOC101108575	0.0316
7	9902001	9905200	intron	DMGDH;LOC101108575	0.0316
1	98370801	98372400	intergenic	TRNAH-GUG;TRNAN-GUU	0.0313
15	3023201	3025200	intergenic	LOC101117272;PDGFD	0.0311
2	573601	579200	intergenic	TMEM18;SNTG2	0.031
13	2706001	2707600	intergenic	ANKEF1;PAK7	0.031
27	132966001	132968000	intergenic	LOC101103955;PCDH11X	0.031
3	24819201	24820800	intergenic	RAD51AP2;FAM49A	0.0308
27	88238001	88240800	intergenic	SLITRK4;LOC106991976	0.0302
27	66379201	66380800	intergenic	LPAR4;P2RY10	0.0301
1	1453601	1457200	exon	LOC101107492	0.03
1	1453601	1457200	intergenic	LOC101107492;LOC101107754	0.03
27	1930401	1932400	intergenic	LOC105605323;LOC105605322	0.0297
13	7340801	7342800	intron	MACROD2	0.0295
27	6678001	6682400	intron	TBL1X	0.0291
15	45632401	45635600	intergenic	LOC101109119;LOC101109643	0.029
27	26333601	26335200	intron	IL1RAPL1	0.029
22	801	2400	intergenic	LOC101114149	0.0288
27	89064001	89066000	intergenic	LDOC1;LOC106991993	0.0284
27	5521601	5524000	intron	LOC105605336	0.0281
25	43755201	43756800	intron	44263	0.0279
3	38798801	38800400	exon	GFPT1	0.0278
9	89619201	89626000	exon	LOC101113601	0.0276
9	89619201	89626000	intergenic	CA3;LOC101113601	0.0276
9	89619201	89626000	intron	LOC101113601	0.0276
27	517601	520800	intergenic	CRLF2;LOC101115509	0.0274
27	4529201	4530800	exon	STS	0.0273
27	4529201	4530800	intron	PUDP;STS	0.0273
10	70796801	70802000	exon	LOC106991366	0.0269
10	70796801	70802000	intergenic	LOC105616215;LOC106991366	0.0269
10	70796801	70802000	intron	LOC106991366	0.0269
8	73796401	73799200	intergenic	LRP11;LOC101105006	0.0267
4	94314401	94316400	intron	COPG2	0.0266
10	70749601	70752000	intron	LOC106991387	0.0266
3	205392801	205394800	intergenic	LOC101104740;LOC101122940	0.0264
10	72025201	72028400	intron	LOC101109626	0.0262
27	71599201	71600800	intron	HDX	0.026
27	5297201	5298800	intron	LOC105605336	0.0256
27	111668401	111670400	intergenic	TRNAS-GGA;CT83	0.0254
8	2211201	2215200	intron	FILIP1	0.0251
27	470001	472000	intergenic	LOC105605310;CRLF2	0.0251
2	101790401	101793200	intron	FZD3	0.0248
4	40868801	40870400	intergenic	GNAT3;GNAI1	0.0248
20	27976801	27982800	intergenic	LOC101113705;GABBR1	0.0248
12	39092401	39094000	intergenic	TNFSF4;AADACL4	0.0246
1	131770801	131772800	intergenic	TRNAS-GGA;NCAM2	0.0244
27	659201	660800	intergenic	P2RY8;AKAP17A	0.0243
27	5148001	5149600	intergenic	TRNAC-GCA;PNPLA4	0.0243
27	76624001	76626000	intergenic	LOC101106825;LOC105605697	0.0243
13	63154001	63156000	intron	AHCY	0.0242
1	110261601	110263600	intergenic	ITLN;CD244	0.0241
27	4510001	4511600	intron	PUDP	0.024
2	218460001	218461600	intergenic	LOC105606769;TNS1	0.0239
23	46544001	46546000	intron	LOXHD1	0.0236
1	107442001	107443600	intergenic	LOC101111677;LOC101111409	0.023
3	52704801	52706400	intergenic	TRNAC-GCA;CTNNA2	0.0229
17	70122401	70126000	intergenic	LOC106991686;LOC101117536	0.0229
27	311201	312800	intergenic	LOC105605310	0.0228
27	4220001	4222000	intergenic	PUDP;NLGN4X	0.0228
27	6036001	6038000	intergenic	LOC105605337;ANOS1	0.0227
13	46193201	46194800	intergenic	PRND;PRNT	0.0226
9	4755601	4757200	intron	LMBRD1	0.0224
27	132521601	132523200	intergenic	LOC101103955;PCDH11X	0.0223
19	16579601	16581600	intron	TATDN2	0.0222
10	39958001	39960400	intron	PCDH9	0.0221
10	44632001	44634000	intron	KLHL1	0.0219
27	2976801	2978800	intergenic	LOC101116799;LOC106991978	0.0219
21	26152001	26156000	exon	LOC101104871	0.0218
21	26152001	26156000	intergenic	LOC101104871;LOC101101934	0.0218
27	1976401	1978000	intron	LOC105605322	0.0216
27	39115601	39117200	intergenic	LOC101105633;CASK	0.0214
14	14618001	14621200	intron	MYLK3	0.0211
18	20302401	20304000	exon	ANPEP	0.0211
18	20302401	20304000	intron	ANPEP	0.0211
27	1553201	1554800	exon	LOC105605320;LOC105605321	0.0211
27	1553201	1554800	intron	LOC105605320;LOC105605321	0.0211
27	4850401	4852000	intergenic	LOC105605334;STS	0.021
23	7805201	7806800	intron	DOK6	0.0208
27	135089601	135100000	intergenic	PABPC5	0.0205
27	3210001	3212000	intergenic	LOC101116799;LOC106991978	0.0199
3	206780801	206782400	intergenic	EM4B;LOC105614851	0.0197
3	15508001	15509600	exon	LOC105614897	0.0192
3	15508001	15509600	intergenic	LOC105614897;SOX11;TRNAC-GCA;LOC105614897	0.0192
3	15508001	15509600	intron	LOC105614897	0.0192
14	59771601	59773200	intergenic	LOC101103260;LOC101103752	0.0189
27	2428801	2430800	intergenic	LOC101117055;LOC101116018	0.0189
15	45608401	45618000	intergenic	LOC101109119;LOC101109643	0.0186
4	45009201	45011200	intron	RELN	0.0184
6	169201	170800	intergenic	APELA	0.0183
27	6176001	6177600	intergenic	LOC105605337;ANOS1	0.0183
13	40223201	40225200	intergenic	PAX1;LOC105609021	0.0181
3	182064801	182068800	intron	BICD1	0.018
3	206853201	206856400	exon	LOC100191064	0.0179
3	206853201	206856400	intron	LOC100191064;LOC105614851	0.0179
10	71291601	71295200	exon	LOC105614203	0.0179
10	71291601	71295200	intergenic	LOC105601928;LOC105614203	0.0179
10	71291601	71295200	intron	LOC105614203	0.0179
27	76553601	76556800	intergenic	LOC101106825;LOC105605697	0.0163
27	2529601	2531600	intergenic	LOC105605670;LOC101116018	0.0162
3	189567201	189569200	intergenic	LOC105607108;LRMP	0.0161
21	31133201	31136400	intergenic	LOC105604057;ETS1	0.0159
1	125604401	125606400	intergenic	N6AMT1;LOC105610400	0.0158
3	195598401	195600400	intergenic	LOC101116645;CAPZA3	0.0158
24	22534801	22536800	exon	SLC5A11	0.0157
24	22534801	22536800	intron	SLC5A11	0.0157
27	69791201	69792800	intergenic	POU3F4;LOC101109338	0.0153
3	146267601	146271200	exon	MUC19	0.0151
3	146267601	146271200	intron	MUC19	0.0151
6	102130801	102132800	intergenic	LOC106991241;PPP2R2C	0.0151
20	27532801	27534400	intergenic	LOC101108432;LOC101110710	0.015
6	47082401	47084000	intergenic	LOC101106847;LOC105612659	0.0148
2	38384401	38386000	intron	STMN4	0.0144
22	10996401	10998000	intron	PANK1	0.0141
18	18868401	18870400	intergenic	LOC101117021;LOC101123585	0.014
5	8670001	8671600	intergenic	LOC101112979;LOC101113494	0.0139
9	89641601	89649200	intergenic	LOC101113601;LOC101113860	0.0136
27	1563201	1565200	intergenic	LOC105605320;PRKX	0.0132
27	1843601	1845200	intergenic	LOC105605323;PRKX	0.0132
27	53565201	53568400	intergenic	LOC101115603;SPACA5	0.013
4	112523601	112526400	intergenic	LOC105601949;LOC105615175	0.0129
2	188204401	188206000	intergenic	TRNAC-GCA;CNTNAP5	0.0122
27	2131601	2133600	intergenic	LOC101117055;LOC101116018	0.0122
2	42418001	42427600	exon	RHOBTB2	0.0119
2	42418001	42427600	intron	RHOBTB2	0.0119
21	37538001	37541200	exon	LOC105604082	0.0119
21	37538001	37541200	intron	LOC105604082;PAG11	0.0119
3	206846001	206848000	intron	LOC105614851	0.0118
9	16001	22400	intergenic	LOC105615961;LOC105613741	0.0116
27	2897601	2899200	intergenic	LOC101116537;LOC101116799	0.0115
6	3340401	3345200	intergenic	NAF1;BBS7	0.0114
22	34965601	34967600	intron	ATRNL1	0.0114
10	71632401	71634400	intergenic	LOC105601884;LOC101109105	0.0113
27	134941601	134943200	intergenic	PABPC5	0.0112
2	65503201	65505200	intron	TRPM3	0.011
10	71316801	71318800	intergenic	LOC105616213;LOC105614203	0.011
24	38366401	38378800	exon	LOC101107408	0.011
24	38366401	38378800	intergenic	LOC101107408;RBAK;ZNF12;LOC101107408	0.011
24	38366401	38378800	intron	LOC101107408	0.011
27	4194401	4196400	intergenic	PUDP;NLGN4X	0.011
27	2172001	2174000	intergenic	LOC101117055;LOC101116018	0.0109
11	34921601	34927600	intergenic	KCNJ12;UTP18	0.0108
13	67218001	67220000	intron	FAM83D	0.0104
1	220559601	220561200	intergenic	LOC101116449;SI	0.0101
10	72127201	72134000	intron	LOC101109890	0.01
27	285601	287200	intergenic	LOC105605310	0.0096
13	16518401	16520400	intergenic	CCDC3;LOC101109728	0.0094
14	49376001	49378400	exon	LOC101122718	0.0092
14	49376001	49378400	intergenic	LOC105614537;LOC101122718	0.0092
14	49376001	49378400	intron	LOC101122718	0.0092
6	50062801	50064800	intron	PCDH7	0.0091
17	70196001	70202000	intergenic	LOC101106716;LOC101107996	0.0091
27	6756801	6759200	intron	TBL1X	0.0091
5	33108001	33110800	intron	LOC105611204	0.009
27	5707601	5709200	intergenic	LOC106991979;LOC105605335	0.009
13	63186801	63190000	intergenic	AHCY;ITCH	0.0088
2	155546001	155547600	intergenic	TRNAC-ACA;GALNT13	0.0086
27	5131601	5133200	intergenic	TRNAC-GCA;PNPLA4	0.0086
3	158248001	158256800	intergenic	LOC106991000;FAM19A2	0.0084
25	12808001	12809600	exon	LOC105604932	0.0084
25	12808001	12809600	intergenic	LOC105604933;LOC105604932	0.0084
17	38042401	38045600	intergenic	LOC101111319;FSTL5	0.0082
6	110336001	110345200	exon	BST1	0.008
6	110336001	110345200	intergenic	BST1;LOC105614340	0.008
6	110336001	110345200	intron	BST1	0.008
10	71644801	71646400	exon	LOC101109105	0.008
10	71644801	71646400	intergenic	LOC105601884;LOC101109105	0.008
10	71644801	71646400	intron	LOC101109105	0.008
27	5000801	5003200	intergenic	TRNAC-GCA;PNPLA4	0.008
3	205438401	205440000	exon	LOC105614850	0.0079
3	205438401	205440000	intergenic	LOC101104740;LOC105614850	0.0079
3	205438401	205440000	intron	LOC105614850	0.0079
27	60860001	60861600	intergenic	CXCR3;LOC101107932	0.0079
27	4287601	4289600	intergenic	PUDP;NLGN4X	0.0076
27	3753601	3755200	intron	NLGN4X	0.0073
5	34474801	34476400	intergenic	LOC105611207;LOC105611204	0.0071
15	45563601	45566400	intergenic	LOC101109119;LOC101109643	0.0071
15	76739201	76741600	intergenic	LOC101109120;LOC101109389	0.0071
27	25108801	25110400	intergenic	LOC101116885;LOC101111863	0.007
27	5075601	5078000	intergenic	TRNAC-GCA;PNPLA4	0.0068
10	70861201	70866800	intergenic	LOC105616215;LOC105601928	0.0067
27	6418801	6422000	intergenic	LOC105605337;ANOS1	0.0066
1	65641601	65644400	intergenic	LOC105614852;LOC101113817	0.0065
27	3684801	3686400	intron	NLGN4X	0.0064
6	112427201	112429200	intergenic	LOC101108390;BLOC1S4	0.0063
27	5342001	5344800	intron	LOC105605336	0.0063
27	4021201	4023200	intergenic	PUDP;NLGN4X	0.0062
10	70926001	70927600	intron	LOC105601928	0.0061
27	5778801	5781200	intron	ANOS1	0.0057
2	46340401	46343600	intergenic	LOC105607498;LOC101123612	0.0056
27	1509201	1510800	intron	LOC105605319	0.0055
27	2286801	2288400	intergenic	LOC101117055;LOC101116018	0.0054
2	101801201	101802800	intron	FZD3	0.0051
5	37918801	37920400	intron	LOC105614551	0.005
9	7678001	7687600	intergenic	TRNAS-GGA;ADGRB3	0.0048
27	2295601	2297200	intergenic	LOC101117055;LOC101116018	0.0046
4	64176001	64178000	intron	PDE1C	0.0045
5	53464801	53466800	intergenic	TRNAC-GCA;KCTD16	0.0045
7	3628001	3630000	intergenic	TRIM36;KCNN2	0.0039
27	54104001	54106000	intergenic	LOC101117398;ZNF157	0.0039
1	163484801	163486800	exon	ABI3BP	0.0037
1	163484801	163486800	intron	ABI3BP	0.0037
10	44864401	44866000	intron	KLHL1	0.0037
1	96837201	96843200	exon	LOC101112864	0.0036
1	96837201	96843200	intergenic	TRNAC-GCA;LOC101112864	0.0036
1	96837201	96843200	intron	LOC101112864	0.0036
5	8928001	8929600	intergenic	LOC101116053;LOC101116313	0.0031
21	26148401	26150400	intergenic	LOC101104617;LOC101104871	0.0031
27	3688801	3690400	intron	NLGN4X	0.0031
13	28323201	28325200	intergenic	FAM107B;CDNF	0.003
27	35666001	35668000	exon	LOC101123349	0.003
27	35666001	35668000	intron	RPGR	0.003
4	21868401	21870000	intergenic	TRNAC-GCA;ETV1	0.0028
22	9066801	9068400	intron	PAPSS2	0.0027
23	56673201	56676000	intergenic	LOC105604546;WDR7	0.0021
27	6178801	6182400	intergenic	LOC105605337;ANOS1	0.0021
1	60548801	60550800	intergenic	PRKACB;SAMD13	0.002
17	13762801	13767200	intergenic	LOC105602739;FREM3	0.0017
27	5306401	5310400	intron	LOC105605336	0.0015
5	31363201	31364800	intergenic	FAM170A;PRR16	0.0012
15	76546001	76548400	exon	LOC101106033	0.0012
15	76546001	76548400	intergenic	LOC101106283;LOC101106033	0.0012
4	112709601	112711600	exon	LOC101102142	0.0009
4	112709601	112711600	intergenic	LOC105615131;LOC101102142	0.0009
4	112709601	112711600	intron	LOC101102142	0.0009
2	200321601	200323600	intergenic	LOC106990596;SATB2	0.0008
15	47464801	47467600	intergenic	LOC101105437;LOC101105945	0.0006
20	27538001	27539600	intergenic	LOC101108432;LOC101110710	0.0005
6	84131601	84133200	intergenic	UGT2B7;LOC105614163	0.0003
27	197201	199200	intergenic	LOC105605310	0.0003

## Sheet: HTS vs VTS
Table S9 List of VST values and annotated genes.
Chr	Start	End	gene type	Gene name	Vst value
1	264846001	264848400	intron	RUNX1	0.739
14	49363201	49364800	intergenic	LOC105614537;LOC101122718	0.6187
20	16762401	16765600	intergenic	PTK7;SRF	0.6126
12	52538401	52540400	intergenic	LOC101114542;LOC101115051	0.5889
21	37542001	37545600	exon	LOC105604082	0.5726
21	37542001	37545600	intron	PAG11	0.5726
2	111785601	111788400	intergenic	LOC101123441;LGSN	0.5516
5	3907201	3909200	intergenic	SLC25A42;ARMC6	0.522
20	25413201	25417200	intergenic	LOC101109220;LOC105603927	0.4837
7	24356001	24358000	intergenic	LOC101123383;LOC101117508	0.4763
18	66356001	66358800	exon	LOC101104348	0.4679
18	66356001	66358800	intron	LOC101104348	0.4679
1	234387601	234389200	intergenic	LOC101116443;IGSF10	0.4623
1	97499201	97501200	intergenic	LOC101113720;BCL9	0.4324
9	252401	258400	intergenic	LOC101121783;LOC105616106	0.4282
15	1758001	1759600	intron	GRIA4	0.4166
6	112427201	112429200	intergenic	LOC101108390;BLOC1S4	0.4112
21	37538001	37541200	exon	LOC105604082	0.4065
21	37538001	37541200	intron	LOC105604082;PAG11	0.4065
4	118558801	118560800	intergenic	LOC105609743;NCAPG2	0.4051
27	132945601	132949600	intergenic	LOC101103955;PCDH11X	0.3996
9	67233601	67235200	intergenic	KCNV1;SYBU	0.3885
26	13688001	13689600	intergenic	CASP3;IRF2	0.3883
14	58284401	58287200	intergenic	LOC101113094;LOC101117868	0.3854
20	49844801	49849200	intergenic	MYLK4;GMDS	0.3814
3	4890401	4892000	intergenic	RAPGEF1;MED27	0.3776
3	149308801	149310800	intergenic	LOC105611569;CNOT2	0.3761
1	110238401	110240400	intergenic	ITLN;CD244	0.351
27	920401	922400	intron	LOC106990378	0.3489
5	107829601	107833600	intergenic	STARD4	0.3461
20	34266001	34269600	intergenic	PRL;TRNAC-ACA	0.3423
27	45425601	45430000	intron	ZC3H12B	0.3381
2	174627601	174629600	exon	RAB3GAP1	0.3284
2	174627601	174629600	intron	RAB3GAP1	0.3284
3	96708001	96709600	intron	TACR1	0.3256
1	186761601	186763600	intron	KALRN	0.3254
6	58892801	58894800	intron	PDS5A	0.3251
3	790801	792800	intergenic	EXD3;TRAF2	0.3235
21	26133201	26135200	intergenic	LOC101104356;LOC101104617	0.32
27	45422801	45425200	intron	ZC3H12B	0.309
20	31931601	31933600	intron	ACOT13	0.3052
1	3795201	3797200	intergenic	TRNAC-ACA;COL6A3	0.2991
1	160638001	160646000	exon	LOC101103944	0.299
1	160638001	160646000	intergenic	LOC101103944;LOC101104620;LOC101104359;LOC101103944	0.299
26	20089601	20091200	intron	TUSC3	0.2973
16	34615201	34619200	intergenic	LOC105602672;LOC105602568	0.2942
3	105156401	105158000	intergenic	BCL2L11;LOC105611978	0.2936
6	26847201	26848800	intergenic	PDHA2;LOC106990267	0.2932
3	125064401	125066400	intergenic	TRNAG-CCC;LOC105610274	0.2927
27	5898001	5900000	exon	ANOS1	0.2899
27	5898001	5900000	intron	ANOS1	0.2899
20	4001	15200	intergenic	KHDRBS2	0.2889
1	258553201	258555200	intron	DSCAM	0.2876
27	3163601	3165200	intergenic	LOC101116799;LOC106991978	0.2859
1	1438401	1440000	intergenic	LOC101106736;LOC101107492	0.2858
27	45431201	45435600	intron	ZC3H12B	0.2729
25	11828401	11830000	intergenic	ZP4;CHRM3	0.2721
3	94401	99200	intergenic	LOC101122774;LOC101123026	0.2701
27	6306401	6308000	intergenic	LOC105605337;ANOS1	0.2696
4	112218001	112220000	intergenic	LOC105614569;LOC105615133	0.2694
7	60667201	60668800	intergenic	LOC101113241;SEMA6D	0.2689
14	58562801	58564400	intergenic	LOC101115398;LOC101115153	0.268
26	5964001	5969200	exon	SBD2	0.268
26	5964001	5969200	intergenic	SBD2;FAM90A1;SBD2;LOC101105976	0.268
26	5964001	5969200	intron	SBD2	0.268
14	59984401	59986000	intergenic	LOC105601911;TTYH1	0.2679
25	1698001	1699600	intergenic	PGBD5;GALNT2	0.2641
20	27965601	27967200	intergenic	LOC101113705;GABBR1	0.2638
1	110261601	110263600	intergenic	ITLN;CD244	0.262
14	49401601	49403600	intergenic	ERICH4;LOC101122718	0.262
9	26563601	26566400	intergenic	LOC106991346;LOC105614550	0.2614
27	263601	265200	intergenic	LOC105605310	0.261
14	14618001	14621200	intron	MYLK3	0.2588
10	72025201	72028400	intron	LOC101109626	0.2558
3	164312001	164316000	intergenic	LOC101115450;LOC101119808	0.2536
4	89456401	89459200	intergenic	LOC101103150;LOC101102641	0.2532
5	83848401	83850000	intergenic	TRNAC-GCA;LOC105607449	0.2532
11	41370401	41372800	exon	HAP1	0.2529
11	41370401	41372800	intron	HAP1	0.2529
14	58565201	58580800	exon	LOC101115398	0.2525
14	58565201	58580800	intergenic	LOC101115398;LOC101115153;LOC101115398;LOC101115899	0.2525
14	58565201	58580800	intron	LOC101115398	0.2525
25	36282401	36284000	intergenic	SH2D4B;LOC106991931	0.2518
4	112430401	112432400	intergenic	LOC101123290;LOC105615175	0.2516
20	25308001	25309600	intergenic	LOC101108696;OVAR-DRB1	0.2492
22	2414401	2418000	intergenic	LOC105604204;ZWINT	0.2492
17	70563601	70565200	exon	LOC106991688	0.2491
17	70563601	70565200	intergenic	MIF;LOC106991688	0.2491
17	70563601	70565200	intron	LOC106991688	0.2491
4	105308401	105310000	intergenic	LOC101116984;LOC101119040	0.2488
15	2605201	2608000	intergenic	LOC101117013;GRIA4	0.2474
1	110819601	110823200	intergenic	TRNAG-UCC;LOC101106730	0.2433
13	43897201	43898800	intergenic	LOC105611099;PITRM1	0.2421
2	37900401	37902400	intron	SMU1	0.2417
12	5548801	5551200	exon	LOC101116246	0.2408
12	5548801	5551200	intergenic	LOC101116246;KCNT2	0.2408
12	5548801	5551200	intron	LOC101116246	0.2408
23	16160001	16162000	intergenic	TRNAW-CCA;LOC101106129	0.2405
27	6418801	6422000	intergenic	LOC105605337;ANOS1	0.2374
23	62086401	62092800	intergenic	LOC101104114;SERPINB11	0.2371
22	3407601	3409600	intron	PCDH15	0.2361
5	3329601	3331200	intergenic	LOC101103566;ZNF93	0.2343
27	51133601	51135200	intergenic	LOC105605465;SHROOM4	0.2329
3	52301601	52304000	intergenic	TRNAC-GCA;CTNNA2	0.2322
17	38042401	38045600	intergenic	LOC101111319;FSTL5	0.2318
27	8411201	8412800	intergenic	LOC106990249;LOC105605347	0.2315
9	26554001	26557600	intergenic	LOC106991346;LOC105614550	0.2303
3	163988801	163992000	intergenic	LOC101118518;LOC101112895	0.2287
8	73796401	73799200	intergenic	LRP11;LOC101105006	0.2287
1	160647201	160661600	exon	LOC101104620	0.2271
1	160647201	160661600	intergenic	LOC101103944;LOC101104620;LOC101104620;LOC101104875	0.2271
14	58291601	58294800	exon	LOC101117868	0.2265
14	58291601	58294800	intergenic	LOC101113094;LOC101117868	0.2265
14	58291601	58294800	intron	LOC101117868	0.2265
11	2019601	2022400	intergenic	KIF2B;CA10	0.2227
13	61805201	61808000	intergenic	LOC105614410;LOC101114720	0.2226
5	97140801	97144400	intergenic	FAM174A;ST8SIA4	0.2222
15	6621601	6623600	intergenic	ANGPTL5;TRPC6	0.2194
27	486801	489200	exon	CRLF2	0.217
27	486801	489200	intron	CRLF2	0.217
20	27968401	27974800	intergenic	LOC101113705;GABBR1	0.2163
5	11888401	11890400	exon	LOC105615213	0.2149
5	11888401	11890400	intron	LOC105615213	0.2149
4	106880801	106883200	intergenic	LOC105612482;LOC101119716	0.2146
14	49358401	49360400	intergenic	LOC105614537;LOC101122718	0.2139
14	49370801	49373200	intergenic	LOC105614537;LOC101122718	0.2134
3	144195601	144197200	intron	PPHLN1	0.2113
2	21530801	21532400	intergenic	TMEM246;RNF20	0.211
1	239414001	239416000	intergenic	PLSCR5;LOC105604038	0.2098
20	27985601	27990400	intergenic	LOC101113705;GABBR1	0.2093
3	163994801	164006000	intergenic	LOC101118518;LOC101112895	0.2092
3	158234001	158236400	intergenic	LOC106991000;FAM19A2	0.209
27	730401	732400	exon	AKAP17A	0.208
27	730401	732400	intron	AKAP17A	0.208
4	112606001	112612400	intergenic	LOC105614177;GIMAP2	0.2077
27	132966001	132968000	intergenic	LOC101103955;PCDH11X	0.2075
5	26157201	26161600	intron	LOC105615239	0.2074
22	10062401	10064400	intergenic	LOC101122743;LOC101119862	0.2058
25	16604401	16607200	intergenic	LOC106991938;TMEM26	0.2038
5	8063201	8065200	intergenic	LOC101104488;LOC101104746	0.2033
15	49105601	49110000	intergenic	LOC105614409;TRNAG-CCC	0.2031
9	13065601	13067600	intron	LOC105612928	0.2029
27	3276401	3278000	intergenic	LOC101116799;LOC106991978	0.2026
2	79996801	79999200	intergenic	TRNAC-GCA;PTPRD	0.2024
11	49652001	49653600	intron	LOC101110855	0.2023
20	27532801	27534400	intergenic	LOC101108432;LOC101110710	0.2012
27	1240801	1242800	exon	XG	0.2007
27	1240801	1242800	intron	XG	0.2007
1	98511601	98513600	intron	LOC105615522	0.2003
27	517601	520800	intergenic	CRLF2;LOC101115509	0.2003
10	44864401	44866000	intron	KLHL1	0.1993
27	1135201	1136800	intergenic	ZBED1;CD99	0.1982
3	158248001	158256800	intergenic	LOC106991000;FAM19A2	0.1979
10	70308401	70313200	intron	LOC101106781	0.1979
22	25763201	25765200	intergenic	SORCS3;SORCS1	0.1959
27	119194401	119196400	intergenic	LOC101114850;IRS4	0.1941
23	19384401	19386400	intergenic	LOC105604417;LOC106991868	0.1939
6	116692001	116694000	exon	LOC105601929	0.1923
6	116692001	116694000	intergenic	LOC105601929;PCGF3	0.1923
22	27226401	27228400	intergenic	LOC105604280;SORCS1	0.192
20	31946001	31948000	intergenic	TDP2;KIAA0319	0.1909
19	8950401	8956000	intergenic	LOC105603359;ARPP21	0.1906
3	160956401	160961200	intergenic	LOC105614768;LRIG3	0.1904
27	56001	57600	intergenic	LOC105605310	0.1899
7	30015601	30017200	intergenic	LOC105610620;TMCO5A	0.1895
22	2801	7600	intergenic	LOC101114149	0.1866
6	17757601	17760000	intergenic	LOC106991223;TRNAS-GGA	0.1847
20	25296801	25300800	intergenic	LOC101108696;OVAR-DRB1	0.1846
9	63259601	63261200	intergenic	TRNAW-CCA;TRNAC-GCA	0.1818
20	27976801	27982800	intergenic	LOC101113705;GABBR1	0.181
20	26846401	26864800	exon	LOC106990117	0.1801
20	26846401	26864800	intron	LOC106990117	0.1801
13	2175201	2176800	intron	PAK7	0.1796
2	93523201	93524800	intergenic	TUSC1;LOC105608404	0.1794
18	6224801	6226400	intergenic	TRNASTOP-UCA;MEF2A	0.1791
27	67557201	67558800	intergenic	TBX22;FAM46D	0.1786
1	111092801	111096800	intron	ATF6	0.1768
6	6996801	6998800	intron	PRSS12	0.1766
15	19835601	19837200	intergenic	LOC105602149;RDX	0.1766
26	43670801	43673600	intergenic	LOC105605292	0.1766
25	7876401	7878000	exon	TOMM20	0.1765
25	7876401	7878000	intron	TOMM20	0.1765
14	58300001	58302800	intron	LOC101117868	0.1756
13	63193201	63194800	intergenic	AHCY;ITCH	0.1755
3	53896001	53898400	intergenic	TRNAC-GCA;SUCLG1	0.1752
2	99753601	99756400	intergenic	LOC105608461;LOC105608475	0.1741
4	112433201	112440000	intergenic	LOC101123290;LOC105615175	0.1741
1	271331201	271333200	intron	RFTN1	0.173
5	11696001	11700400	intergenic	LOC101111632;LOC101111882	0.1727
1	112332801	112336800	intergenic	HSD17B7;CCDC190	0.1721
19	4296001	4299600	intron	RBMS3	0.1719
6	102543601	102545200	intergenic	LOC101112981;JAKMIP1	0.1711
2	111791201	111794800	intergenic	LOC101123441;LGSN	0.1701
10	70314401	70316000	intron	LOC101106781	0.1701
6	66757201	66759200	intron	TEC	0.1686
6	114686001	114688400	intergenic	LOC106991219;HGFAC	0.1681
12	4975601	4979200	intron	CFH	0.1681
27	4287601	4289600	intergenic	PUDP;NLGN4X	0.1675
25	2192801	2200400	intergenic	LOC106991926;LOC101106652	0.1669
9	89637601	89640800	intergenic	LOC101113601;LOC101113860	0.1666
1	107997201	108001200	intergenic	LOC101121310;LOC105605630	0.166
20	25790801	25793600	intergenic	LOC105603751;LOC101110277	0.1656
27	3804801	3806800	intron	NLGN4X	0.1656
27	3876801	3878400	intergenic	PUDP;NLGN4X	0.165
4	112420001	112422000	exon	LOC101123290	0.1643
4	112420001	112422000	intergenic	LOC101123290;LOC105615175	0.1643
4	112420001	112422000	intron	LOC101123290	0.1643
5	11724801	11727600	intergenic	LOC101111882;LOC101112395	0.1639
17	70196001	70202000	intergenic	LOC101106716;LOC101107996	0.1625
11	4001	10000	intergenic	CA10	0.1611
9	89627601	89633600	intergenic	LOC101113601;LOC101113860	0.1597
17	70204801	70210400	intergenic	LOC101106716;LOC101107996	0.1593
27	6543201	6544800	intergenic	LOC105605337;TBL1X	0.1576
13	69134801	69136800	intergenic	TRNAW-CCA;TOP1	0.1574
26	25376801	25380000	intron	GTF2E2	0.1571
13	1160001	1163600	intron	PLCB1	0.1568
1	24547601	24550800	intergenic	ELAVL4;DMRTA2	0.1557
3	137410401	137412000	intergenic	LOC101123547;LOC101101975	0.1552
5	6523201	6524800	intron	AP1M1	0.1551
20	25511601	25522800	intergenic	LOC101109492;OVAR-DRB3	0.1547
27	3184001	3185600	intergenic	LOC101116799;LOC106991978	0.1543
10	70926001	70927600	intron	LOC105601928	0.1542
1	160635201	160636800	intergenic	LOC101104359;LOC101103944	0.1541
27	5387201	5389600	intron	LOC105605336	0.1534
13	42053601	42055600	exon	FAM208B	0.153
13	42053601	42055600	intron	FAM208B	0.153
16	72401	97200	exon	LOC105602665	0.1529
16	72401	97200	intergenic	LOC105602665;LOC106991654;LOC105602665;SPZ1	0.1529
16	72401	97200	intron	LOC105602665	0.1529
1	182301601	182303600	intron	ARHGAP31	0.1528
9	85854801	85857600	intergenic	LOC105609758;TMEM55A	0.1528
27	6196801	6198400	intergenic	LOC105605337;ANOS1	0.1525
4	6314801	6316800	intergenic	LOC105614936;UPP1	0.1519
22	24125601	24127200	intergenic	CFAP58;SORCS3	0.1515
12	4935201	4936800	intron	CFH	0.1508
14	59667601	59670400	intron	LOC101123656	0.1504
4	49971601	49973200	intron	LOC105613812	0.1501
2	101808801	101812400	exon	FZD3	0.1499
2	101808801	101812400	intron	FZD3	0.1499
9	14320001	14321600	intergenic	LOC101116324;LOC101118536	0.1477
3	145873201	145878000	intron	CNTN1	0.1474
27	720401	723200	intergenic	P2RY8;AKAP17A	0.1469
22	10996401	10998000	intron	PANK1	0.1461
5	81943201	81952400	intergenic	TRNAW-CCA;LOC105606733	0.146
2	79746401	79754800	intergenic	TRNAC-GCA;PTPRD	0.1454
2	216798001	216800400	intergenic	LOC105610593;MREG	0.1453
4	106874401	106879600	intergenic	LOC105612482;LOC101119716	0.1446
27	13828001	13832000	intergenic	GRPR;CTPS2	0.1445
4	94314401	94316400	intron	COPG2	0.1439
18	18929201	18932000	intergenic	LOC105603087;LOC101118056	0.1436
27	46455201	46460000	intergenic	LOC101113911;HEPH	0.1427
2	14999601	15001600	intergenic	LOC105606800;LOC105606808	0.1418
3	35604001	35605600	exon	WDR43	0.1415
3	35604001	35605600	intron	WDR43	0.1415
27	134794801	134796800	intergenic	LOC101105478;PABPC5	0.1414
27	2229601	2232000	intergenic	LOC101117055;LOC101116018	0.141
9	8354001	8356400	intergenic	TRNAS-GGA;ADGRB3	0.1403
10	71754001	71757200	exon	LOC101109370	0.14
10	71754001	71757200	intergenic	LOC101109105;LOC101109370	0.14
27	809201	810800	intergenic	ASMT;LOC106990378	0.1395
27	818401	820000	intergenic	ASMT;LOC106990378	0.1395
27	753601	756000	exon	ASMT	0.1393
27	753601	756000	intron	ASMT	0.1393
22	10065201	10072400	intergenic	LOC101122743;LOC101119862	0.1392
27	2172001	2174000	intergenic	LOC101117055;LOC101116018	0.1392
16	59601	69200	exon	LOC106991654	0.139
16	59601	69200	intergenic	LOC105602432;LOC106991654;LOC105602665;LOC106991654	0.139
16	59601	69200	intron	LOC106991654	0.139
27	1454001	1455600	intron	MXRA5	0.139
27	1780801	1784800	intergenic	LOC105605323;PRKX	0.1382
27	788401	792800	intergenic	ASMT;LOC106990378	0.1381
16	69800401	69802000	intergenic	LOC105602654;LOC105602652	0.1372
13	60836001	60837600	exon	TM9SF4	0.1367
13	60836001	60837600	intron	TM9SF4	0.1367
27	6176001	6177600	intergenic	LOC105605337;ANOS1	0.1363
4	10330001	10333600	exon	LOC101112306	0.1352
4	10330001	10333600	intron	LOC101112306	0.1352
16	45772801	45774400	intergenic	TRNAC-GCA;LOC101120952	0.1351
22	30860001	30861600	intergenic	ADRA2A;GPAM	0.1343
27	6922001	6923600	intergenic	GPR143;SHROOM2	0.1342
27	97269201	97270800	intergenic	RAP2C;MBNL3	0.1331
4	106886801	106888400	exon	LOC101119716	0.1327
4	106886801	106888400	intergenic	LOC105612482;LOC101119716	0.1327
14	58132801	58162800	exon	LOC101111827	0.1326
14	58132801	58162800	intergenic	LOC101111573;LOC101111827;LOC101111827;LOC101112084	0.1326
14	58132801	58162800	intron	LOC101111827	0.1326
27	5965601	5967200	intergenic	LOC105605337;ANOS1	0.1325
6	84364401	84366400	intergenic	LOC101118447;LOC101122788	0.1322
20	26902001	26966400	exon	LOC101105609;LOC105603775;LOC105614324;LOC106990117;LOC106991789;MICA	0.1307
20	26902001	26966400	intergenic	LOC105603775;MICA;MICA;POU5F1	0.1307
20	26902001	26966400	intron	LOC101105609;LOC105603775;LOC105614324;LOC106990117;LOC106991789;MICA	0.1307
23	2744001	2746000	intergenic	ZNF516;LOC105604384	0.13
15	18384801	18387600	intergenic	C15H11orf87;DDX10	0.1299
27	2480801	2482800	intergenic	LOC101117055;LOC101116018	0.1297
20	27538001	27539600	intergenic	LOC101108432;LOC101110710	0.1296
27	132952401	132956000	intergenic	LOC101103955;PCDH11X	0.1293
1	71967601	71971200	intergenic	TRNAC-GCA;RWDD3	0.1289
27	22546401	22548000	intergenic	LOC101109519;ARX	0.1288
5	49272801	49274400	exon	LOC106991170	0.1287
5	49272801	49274400	intergenic	LOC106991170;LOC106991193	0.1287
5	49272801	49274400	intron	LOC106991170	0.1287
3	164316401	164322800	intergenic	LOC101115450;LOC101119808	0.1286
27	6656801	6659200	intron	TBL1X	0.1281
3	106910801	106912800	intergenic	TSPAN8;ZC3H6	0.127
27	4612401	4614000	intron	STS	0.1269
6	3340401	3345200	intergenic	NAF1;BBS7	0.1253
3	205170401	205172800	exon	LOC101104482	0.1248
3	205170401	205172800	intergenic	LOC101104482;LOC101122683	0.1248
14	59671201	59676000	intron	LOC101123656	0.1248
22	801	2400	intergenic	LOC101114149	0.1243
27	5661201	5662800	intergenic	LOC106991979;LOC105605335	0.1243
16	19601	21200	intergenic	LOC101103182;LOC105602432	0.1241
27	2406001	2407600	intergenic	LOC101117055;LOC101116018	0.1241
10	70422401	70426000	intron	LOC101106781	0.1238
4	112229601	112231200	intergenic	LOC105614569;LOC105615133	0.1237
13	46115601	46118400	intergenic	PRNP;ZMYND11	0.1237
22	25768001	25770000	intergenic	SORCS3;SORCS1	0.1231
27	135059201	135060800	intergenic	PABPC5	0.1229
27	6913601	6915600	intergenic	GPR143;SHROOM2	0.1223
7	85441201	85444400	intergenic	GSTZ1;TMED8	0.1209
17	40462001	40465200	intron	TMEM144	0.1202
16	69796401	69798800	intergenic	LOC105602654;LOC105602652	0.1196
27	1790801	1792400	intergenic	LOC105605323;PRKX	0.1195
27	76480801	76482800	intergenic	LOC101106825;LOC105605697	0.1193
20	26878801	26888000	exon	LOC106990117	0.1188
20	26878801	26888000	intron	LOC106990117	0.1188
16	47601	50000	intergenic	LOC105602432;LOC106991654	0.1184
15	15904801	15906400	intron	GUCY1A2	0.1174
27	2447201	2449200	intergenic	LOC101117055;LOC101116018	0.1173
27	1381201	1384000	intergenic	LOC101116287;LOC105605318	0.1168
2	56126401	56128800	exon	LOC101111526	0.1166
2	56126401	56128800	intron	LOC101111526	0.1166
6	74342801	74344800	intergenic	TRNAC-GCA;ADGRL3	0.1166
27	1407601	1410400	intergenic	LOC105605318;MXRA5	0.1154
27	4752401	4754000	intergenic	LOC105605334;STS	0.1152
12	5524401	5527200	intron	KCNT2	0.115
12	12356001	12357600	intergenic	LOC106990525;LOC105611808	0.1143
10	55928401	55930000	intron	LOC105607734	0.1142
4	112600001	112602000	intergenic	LOC105614177;GIMAP2	0.1137
4	112400001	112404400	intergenic	LOC101123031;LOC101123290	0.1134
14	49394401	49398400	intergenic	ERICH4;LOC101122718	0.1134
27	135064401	135067200	intergenic	PABPC5	0.1132
13	77122801	77124400	intergenic	B4GALT5;PTGIS	0.1128
14	59700401	59702000	intron	LOC105601888	0.1128
19	19482001	19488000	intergenic	LOC105603423;GRM7	0.1128
27	5430001	5431600	intron	LOC105605336	0.1125
27	47280801	47282400	intron	KLF8	0.1124
16	6801	11200	exon	LOC106991653	0.1123
16	6801	11200	intron	LOC106991653	0.1123
20	50403201	50404800	intergenic	TRNAS-GGA;LOC106990336	0.1122
5	8928001	8929600	intergenic	LOC101116053;LOC101116313	0.1118
27	55357201	55358800	intergenic	LOC101119962;EDA2R	0.1118
27	4890401	4892400	intergenic	LOC105605334;STS	0.1116
27	1722801	1724400	intergenic	LOC105605323;PRKX	0.1114
5	11733601	11754000	intergenic	LOC101111882;LOC101112395	0.1113
4	40868801	40870400	intergenic	GNAT3;GNAI1	0.1111
14	58314001	58316800	intron	LOC101117868	0.1111
27	60939201	60941200	intergenic	LOC101107932;LOC101108193	0.1104
7	24351601	24353200	intergenic	LOC101123383;LOC101117508	0.1096
10	72000001	72002000	intron	LOC101109626	0.1087
1	125604401	125606400	intergenic	N6AMT1;LOC105610400	0.1084
25	27019201	27020800	intergenic	PCBD1;UNC5B	0.1073
15	76739201	76741600	intergenic	LOC101109120;LOC101109389	0.1072
27	1669601	1672800	intergenic	LOC105605323;PRKX	0.107
3	205441601	205461200	exon	LOC105614850	0.1067
3	205441601	205461200	intergenic	LOC105614850;LOC105608615	0.1067
3	205441601	205461200	intron	LOC105614850	0.1067
9	85881201	85883200	intergenic	LOC105609758;TMEM55A	0.1067
24	17845201	17847200	intergenic	GPR139;GP2	0.1067
1	61746401	61748400	intron	DDAH1	0.1058
1	211000001	211002000	intergenic	TRNAS-GGA;NLGN1	0.1055
15	76730401	76736400	exon	LOC101109120	0.1055
15	76730401	76736400	intergenic	LOC101109120;LOC101109389	0.1055
27	27073201	27074800	intron	IL1RAPL1	0.1055
9	13058801	13060800	intergenic	LOC106991342;LOC105612928	0.1051
13	77106801	77109200	intergenic	B4GALT5;PTGIS	0.1049
18	28390001	28392400	intergenic	LOC106991735;CHRNA7	0.1049
9	89641601	89649200	intergenic	LOC101113601;LOC101113860	0.1044
9	90960801	90962800	intron	LOC105610835	0.1039
10	4898801	4901200	intergenic	LOC105612615;LOC105616123	0.1038
27	3696801	3698400	intron	NLGN4X	0.1038
27	2101601	2104000	intergenic	LOC101117055;LOC101116018	0.1037
3	189567201	189569200	intergenic	LOC105607108;LRMP	0.1032
10	38393601	38395200	intergenic	ATP12A;PCDH9	0.1032
13	48741201	48743200	intergenic	LOC101117953;BMP2	0.1027
13	62938801	62940400	exon	LOC101111988	0.1026
13	62938801	62940400	intron	LOC101111988	0.1026
17	27372001	27374000	intergenic	TRNAS-GGA;LOC105602775	0.1025
27	5960801	5964400	intergenic	LOC105605337;ANOS1	0.1024
7	19935601	19937600	intron	REC114	0.1023
1	95350001	95352000	intergenic	SPAG17;TBX15	0.1019
11	49645601	49647200	intergenic	LOC101106024;LOC101110855	0.1018
27	1431601	1435600	intergenic	LOC105605318;MXRA5	0.1015
27	4687601	4689200	intergenic	LOC105605334;STS	0.1012
4	10348001	10350000	intron	LOC101112306	0.1011
3	206811201	206813600	intron	LOC105614851	0.1008
19	28735201	28736800	intron	PPP4R2	0.1008
27	76553601	76556800	intergenic	LOC101106825;LOC105605697	0.1005
13	28323201	28325200	intergenic	FAM107B;CDNF	0.1004
27	35666001	35668000	exon	LOC101123349	0.1001
27	35666001	35668000	intron	RPGR	0.1001
5	98205201	98209200	intergenic	TRNAC-GCA;LOC105609305	0.1
7	71684401	71686800	intergenic	LOC106991288;KCNH5	0.1
27	4192001	4193600	intergenic	PUDP;NLGN4X	0.0999
15	76522401	76524400	intergenic	LOC101105526;LOC101106033	0.0994
27	60860001	60861600	intergenic	CXCR3;LOC101107932	0.0989
24	22534801	22536800	exon	SLC5A11	0.0988
24	22534801	22536800	intron	SLC5A11	0.0988
3	123050001	123052000	intergenic	C3H12orf50;MGAT4C	0.0987
3	206846001	206848000	intron	LOC105614851	0.0987
7	22721601	22723200	exon	LOC101113153	0.0986
7	22721601	22723200	intergenic	LOC101113153;LOC101113415	0.0986
17	54124801	54126800	exon	PPP1CC	0.0973
17	54124801	54126800	intron	PPP1CC	0.0973
27	24232401	24234800	intergenic	TRNAC-ACA;LOC105605406	0.0967
15	12748001	12749600	intergenic	LOC101102333;LOC105602130	0.0965
1	150523201	150529200	intergenic	TRNAS-GGA;CADM2	0.0963
17	14253601	14255600	intergenic	USP38;GAB1	0.0961
4	112527201	112529200	intergenic	LOC105601949;LOC105615175	0.096
10	70411201	70417600	intron	LOC101106781	0.0957
22	9066801	9068400	intron	PAPSS2	0.0953
4	112530401	112532400	intergenic	LOC105601949;LOC105615175	0.0952
4	112254001	112263200	exon	LOC101109441	0.0951
4	112254001	112263200	intergenic	LOC101109441;LOC101122778;LOC105614569;LOC101109441	0.0951
4	112254001	112263200	intron	LOC101109441	0.0951
4	112589201	112594000	intergenic	LOC105601949;LOC105614177	0.0948
27	5624801	5626800	intergenic	LOC106991979;LOC105605336	0.0946
10	6792401	6794800	intergenic	LOC105610339;PCDH17	0.0945
27	2026801	2028400	intergenic	LOC101117055;LOC105605322	0.0945
14	49448401	49450400	exon	LOC105614373	0.0944
14	49448401	49450400	intron	LOC105614373	0.0944
27	6662401	6664000	intron	TBL1X	0.0939
2	46338001	46340000	intergenic	LOC105607498;LOC101123612	0.0938
27	1084001	1085600	intron	DHRSX	0.0936
6	84131601	84133200	intergenic	UGT2B7;LOC105614163	0.0934
27	961201	963600	intergenic	LOC106990378;DHRSX	0.0922
4	112226001	112228400	intergenic	LOC105614569;LOC105615133	0.0917
13	2706001	2707600	intergenic	ANKEF1;PAK7	0.0915
9	13068801	13071200	intron	LOC105612928	0.0912
21	26152001	26156000	exon	LOC101104871	0.0911
21	26152001	26156000	intergenic	LOC101104871;LOC101101934	0.0911
3	179228001	179230400	intergenic	LOC106991083;LOC101121414	0.0905
6	113054001	113056000	intron	SORCS2	0.0901
1	237119201	237122400	intergenic	TRNAC-ACA;CPA3	0.0899
27	6772801	6776800	intron	TBL1X	0.0896
20	25313601	25316400	intergenic	LOC101108696;OVAR-DRB1	0.0892
16	1201	3600	intergenic	LOC106991653	0.0891
1	98370801	98372400	intergenic	TRNAH-GUG;TRNAN-GUU	0.0889
2	78494001	78496000	intergenic	TRNAC-GCA;PTPRD	0.0884
27	17948401	17950400	intergenic	LOC101105635;RPS6KA3	0.0878
27	6303201	6304800	intergenic	LOC105605337;ANOS1	0.0876
3	136893601	136895600	exon	WNT10B	0.0871
3	136893601	136895600	intergenic	WNT10B;ARF3	0.0871
20	27547201	27548800	intergenic	LOC101108432;LOC101110710	0.087
7	23719201	23722800	intergenic	RNASE10;LOC105613766	0.0865
2	101744001	101745600	exon	FBXO16	0.0863
2	101744001	101745600	intron	FBXO16	0.0863
27	2261601	2266400	intergenic	LOC101117055;LOC101116018	0.086
22	50020801	50022800	intron	INPP5A	0.0858
27	1022801	1024800	intron	DHRSX	0.0858
1	163484801	163486800	exon	ABI3BP	0.0854
1	163484801	163486800	intron	ABI3BP	0.0854
27	1961201	1963200	exon	LOC105605322	0.085
27	1961201	1963200	intron	LOC105605322	0.085
17	70127201	70164800	exon	LOC105601877	0.0847
17	70127201	70164800	intergenic	LOC101105442;LOC105601877;LOC106991686;LOC101105442	0.0847
17	70127201	70164800	intron	LOC105601877	0.0847
19	24679601	24681200	intergenic	LOC105603623;CNTN4	0.0846
27	3147601	3149200	intergenic	LOC101116799;LOC106991978	0.0846
20	26888801	26898400	intron	LOC106990117	0.0843
27	134946001	134949600	intergenic	PABPC5	0.0839
1	193498001	193499600	intergenic	LOC105602566;FGF12	0.0836
27	4250001	4254800	intergenic	PUDP;NLGN4X	0.0836
27	1223201	1225600	exon	CD99	0.0835
27	1310401	1312000	exon	LOC101116024	0.0834
27	1310401	1312000	intergenic	ARSE;LOC101116024	0.0834
27	1310401	1312000	intron	LOC101116024	0.0834
27	5953601	5956400	intergenic	LOC105605337;ANOS1	0.0833
23	38615201	38617200	intergenic	TRNAC-GCA;DLGAP1	0.0826
6	84360801	84363200	intergenic	LOC101118447;LOC101122788	0.0825
4	64176001	64178000	intron	PDE1C	0.0821
14	58318001	58319600	exon	LOC101117868	0.0821
14	58318001	58319600	intergenic	LOC101117868;LOC105601996	0.0821
14	58318001	58319600	intron	LOC101117868	0.0821
27	864001	866400	intergenic	ASMT;LOC106990378	0.0817
17	70216401	70222400	intergenic	LOC101107996;LOC101108519	0.0813
27	3439601	3441200	intron	NLGN4X	0.081
10	407201	408800	intergenic	LOC101118284;PCDH20	0.0808
23	7805201	7806800	intron	DOK6	0.0808
6	52655601	52657200	intergenic	TRNAC-GCA;TRNAC-GCA	0.0807
6	73995201	73996800	intergenic	TRNAC-GCA;ADGRL3	0.0804
27	2778801	2780400	intergenic	LOC101116281;LOC105605670	0.0796
3	3555601	3557600	intron	PAEP	0.0795
10	70400401	70402400	intron	LOC101106781	0.0795
27	132958401	132960800	intergenic	LOC101103955;PCDH11X	0.0792
27	134941601	134943200	intergenic	PABPC5	0.0792
27	54104001	54106000	intergenic	LOC101117398;ZNF157	0.0789
1	150514401	150520000	intergenic	TRNAS-GGA;CADM2	0.0785
26	1601	4400	intergenic	ERICH1	0.0783
1	150538801	150546800	intergenic	TRNAS-GGA;CADM2	0.0782
2	218460001	218461600	intergenic	LOC105606769;TNS1	0.0774
27	129201	131200	intergenic	LOC105605310	0.0774
27	134951201	134955200	intergenic	PABPC5	0.0771
4	72327601	72329600	intergenic	SRI;STEAP4	0.077
4	112521601	112523200	intergenic	LOC105601949;LOC105615175	0.0766
15	26615601	26617600	intergenic	LOC105602190;LOC105602189	0.0765
4	100090401	100092000	intron	CHRM2	0.076
27	1592401	1594000	intergenic	LOC105605320;PRKX	0.076
27	4557601	4562000	intron	STS	0.0755
20	50298401	50300000	intergenic	TRNAS-GGA;FOXC1	0.0753
27	135073201	135084400	intergenic	PABPC5	0.0753
21	26767601	26769600	intergenic	LOC101113113;LOC101113374	0.0751
27	24144801	24146400	intergenic	TRNAC-ACA;LOC105605406	0.0745
14	58341601	58344400	intergenic	LOC101113357;LOC101113619	0.0744
27	6438001	6440400	intergenic	LOC105605337;ANOS1	0.0742
27	3494401	3496400	intron	NLGN4X	0.0736
27	385601	387200	intergenic	LOC105605310	0.0734
16	51691601	51695600	intergenic	CDH18;CDH12	0.0733
27	1986001	1988000	intron	LOC105605322	0.0733
5	24936001	24938400	intron	LOC105615237	0.073
2	226452401	226455200	intergenic	DOCK10;NYAP2	0.0728
4	10319201	10322000	intergenic	LOC106991118;CDK6	0.0728
27	2813601	2816000	intergenic	LOC101116281;LOC105605670	0.0724
27	6539201	6540800	intergenic	LOC105605337;TBL1X	0.0717
27	3760801	3762400	intron	NLGN4X	0.0711
27	1988801	1991200	intron	LOC105605322	0.0699
27	3850001	3852000	intergenic	PUDP;NLGN4X	0.0697
1	222020801	222022400	intergenic	LOC101103029;OTOL1	0.0695
19	24355601	24358000	intergenic	LOC105603623;CNTN4	0.0694
27	6480401	6483200	exon	LOC105605337	0.0694
27	6480401	6483200	intron	LOC105605337	0.0694
27	1292401	1301200	exon	LOC101116024	0.0693
27	1292401	1301200	intron	LOC101116024	0.0693
27	4151201	4153600	intergenic	PUDP;NLGN4X	0.0691
27	1902401	1904000	intergenic	LOC105605323;PRKX	0.0688
2	65503201	65505200	intron	TRPM3	0.0682
4	105301201	105302800	intergenic	LOC101116984;LOC101119040	0.068
12	52230401	52232000	intergenic	LOC101111473;LOC105613543	0.0679
25	2845601	2847600	intergenic	LOC105613978;LOC105604893	0.0679
2	122139601	122144800	intergenic	LOC101122056;ZC3H15	0.0674
9	13046001	13053600	intergenic	LOC106991342;LOC105612928	0.0673
27	38982401	38984000	intron	CASK	0.0672
27	2902001	2904800	intergenic	LOC101116537;LOC101116799	0.0666
1	241304401	241306400	intergenic	TRNAS-GGA;PLOD2	0.0661
20	27549601	27552800	intergenic	LOC101108432;LOC101110710	0.0661
27	5406401	5408000	exon	LOC105605336	0.0661
2	40888401	40893200	intergenic	NEFM;ADAM7	0.0658
14	58130401	58132000	intergenic	LOC101111573;LOC101111827	0.0657
3	188668401	188670400	intergenic	TRNAC-GCA;RASSF8	0.0656
27	4866001	4867600	intergenic	LOC105605334;STS	0.0655
27	4518401	4520800	intron	PUDP	0.0654
7	11279201	11281200	intron	ERO1A	0.0653
4	35077201	35079200	intergenic	TRNAC-GCA;GRM3	0.0646
14	53908001	53909600	exon	LOC106991572	0.0646
14	53908001	53909600	intergenic	LOC106991571;LOC106991572	0.0646
4	114925601	114927600	intergenic	ACTR3B;DPP6	0.0638
27	2741201	2742800	intergenic	LOC101116281;LOC105605670	0.0638
27	2973601	2975600	intergenic	LOC101116799;LOC106991978	0.0637
4	112323201	112326000	exon	LOC101110230	0.0634
4	112323201	112326000	intergenic	LOC101110230;LOC101110502	0.0634
27	1182801	1185200	intron	CD99	0.0623
9	30200001	30202000	intergenic	LOC101110341;ZHX2	0.0619
21	31133201	31136400	intergenic	LOC105604057;ETS1	0.0617
27	2976801	2978800	intergenic	LOC101116799;LOC106991978	0.0615
27	2827601	2829200	exon	LOC101116281	0.0612
27	2827601	2829200	intron	LOC101116281	0.0612
9	13062001	13064400	exon	LOC105612928	0.0608
9	13062001	13064400	intergenic	LOC106991342;LOC105612928	0.0608
9	13062001	13064400	intron	LOC105612928	0.0608
27	5297201	5298800	intron	LOC105605336	0.0607
16	65547201	65548800	intron	ADCY2	0.0604
27	5190801	5192800	intergenic	TRNAC-GCA;PNPLA4	0.0604
5	11759201	11761600	intergenic	LOC101111882;LOC101112395	0.0602
18	68162401	68164000	intergenic	LOC105603285;BRF1	0.0602
15	47359601	47361200	intergenic	LOC101104931;LOC101104424	0.06
1	65855201	65856800	intergenic	LOC101114077;LOC101114579	0.0599
10	71178801	71180400	intron	LOC105601928	0.0599
3	137274401	137276400	exon	LOC101122268	0.0597
3	137274401	137276400	intergenic	LOC101122268;LOC101122513	0.0597
3	137274401	137276400	intron	LOC101122268	0.0597
6	50062801	50064800	intron	PCDH7	0.0597
6	23447601	23449600	intergenic	LOC105615429;PPP3CA	0.0595
27	857601	861600	intergenic	ASMT;LOC106990378	0.0595
27	747601	750800	exon	ASMT	0.0593
27	747601	750800	intergenic	AKAP17A;ASMT	0.0593
27	747601	750800	intron	ASMT	0.0593
6	84355601	84357600	intergenic	LOC101118447;LOC101122788	0.0591
13	16518401	16520400	intergenic	CCDC3;LOC101109728	0.0587
3	11689601	11691200	intergenic	LHX2;DENND1A	0.0579
27	28401	30400	intergenic	LOC105605310	0.0579
3	197266801	197268800	intergenic	RERGL;LOC105613112	0.0577
6	47082401	47084000	intergenic	LOC101106847;LOC105612659	0.0576
27	4136801	4140400	intergenic	PUDP;NLGN4X	0.0574
27	6678001	6682400	intron	TBL1X	0.0571
27	1056001	1058400	intron	DHRSX	0.057
3	81286001	81288000	intron	MTA3	0.0566
27	24195601	24197200	intergenic	TRNAC-ACA;LOC105605406	0.0564
23	46544001	46546000	intron	LOXHD1	0.0563
5	26957201	26958800	intergenic	LOC105611654;LOC105611655	0.0562
27	1843601	1845200	intergenic	LOC105605323;PRKX	0.056
18	7248401	7250800	intron	PGPEP1L	0.0558
15	45606401	45608000	intergenic	LOC101109119;LOC101109643	0.0555
27	4321201	4325200	intergenic	PUDP;NLGN4X	0.0555
27	71599201	71600800	intron	HDX	0.0555
12	5638401	5640400	intergenic	LOC106991476;LOC106990645	0.0554
27	12001	13600	intergenic	LOC105605310	0.0553
3	6303201	6304800	intron	NCS1	0.0548
11	23728401	23732000	exon	LOC101120675	0.0548
11	23728401	23732000	intergenic	LOC101120675;LOC101120421	0.0548
27	2220401	2222000	intergenic	LOC101117055;LOC101116018	0.0547
27	5664401	5666000	intergenic	LOC106991979;LOC105605335	0.0544
6	84506801	84508800	intron	LOC101122788	0.0538
6	84501601	84504000	intron	LOC101122788	0.0536
27	923201	925600	intron	LOC106990378	0.0534
10	71264401	71266400	intergenic	LOC105601928;LOC105614203	0.0531
15	76513601	76515600	exon	LOC101102009	0.0529
15	76513601	76515600	intergenic	LOC101102009;LOC101105526;LOC101105276;LOC101102009	0.0529
8	34992001	34994000	intron	GRIK2	0.0526
27	1583201	1584800	intergenic	LOC105605320;PRKX	0.0524
27	800001	802800	intergenic	ASMT;LOC106990378	0.0523
27	1114401	1116000	intergenic	ZBED1;CD99	0.0523
5	3366401	3368400	intergenic	LOC101103566;ATP13A1	0.0522
10	71984801	71988800	intron	LOC101109626	0.0522
1	150532801	150536800	intergenic	TRNAS-GGA;CADM2	0.052
10	78315201	78317200	intron	BIVM	0.052
27	134958401	134962800	intergenic	PABPC5	0.0518
27	4175201	4176800	intergenic	PUDP;NLGN4X	0.0513
27	2985601	2987600	intergenic	LOC101116799;LOC106991978	0.051
4	29700401	29702000	intergenic	SP8;SP4	0.0506
5	61974001	61975600	intergenic	NMUR2;GRIA1	0.0503
9	4755601	4757200	intron	LMBRD1	0.0503
1	214012801	214014800	intron	TNIK	0.0499
12	18324001	18326000	intron	ESRRG	0.0497
20	27982801	27985200	intergenic	LOC101113705;GABBR1	0.0496
10	71887601	71889200	intergenic	LOC101109370;LOC101109626	0.0492
1	60548801	60550800	intergenic	PRKACB;SAMD13	0.0483
14	57193601	57195200	intergenic	LOC101107626;LOC101107891	0.0483
27	4731201	4732800	intergenic	LOC105605334;STS	0.0481
8	70453201	70456000	intron	GRM1	0.0477
27	1512401	1514000	exon	LOC105605319	0.0476
27	1512401	1514000	intergenic	LOC105605319;LOC105605321	0.0476
16	57725201	57727600	intergenic	FBXL7;LOC105602617	0.0475
27	7047201	7048800	intron	SHROOM2	0.0475
27	5461601	5464800	intron	LOC105605336	0.0474
27	4857601	4860800	intergenic	LOC105605334;STS	0.0472
10	72014401	72016000	intron	LOC101109626	0.0471
10	5165601	5167600	intergenic	LOC105616123;PCDH17	0.047
22	1304801	1308800	intergenic	LOC105604204;ZWINT	0.0469
27	38001	40800	intergenic	LOC105605310	0.0466
3	98602401	98604800	intergenic	LOC105612338;TMEM182	0.0465
19	25893201	25898800	intergenic	CHL1;CNTN6	0.0462
2	89255601	89257600	exon	TP-1	0.046
2	89255601	89257600	intergenic	LOC101106658;TP-1	0.046
2	42398801	42400800	intergenic	LOC105612581;CHMP7	0.0457
27	2333201	2336000	intergenic	LOC101117055;LOC101116018	0.0456
27	2153201	2155600	intergenic	LOC101117055;LOC101116018	0.0452
2	50193601	50195600	intergenic	ALDH1B1;SHB	0.0451
27	6672001	6673600	intron	TBL1X	0.0451
27	4847601	4849600	intergenic	LOC105605334;STS	0.0444
11	47586801	47588400	exon	ICAM2	0.0441
11	47586801	47588400	intron	ICAM2;SCN4A	0.0441
27	97891601	97893200	intergenic	LOC101120556;LOC105605584	0.0441
27	4869201	4871200	intergenic	LOC105605334;STS	0.044
27	4904801	4908000	intergenic	LOC105605334;STS	0.0434
27	106948401	106950000	intergenic	LOC101119281;LOC106990690	0.0432
12	11865201	11868800	intergenic	LOC106990525;LOC105611808	0.0431
1	82386401	82388800	intergenic	LOC101119090;PRMT6	0.0428
4	56152801	56154800	intron	DOCK4	0.0425
8	7822401	7829200	intergenic	FAM46A;BCKDHB	0.0425
20	8897201	8899200	intron	UHRF1BP1	0.0424
27	76612001	76614800	intergenic	LOC101106825;LOC105605697	0.0422
11	7306801	7308400	intergenic	TRIM25;COIL	0.0421
9	53261201	53263200	intergenic	PEX2;LOC105613955	0.042
27	5532801	5536800	exon	LOC105605336	0.042
27	5532801	5536800	intron	LOC105605336	0.042
9	89610401	89613200	intergenic	CA3;LOC101113601	0.0419
27	74970801	74975600	intergenic	LOC106990655;LOC101103296	0.0413
1	77688401	77690400	intergenic	S1PR1;LOC105610866	0.041
27	81786801	81788400	intron	AFF2	0.041
27	3002401	3004000	intergenic	LOC101116799;LOC106991978	0.0408
5	11705601	11707600	exon	LOC101111882	0.0407
5	11705601	11707600	intergenic	LOC101111882;LOC101112395	0.0407
5	11705601	11707600	intron	LOC101111882	0.0407
27	2344001	2346400	intergenic	LOC101117055;LOC101116018	0.0405
27	5945201	5947200	intergenic	LOC105605337;ANOS1	0.0404
27	3596801	3599200	intron	NLGN4X	0.0401
27	4796401	4799200	intergenic	LOC105605334;STS	0.0401
1	258750401	258752400	intron	DSCAM	0.0399
2	53976401	53978800	intergenic	LOC101110212;LOC101110483	0.0399
2	101746401	101750400	intron	FBXO16	0.0399
1	222011201	222012800	intergenic	LOC101103029;OTOL1	0.0398
12	49259601	49261200	intron	FAM132A	0.0398
27	134713601	134716000	intergenic	LOC101105478;PABPC5	0.0394
27	2940401	2942800	exon	LOC101116799	0.0393
27	2940401	2942800	intergenic	LOC101116537;LOC101116799	0.0393
27	2940401	2942800	intron	LOC101116799	0.0393
9	74119601	74122000	exon	AZIN1	0.0392
9	74119601	74122000	intron	AZIN1	0.0392
12	78130801	78132400	intergenic	LOC106991504;SYT2	0.039
27	4836801	4838400	intergenic	LOC105605334;STS	0.0384
8	36366001	36368000	intron	ASCC3	0.0383
23	23326801	23328800	intron	LOC105604430;NOL4	0.0383
5	31363201	31364800	intergenic	FAM170A;PRR16	0.0382
27	829601	834400	intergenic	ASMT;LOC106990378	0.0382
27	4257201	4258800	intergenic	PUDP;NLGN4X	0.0382
27	162401	164000	intergenic	LOC105605310	0.0381
4	112411201	112414000	exon	LOC101123290	0.038
4	112411201	112414000	intergenic	LOC101123031;LOC101123290	0.038
4	112411201	112414000	intron	LOC101123290	0.038
15	45636801	45679200	exon	LOC101109643	0.0375
15	45636801	45679200	intergenic	LOC101109119;LOC101109643;LOC101109643;MRPL17	0.0375
14	49691601	49694400	intergenic	LOC105616889;LOC101122545	0.0373
27	5148001	5149600	intergenic	TRNAC-GCA;PNPLA4	0.0369
20	31943601	31945200	exon	TDP2	0.0365
20	31943601	31945200	intergenic	TDP2;KIAA0319	0.0365
16	40001	43200	exon	LOC105602432	0.0364
16	40001	43200	intergenic	LOC105602432;LOC106991654	0.0364
27	7107601	7109200	intergenic	LOC105605341;LOC105605344	0.0363
7	22726401	22729600	intergenic	LOC101113153;LOC101113415	0.0359
27	5201	6800	intergenic	LOC105605310	0.0359
27	5724401	5726000	exon	LOC105605335	0.0358
27	6172001	6174800	intergenic	LOC105605337;ANOS1	0.0357
10	20278401	20280400	intergenic	LOC105608015;LOC105608016	0.0353
4	112513601	112515200	intergenic	LOC105601949;LOC105615175	0.0351
18	48532801	48535200	exon	LOC101103187	0.035
18	48532801	48535200	intergenic	TRNAC-GCA;LOC101103187	0.035
3	206398401	206402400	exon	LOC106990118	0.0349
3	206398401	206402400	intron	LOC105608615;LOC106990118	0.0349
15	13187201	13188800	intergenic	LOC101102333;LOC105602130	0.0349
10	71271601	71278800	intergenic	LOC105601928;LOC105614203	0.0346
27	6867201	6872400	exon	GPR143	0.0346
27	6867201	6872400	intron	GPR143	0.0346
27	912801	914400	intron	LOC106990378	0.0345
2	155546001	155547600	intergenic	TRNAC-ACA;GALNT13	0.0343
14	58666401	58675600	intergenic	LOC101116169;LOC105601998	0.0342
27	3807201	3809200	intron	NLGN4X	0.0342
5	93264801	93266800	intergenic	TRNAW-CCA;CAST	0.0341
12	10542401	10544000	exon	LOC105611804	0.034
12	10542401	10544000	intron	LOC105611804	0.034
27	853201	854800	intergenic	ASMT;LOC106990378	0.0339
25	35058801	35061600	exon	SFTPD	0.0338
25	35058801	35061600	intergenic	PLAC9;SFTPD	0.0338
25	35058801	35061600	intron	SFTPD	0.0338
3	76188401	76190400	intron	LOC101113750	0.0337
3	195598401	195600400	intergenic	LOC101116645;CAPZA3	0.0337
11	55732801	55734800	intergenic	LOC101103909;LOC101103658	0.0337
20	26177201	26178800	intergenic	LOC101111058;LOC101122142	0.0337
1	158130401	158132400	intergenic	NSUN3;EPHA6	0.0336
27	116950801	116952400	intergenic	LOC101113047;LOC105612323	0.0336
14	49432001	49433600	intergenic	ERICH4;LOC105614373	0.0333
14	58360801	58362400	exon	LOC101113619	0.0331
14	58360801	58362400	intron	LOC101113619	0.0331
27	2769601	2772800	intergenic	LOC101116281;LOC105605670	0.0331
22	15766401	15768400	intergenic	LOC101107486;LOC101107056	0.0329
8	51272001	51274000	intergenic	LOC105611298;NT5E	0.0325
3	157191601	157194000	intron	FAM19A2	0.0324
27	1863601	1866000	intergenic	LOC105605323;PRKX	0.0324
27	6178801	6182400	intergenic	LOC105605337;ANOS1	0.0324
1	110294001	110296000	exon	ITLN	0.0323
1	110294001	110296000	intergenic	ITLN;ITLN2	0.0323
2	246980001	246982000	intergenic	LOC106990975;KLHDC7A	0.0323
4	112232001	112236400	intergenic	LOC105614569;LOC105615133	0.0323
9	26560001	26562000	intergenic	LOC106991346;LOC105614550	0.0321
9	13073601	13077600	exon	LOC105612928	0.0319
9	13073601	13077600	intron	LOC105612928	0.0319
4	2371201	2373200	intergenic	LOC101106517;LOC105614180	0.0316
15	26780801	26784400	intergenic	LOC105602190;LOC105602189	0.0316
16	50801	56000	intergenic	LOC105602432;LOC106991654	0.0316
2	33498401	33500400	intergenic	CDC26;C2H9orf153	0.0315
17	33048801	33051200	intergenic	LOC105602798;ANKRD50	0.0315
19	47550801	47552400	intergenic	DCP1A;CACNA1D	0.0315
27	189601	191200	intergenic	LOC105605310	0.0314
27	5423601	5425600	intron	LOC105605336	0.0314
10	72149201	72151200	intron	LOC101109890	0.0312
21	49010001	49012000	intergenic	IFITM10;KRTAP5.4	0.0309
4	112533201	112535600	intergenic	LOC105601949;LOC105615175	0.0308
15	45328401	45331200	intergenic	LOC101108077;LOC101108337	0.0307
14	44597201	44600000	intergenic	LOC105607571;LOC105607569	0.0304
13	6127201	6129200	intron	SPTLC3	0.0303
24	38366401	38378800	exon	LOC101107408	0.0303
24	38366401	38378800	intergenic	LOC101107408;RBAK;ZNF12;LOC101107408	0.0303
24	38366401	38378800	intron	LOC101107408	0.0303
6	50688001	50689600	intergenic	TRNAC-GCA;PCDH7	0.0302
27	6028401	6030400	intergenic	LOC105605337;ANOS1	0.0302
27	57934001	57936400	intergenic	YIPF6;OPHN1	0.0299
27	938001	941200	intron	LOC106990378	0.0298
16	64583201	64585200	intergenic	TRNAC-GCA;MTRR	0.0291
27	1145201	1149600	intergenic	ZBED1;CD99	0.0291
27	1237601	1239600	exon	XG	0.0289
27	1237601	1239600	intron	XG	0.0289
27	4743601	4747600	intergenic	LOC105605334;STS	0.0289
4	105914401	105929600	exon	LOC101122595	0.0287
4	105914401	105929600	intergenic	LOC101114266;LOC101122595;LOC101122595;LOC101114011	0.0287
4	105914401	105929600	intron	LOC101122595	0.0287
9	89649601	89652800	intergenic	LOC101113601;LOC101113860	0.0286
1	131770801	131772800	intergenic	TRNAS-GGA;NCAM2	0.0285
27	5894801	5897600	intron	ANOS1	0.0285
2	191164001	191166000	intergenic	TRNAW-CCA;LOC105609998	0.0283
22	1206401	1208000	intergenic	LOC105604204;ZWINT	0.0281
1	87784401	87786400	intergenic	LOC101106738;LOC101113807	0.028
20	909201	911600	intron	KHDRBS2	0.028
3	205438401	205440000	exon	LOC105614850	0.0276
3	205438401	205440000	intergenic	LOC101104740;LOC105614850	0.0276
3	205438401	205440000	intron	LOC105614850	0.0276
9	6728401	6730000	intergenic	TRNAS-GGA;ADGRB3	0.0274
27	53441601	53443200	intron	LOC105605480	0.0272
27	1080801	1082800	intron	DHRSX	0.0271
9	89634801	89636800	intergenic	LOC101113601;LOC101113860	0.027
3	40176801	40179200	intergenic	TRNAS-GGA;ETAA1	0.0266
27	111036801	111038400	intron	KLHL13	0.0265
2	97521601	97523600	intergenic	TRNAW-CCA;LINGO2	0.0262
27	5528001	5530000	intron	LOC105605336	0.0262
1	149345601	149349200	intergenic	TRNAS-GGA;GBE1	0.0261
27	2836401	2838000	intergenic	LOC101116281;LOC101116537	0.026
27	71154801	71156400	intergenic	CYLC1;RPS6KA6	0.0259
18	38218801	38220800	exon	LOC106991725	0.0258
18	38218801	38220800	intron	LOC106991725	0.0258
2	9956801	9958800	intergenic	LOC105606624;ZNF618	0.0256
15	24662001	24664400	intergenic	NXPE2;LOC106990350	0.0256
3	3554001	3555600	intron	PAEP	0.0255
6	84776001	84778800	intergenic	UGT2A1;SULT1B1	0.0253
17	13783601	13790000	intergenic	LOC105602739;FREM3	0.0253
27	6274401	6276000	intergenic	LOC105605337;ANOS1	0.0252
27	77528801	77530400	exon	PDZD4	0.0252
27	77528801	77530400	intergenic	SSR4;PDZD4	0.0252
21	4911201	4918400	intergenic	LOC101109839;LOC101110373	0.0251
27	5252801	5258800	intron	LOC105605336	0.0251
27	123290801	123292400	intron	IL1RAPL2	0.0247
15	77159201	77161200	exon	LOC106990733	0.0242
15	77159201	77161200	intron	LOC106990733	0.0242
27	5264001	5270400	exon	LOC105605336	0.0239
27	5264001	5270400	intron	LOC105605336	0.0239
27	40950401	40952000	intergenic	MAOB;NDP	0.0239
27	5075601	5078000	intergenic	TRNAC-GCA;PNPLA4	0.0235
27	4979201	4983600	exon	LOC105605334	0.0234
27	4979201	4983600	intergenic	LOC105605334;TRNAC-GCA	0.0234
27	4979201	4983600	intron	LOC105605334	0.0234
27	3908001	3910000	intergenic	PUDP;NLGN4X	0.0233
15	45557201	45562800	intergenic	LOC101109119;LOC101109643	0.0231
27	2008401	2013600	intergenic	LOC101117055;LOC105605322	0.023
27	5942401	5944000	intergenic	LOC105605337;ANOS1	0.023
4	801	47600	intergenic	LOC106990711	0.0229
14	58677601	58688400	exon	LOC105601998	0.0229
14	58677601	58688400	intergenic	LOC101116169;LOC105601998;MYADM;LOC105601998	0.0229
14	58677601	58688400	intron	LOC105601998	0.0229
2	168336401	168338400	intron	LRP1B	0.0227
8	997201	1001600	intergenic	CD109;LOC105612327	0.0227
6	9886401	9888000	intergenic	LOC105612939;LOC105613665	0.0224
27	422001	424400	intergenic	LOC105605310	0.0224
27	76618401	76620400	intergenic	LOC101106825;LOC105605697	0.0222
2	40886001	40888000	intergenic	NEFM;ADAM7	0.0221
19	36996401	36998400	intergenic	ADAMTS9;PRICKLE2	0.022
27	1072801	1074800	intron	DHRSX	0.022
10	71920401	71922400	intron	LOC101109626	0.0218
15	15417201	15420000	intergenic	FUT4;PIWIL4	0.0218
17	2171201	2173600	intergenic	NPY2R;RBM46	0.0218
27	228401	232000	intergenic	LOC105605310	0.0218
2	112697201	112708000	intergenic	NIPA1;LOC101102534	0.0216
27	4726401	4728400	intergenic	LOC105605334;STS	0.0216
27	6160401	6164000	intergenic	LOC105605337;ANOS1	0.0213
1	110276801	110278400	intergenic	ITLN;CD244	0.0212
27	3340801	3344000	intergenic	LOC101116799;LOC106991978	0.0212
2	26972801	26974400	intron	SPTLC1	0.0211
6	28698001	28702400	intergenic	PDHA2;UNC5C	0.0211
13	16501201	16503200	intergenic	CCDC3;LOC101109728	0.0208
4	823601	826000	intergenic	TRNAC-GCA;VSTM2A	0.0203
16	23601	25200	exon	LOC105602432	0.0203
16	23601	25200	intergenic	LOC101103182;LOC105602432	0.0203
2	13720001	13722000	intergenic	LOC105606785;LOC101114239	0.0201
5	71185601	71187200	intergenic	TRNAS-GGA;GABRG2	0.0201
27	3862801	3864400	intergenic	PUDP;NLGN4X	0.02
1	269019601	269021600	intergenic	ETS2;LOC105604974	0.0197
26	21916401	21918400	intergenic	LOC106991950;LOC101122662	0.0197
25	26188801	26190800	intron	NPFFR1	0.0196
27	123201	126000	intergenic	LOC105605310	0.0196
4	112396801	112399200	intergenic	LOC101123031;LOC101123290	0.019
17	70210001	70212400	intergenic	LOC101106716;LOC101107996	0.0189
2	128929601	128931600	exon	CWC22	0.0187
2	128929601	128931600	intron	CWC22	0.0187
27	2880801	2882400	intergenic	LOC101116537;LOC101116799	0.0187
27	773201	775200	intron	ASMT	0.0185
27	2095601	2098000	intergenic	LOC101117055;LOC101116018	0.0184
27	6282801	6284800	intergenic	LOC105605337;ANOS1	0.0184
7	94401	96800	intergenic	TRNAK-UUU	0.0182
27	5668401	5670000	intergenic	LOC106991979;LOC105605335	0.0182
27	6710001	6712400	intron	TBL1X	0.0181
20	1516401	1518400	intergenic	LOC105603922;KHDRBS2	0.0178
27	4308801	4312400	intergenic	PUDP;NLGN4X	0.0177
27	94238801	94240400	intergenic	LOC105605573;LOC101105554	0.0177
6	11322801	11324800	intergenic	TRNAK-CUU;UGT8	0.0174
10	48440001	48442000	intergenic	LOC106991372;KLF12	0.0171
27	5860001	5862000	intron	ANOS1	0.0169
27	1064801	1066400	intron	DHRSX	0.0168
27	3067601	3070800	intergenic	LOC101116799;LOC106991978	0.0168
27	67134401	67136000	intergenic	ITM2A;TBX22	0.0166
2	33276401	33281200	intergenic	GAS1;ZCCHC6	0.0163
27	107056401	107058400	intergenic	LOC101119281;LOC106990690	0.016
3	205389601	205392400	intergenic	LOC101104740;LOC101122940	0.0159
27	2965201	2968400	intergenic	LOC101116799;LOC106991978	0.0157
27	1118401	1122400	intergenic	ZBED1;CD99	0.0155
27	76594401	76596800	intergenic	LOC101106825;LOC105605697	0.0154
27	4437201	4441600	intergenic	PUDP;NLGN4X	0.015
19	33619601	33621200	intergenic	FAM19A1;LOC105603452	0.0149
1	233800401	233802000	intergenic	TRNAC-GCA;MBNL1	0.0148
27	476001	477600	exon	CRLF2	0.0146
27	476001	477600	intergenic	LOC105605310;CRLF2	0.0146
27	34739601	34741600	exon	LOC101119538;LOC101119796	0.0143
27	34739601	34741600	intergenic	LOC101119538;LOC101119796;LOC101119538;PRRG1	0.0143
27	34739601	34741600	intron	LOC101119796	0.0143
16	53998401	54000800	intergenic	TRNAS-GCU;LOC105602609	0.0142
27	5798801	5800400	intron	ANOS1	0.0142
27	4619201	4621200	intron	STS	0.014
1	51127201	51128800	intergenic	RABGGTB;SLC44A5	0.0139
9	10942001	10944400	intergenic	EYS;PHF3	0.0136
27	1840001	1841600	intergenic	LOC105605323;PRKX	0.0136
15	80170801	80172400	exon	MS4A13	0.0134
15	80170801	80172400	intron	MS4A13	0.0134
27	171201	172800	intergenic	LOC105605310	0.0134
27	4646001	4647600	intron	STS	0.0134
15	79197201	79199600	intergenic	FAM111B;GLYATL2	0.0133
3	203972801	203978400	intergenic	LOC101123288;LOC101116896	0.013
6	74348401	74354000	intergenic	TRNAC-GCA;ADGRL3	0.0129
27	1320401	1322000	exon	ARSE	0.0128
27	1320401	1322000	intron	ARSE	0.0128
27	6968801	6970400	intergenic	GPR143;SHROOM2	0.0128
27	5022801	5024400	intergenic	TRNAC-GCA;PNPLA4	0.0126
18	32836001	32838000	intergenic	CYP1A1;EDC3	0.0125
10	71199601	71201600	intron	LOC105601928	0.0124
27	466801	469200	intergenic	LOC105605310;CRLF2	0.0124
6	11188001	11193600	intergenic	TRNAK-CUU;UGT8	0.012
3	205392801	205394800	intergenic	LOC101104740;LOC101122940	0.0119
10	70749601	70752000	intron	LOC106991387	0.0119
23	12796801	12798800	intergenic	SYT4;PIK3C3	0.0119
27	1264801	1269200	exon	GYG2	0.0119
27	1264801	1269200	intron	GYG2	0.0119
15	45550001	45553200	intergenic	LOC101109119;LOC101109643	0.0118
27	1157601	1160400	intergenic	ZBED1;CD99	0.0118
27	992401	997600	intron	DHRSX	0.0117
27	30966001	30968000	intron	DMD	0.0116
3	203499601	203501600	intergenic	LOC101122514;LOC101122777	0.0115
3	47079201	47081200	intergenic	C3H2orf74;LRRTM4	0.0114
27	1368801	1370800	intergenic	LOC101116287;LOC105605318	0.0114
27	4544001	4546400	intron	STS	0.0114
27	39115601	39117200	intergenic	LOC101105633;CASK	0.0114
5	8646801	8650000	intergenic	LOC101112979;LOC101113494	0.0112
11	15146401	15148000	intergenic	CCL1;TMEM132E	0.0112
1	209329201	209331200	intron	NAALADL2	0.0111
15	24656401	24660000	intergenic	NXPE2;LOC106990350	0.011
27	1636001	1638400	intergenic	LOC105605323;PRKX	0.011
27	258401	260000	intergenic	LOC105605310	0.0109
27	76615601	76617200	intergenic	LOC101106825;LOC105605697	0.0109
10	75041601	75043200	exon	DOCK9	0.0108
10	75041601	75043200	intron	DOCK9	0.0108
27	74758801	74760400	intergenic	LOC106990654;DACH2	0.0107
26	4726001	4731200	intergenic	LOC105605296;LOC105605113	0.0106
21	6670401	6672000	intergenic	CTSC;GRM5	0.0104
7	53902801	53907600	intergenic	TRNAW-CCA;TRNAC-GCA	0.0101
8	71976401	71978400	intron	SASH1	0.0101
1	23550801	23552800	intron	AGBL4	0.0097
27	6494801	6496400	exon	LOC105605337	0.0097
27	6494801	6496400	intergenic	LOC105605337;TBL1X	0.0097
27	6494801	6496400	intron	LOC105605337	0.0097
27	6562801	6566400	intergenic	LOC105605337;TBL1X	0.0097
16	69802401	69811600	intergenic	LOC105602654;LOC105602652	0.0096
27	4810001	4814800	intergenic	LOC105605334;STS	0.0096
25	1678001	1679600	intergenic	PGBD5;GALNT2	0.0095
2	95596401	95598000	intergenic	C2H9orf72;LINGO2	0.0094
18	50940001	50941600	intergenic	LOC101104431;LRFN5	0.0094
27	1093201	1095600	intergenic	ZBED1;DHRSX	0.0094
9	26549601	26551600	intergenic	LOC106991346;LOC105614550	0.0091
27	3925601	3928000	intergenic	PUDP;NLGN4X	0.0091
8	41042401	41044000	intergenic	TRNAC-GCA;LOC105612960	0.0089
27	3413201	3414800	intergenic	LOC106991978;NLGN4X	0.0089
27	61900001	61902000	intron	PHKA1	0.0089
2	101801201	101802800	intron	FZD3	0.0088
27	327201	329200	intergenic	LOC105605310	0.0087
4	32841601	32845200	intron	LOC101122517	0.0085
27	3263201	3270000	intergenic	LOC101116799;LOC106991978	0.0085
27	5404001	5405600	exon	LOC105605336	0.0083
27	5404001	5405600	intron	LOC105605336	0.0083
5	5688801	5690400	intron	HAUS8	0.0082
27	125917601	125924000	intergenic	TCEAL6;ZMAT1	0.0081
27	2969601	2971600	intergenic	LOC101116799;LOC106991978	0.008
6	169201	170800	intergenic	APELA	0.0079
27	1542801	1546800	exon	LOC105605321	0.0079
27	1542801	1546800	intron	LOC105605321	0.0079
1	150510401	150512400	intergenic	TRNAS-GGA;CADM2	0.0077
27	114960801	114962400	intergenic	LOC101108550;AMOT	0.0077
7	22762401	22764400	intergenic	LOC101113415;LOC101106775	0.0075
27	57821601	57824000	intron	OPHN1	0.0074
2	55990801	55992800	intergenic	LOC101111526;LOC105607767	0.0072
27	57452001	57456400	intron	OPHN1	0.0072
27	3778001	3779600	intron	NLGN4X	0.0071
12	5835601	5837200	intergenic	TRNAC-GCA;LOC101117007	0.007
20	25524401	25528000	intron	OVAR-DRB3	0.007
27	712801	715600	intergenic	P2RY8;AKAP17A	0.0068
27	5306401	5310400	intron	LOC105605336	0.0068
3	118954401	118956000	intergenic	LOC101104054;TMTC2	0.0066
18	20302401	20304000	exon	ANPEP	0.0065
18	20302401	20304000	intron	ANPEP	0.0065
27	2720801	2722400	intergenic	LOC101116281;LOC105605670	0.0063
27	63789601	63791600	intergenic	LOC101115345;ABCB7	0.0063
27	3234001	3238000	intergenic	LOC101116799;LOC106991978	0.0061
2	191034401	191037200	intergenic	TRNAW-CCA;LOC105609998	0.006
9	13434801	13437200	intergenic	SLC39A4;CPSF1	0.006
27	3260001	3261600	intergenic	LOC101116799;LOC106991978	0.006
13	63260401	63262400	intron	ITCH	0.0057
27	94248401	94250400	intergenic	LOC105605573;LOC101105554	0.0053
1	110853201	110854800	intergenic	TRNAG-UCC;LOC101106730	0.0052
3	206834401	206836400	exon	LOC105614851	0.0051
3	206834401	206836400	intron	LOC105614851	0.0051
27	25329601	25335200	intergenic	LOC101116885;IL1RAPL1	0.005
12	76442401	76444400	intergenic	LOC105613171;NR5A2	0.0049
1	107626001	107627600	intergenic	LOC101112179;LOC101117985	0.0047
2	236329201	236331200	intergenic	LOC105608214;LOC105611135	0.0045
6	1333201	1337200	intergenic	LOC105613737;MARCH1	0.0044
27	5438001	5440800	intron	LOC105605336	0.0044
27	672001	673600	intergenic	P2RY8;AKAP17A	0.0043
10	71255201	71260400	intergenic	LOC105601928;LOC105614203	0.0042
14	59661201	59666000	exon	LOC101123656	0.0042
14	59661201	59666000	intron	LOC101123656	0.0042
3	206820801	206823600	exon	LOC105614851	0.0041
3	206820801	206823600	intron	LOC105614851	0.0041
27	3090401	3092400	intergenic	LOC101116799;LOC106991978	0.0041
27	1818001	1819600	intergenic	LOC105605323;PRKX	0.0039
27	80562401	80564000	intergenic	LOC101115512;MAMLD1	0.0039
27	5700801	5702400	intergenic	LOC106991979;LOC105605335	0.0037
27	9113601	9115200	intron	ARHGAP6	0.0035
27	301601	304000	intergenic	LOC105605310	0.0034
27	127420401	127422800	intergenic	LOC101102461;TRNAE-CUC	0.0033
27	280401	282400	intergenic	LOC105605310	0.0032
4	112456801	112458400	intergenic	LOC105601949;LOC105615175	0.0031
9	35096401	35100000	intron	LOC101114620	0.0031
20	29589201	29590800	intergenic	LOC105603936;LOC105603801	0.0031
4	46891601	46894000	intron	ATXN7L1	0.0028
15	45507601	45510000	intergenic	LOC101109119;LOC101109643	0.0026
9	92562401	92564400	intergenic	LOC101118963;LOC106990576	0.0025
24	20382801	20384400	intergenic	OTOA;HS3ST2	0.0025
4	163201	220800	intergenic	LOC106990711;VSTM2A	0.0023
27	144801	148400	intergenic	LOC105605310	0.0023
27	6050401	6052000	intergenic	LOC105605337;ANOS1	0.0023
27	6323201	6326800	intergenic	LOC105605337;ANOS1	0.0021
16	67261601	67263600	intergenic	LOC105602646;ICE1	0.0019
27	2267201	2268800	intergenic	LOC101117055;LOC101116018	0.0019
27	5519601	5521200	intron	LOC105605336	0.0016
17	59524801	59526800	intergenic	TBX3;LOC105602894	0.0015
26	37660801	37662400	intergenic	LRRC3B;LOC101120889	0.0015
21	4918801	4923200	exon	LOC101110373	0.0014
21	4918801	4923200	intergenic	LOC101109839;LOC101110373;LOC101110373;LOC101110632	0.0014
12	5546801	5548400	intergenic	LOC101116246;KCNT2	0.0013
27	5342001	5344800	intron	LOC105605336	0.0013
27	6760001	6762800	intron	TBL1X	0.0013
27	176001	178400	intergenic	LOC105605310	0.0011
27	6064801	6066400	intergenic	LOC105605337;ANOS1	0.0011
14	49376001	49378400	exon	LOC101122718	0.001
14	49376001	49378400	intergenic	LOC105614537;LOC101122718	0.001
14	49376001	49378400	intron	LOC101122718	0.001
10	71721601	71723200	exon	LOC101109105	0.0009
10	71721601	71723200	intron	LOC101109105	0.0009
10	71904801	71907600	intergenic	LOC101109370;LOC101109626	0.0008
27	659201	660800	intergenic	P2RY8;AKAP17A	0.0008
27	2286801	2288400	intergenic	LOC101117055;LOC101116018	0.0006
7	61356001	61357600	intergenic	LOC101113241;SEMA6D	0.0003
9	31795201	31796800	intergenic	LOC101104671;LOC105609191	0.0003
6	61556001	61558000	intergenic	ATP8A1;GRXCR1	0.0001

## Sheet: VTS vs OTS
Table S9 List of VST values and annotated genes.
Chr	Start	End	gene type	Gene name	Vst value
3	4890401	4892000	intergenic	RAPGEF1;MED27	0.7564
6	112427201	112429200	intergenic	LOC101108390;BLOC1S4	0.6566
11	38801	40800	intergenic	CA10	0.5602
2	79996801	79999200	intergenic	TRNAC-GCA;PTPRD	0.5447
19	19482001	19488000	intergenic	LOC105603423;GRM7	0.5335
2	99753601	99756400	intergenic	LOC105608461;LOC105608475	0.495
13	62932801	62934800	exon	LOC101111988	0.4892
13	62932801	62934800	intron	LOC101111988	0.4892
1	264846001	264848400	intron	RUNX1	0.468
21	26133201	26135200	intergenic	LOC101104356;LOC101104617	0.4311
3	137410401	137412000	intergenic	LOC101123547;LOC101101975	0.4245
15	2605201	2608000	intergenic	LOC101117013;GRIA4	0.4205
16	34615201	34619200	intergenic	LOC105602672;LOC105602568	0.4203
15	45550001	45553200	intergenic	LOC101109119;LOC101109643	0.4045
6	102543601	102545200	intergenic	LOC101112981;JAKMIP1	0.3987
7	22721601	22723200	exon	LOC101113153	0.3923
7	22721601	22723200	intergenic	LOC101113153;LOC101113415	0.3923
20	27982801	27985200	intergenic	LOC101113705;GABBR1	0.3853
20	34266001	34269600	intergenic	PRL;TRNAC-ACA	0.3838
1	110819601	110823200	intergenic	TRNAG-UCC;LOC101106730	0.3828
5	31324001	31325600	intergenic	FAM170A;PRR16	0.3827
10	41234001	41236000	intergenic	TRNAW-CCA;PCDH9	0.3808
13	61805201	61808000	intergenic	LOC105614410;LOC101114720	0.3752
13	28323201	28325200	intergenic	FAM107B;CDNF	0.3669
9	94568401	94570000	intergenic	SNTB1	0.3644
17	13783601	13790000	intergenic	LOC105602739;FREM3	0.3636
20	27968401	27974800	intergenic	LOC101113705;GABBR1	0.3594
10	55928401	55930000	intron	LOC105607734	0.3587
7	65324001	65326000	intergenic	LOC105612959;LOC106991285	0.3569
1	98511601	98513600	intron	LOC105615522	0.3485
11	18867201	18872400	intergenic	LOC101118202;LOC101102156	0.3474
4	115034801	115038000	intergenic	ACTR3B;DPP6	0.3459
9	89641601	89649200	intergenic	LOC101113601;LOC101113860	0.345
4	94314401	94316400	intron	COPG2	0.3404
11	41370401	41372800	exon	HAP1	0.3369
11	41370401	41372800	intron	HAP1	0.3369
9	85854801	85857600	intergenic	LOC105609758;TMEM55A	0.3352
3	188668401	188670400	intergenic	TRNAC-GCA;RASSF8	0.3268
14	50710001	50712000	intergenic	LOC101108413;LOC101108679	0.3172
20	27985601	27990400	intergenic	LOC101113705;GABBR1	0.3154
21	26137601	26140000	exon	LOC101104617	0.3116
21	26137601	26140000	intergenic	LOC101104356;LOC101104617	0.3116
3	105156401	105158000	intergenic	BCL2L11;LOC105611978	0.3039
27	3163601	3165200	intergenic	LOC101116799;LOC106991978	0.2969
13	77122801	77124400	intergenic	B4GALT5;PTGIS	0.2961
4	10348001	10350000	intron	LOC101112306	0.2939
17	38042401	38045600	intergenic	LOC101111319;FSTL5	0.2918
1	98495601	98497200	intergenic	TRNAG-CCC;TRNAV-AAC;TRNAV-AAC;TRNAV-AAC	0.2904
3	149308801	149310800	intergenic	LOC105611569;CNOT2	0.2824
26	20089601	20091200	intron	TUSC3	0.281
9	89627601	89633600	intergenic	LOC101113601;LOC101113860	0.2808
22	50020801	50022800	intron	INPP5A	0.2762
3	94401	99200	intergenic	LOC101122774;LOC101123026	0.2701
4	10330001	10333600	exon	LOC101112306	0.2678
4	10330001	10333600	intron	LOC101112306	0.2678
21	37538001	37541200	exon	LOC105604082	0.2673
21	37538001	37541200	intron	LOC105604082;PAG11	0.2673
4	27430001	27432800	intergenic	TRNAS-GGA;HDAC9	0.267
15	1758001	1759600	intron	GRIA4	0.2661
18	4809201	4811200	intergenic	LOC105603025;ALDH1A3	0.2619
15	45620801	45624800	intergenic	LOC101109119;LOC101109643	0.2615
15	45566801	45570000	intergenic	LOC101109119;LOC101109643	0.2596
17	70563601	70565200	exon	LOC106991688	0.2582
17	70563601	70565200	intergenic	MIF;LOC106991688	0.2582
17	70563601	70565200	intron	LOC106991688	0.2582
27	119194401	119196400	intergenic	LOC101114850;IRS4	0.2555
2	122139601	122144800	intergenic	LOC101122056;ZC3H15	0.2549
26	31688801	31691600	intergenic	PROSC;ADGRA2	0.2548
13	2706001	2707600	intergenic	ANKEF1;PAK7	0.2507
11	2019601	2022400	intergenic	KIF2B;CA10	0.2495
2	190723601	190725200	intergenic	TRNAW-CCA;LOC105609998	0.2439
19	32001	44000	intergenic	LOC105603319	0.2424
27	43400401	43402800	intron	LOC101108987	0.2423
14	57193601	57195200	intergenic	LOC101107626;LOC101107891	0.2406
3	106910801	106912800	intergenic	TSPAN8;ZC3H6	0.2382
17	1219201	1221200	intergenic	CPE;TLL1	0.2377
27	6662401	6664000	intron	TBL1X	0.2375
20	25296801	25300800	intergenic	LOC101108696;OVAR-DRB1	0.2365
27	753601	756000	exon	ASMT	0.2357
27	753601	756000	intron	ASMT	0.2357
3	150180801	150182400	intergenic	LOC101103962;LYZ	0.2351
1	160638001	160646000	exon	LOC101103944	0.2349
1	160638001	160646000	intergenic	LOC101103944;LOC101104620;LOC101104359;LOC101103944	0.2349
1	160647201	160661600	exon	LOC101104620	0.2328
1	160647201	160661600	intergenic	LOC101103944;LOC101104620;LOC101104620;LOC101104875	0.2328
16	69800401	69802000	intergenic	LOC105602654;LOC105602652	0.2321
15	76739201	76741600	intergenic	LOC101109120;LOC101109389	0.2313
7	71684401	71686800	intergenic	LOC106991288;KCNH5	0.2299
20	27976801	27982800	intergenic	LOC101113705;GABBR1	0.2283
12	11865201	11868800	intergenic	LOC106990525;LOC105611808	0.2277
10	38120801	38122400	intergenic	ATP12A;PCDH9	0.2266
1	128281601	128283600	intron	APP	0.2243
1	98476801	98479200	intergenic	TRNAN-GUU;TRNAV-CAC;TRNAQ-CUG;TRNAN-GUU;TRNAV-CAC;TRNAE-UUC	0.2241
27	4752401	4754000	intergenic	LOC105605334;STS	0.2233
3	158248001	158256800	intergenic	LOC106991000;FAM19A2	0.223
1	209329201	209331200	intron	NAALADL2	0.2225
10	70400401	70402400	intron	LOC101106781	0.2223
15	45604401	45606000	intergenic	LOC101109119;LOC101109643	0.222
9	10942001	10944400	intergenic	EYS;PHF3	0.2216
27	263601	265200	intergenic	LOC105605310	0.2207
9	31795201	31796800	intergenic	LOC101104671;LOC105609191	0.2201
1	1438401	1440000	intergenic	LOC101106736;LOC101107492	0.2198
10	132801	136000	intergenic	LOC101118284;PCDH20	0.2196
1	21242801	21245200	exon	LOC101105863	0.2194
1	21242801	21245200	intron	LOC101105863	0.2194
14	59984401	59986000	intergenic	LOC105601911;TTYH1	0.2187
1	21230401	21238400	intergenic	LOC101113120;LOC101105863	0.218
10	70308401	70313200	intron	LOC101106781	0.2174
6	3340401	3345200	intergenic	NAF1;BBS7	0.2166
18	13889601	13895600	intergenic	TRNAK-CUU;ST8SIA2	0.2164
7	93776401	93778000	intergenic	TRNAK-UUU;FLRT2	0.216
27	1780801	1784800	intergenic	LOC105605323;PRKX	0.2148
4	8834401	8836400	intergenic	FZD1;LOC101113061	0.2142
13	42053601	42055600	exon	FAM208B	0.2142
13	42053601	42055600	intron	FAM208B	0.2142
21	26152001	26156000	exon	LOC101104871	0.213
21	26152001	26156000	intergenic	LOC101104871;LOC101101934	0.213
2	111785601	111788400	intergenic	LOC101123441;LGSN	0.2129
27	6306401	6308000	intergenic	LOC105605337;ANOS1	0.2129
27	111036801	111038400	intron	KLHL13	0.2111
19	24355601	24358000	intergenic	LOC105603623;CNTN4	0.2067
14	48323201	48335600	intergenic	EID2;DYRK1B	0.2061
2	236329201	236331200	intergenic	LOC105608214;LOC105611135	0.2059
12	5638401	5640400	intergenic	LOC106991476;LOC106990645	0.2055
5	3329601	3331200	intergenic	LOC101103566;ZNF93	0.2037
18	66356001	66358800	exon	LOC101104348	0.2022
18	66356001	66358800	intron	LOC101104348	0.2022
27	1135201	1136800	intergenic	ZBED1;CD99	0.2015
20	27965601	27967200	intergenic	LOC101113705;GABBR1	0.2011
4	63600401	63602400	intron	BBS9	0.1986
16	45772801	45774400	intergenic	TRNAC-GCA;LOC101120952	0.1981
5	11888401	11890400	exon	LOC105615213	0.1968
5	11888401	11890400	intron	LOC105615213	0.1968
3	205170401	205172800	exon	LOC101104482	0.1965
3	205170401	205172800	intergenic	LOC101104482;LOC101122683	0.1965
15	45608401	45618000	intergenic	LOC101109119;LOC101109643	0.1962
22	3407601	3409600	intron	PCDH15	0.1947
15	45636801	45679200	exon	LOC101109643	0.1937
15	45636801	45679200	intergenic	LOC101109119;LOC101109643;LOC101109643;MRPL17	0.1937
3	790801	792800	intergenic	EXD3;TRAF2	0.1928
1	98479601	98482400	intergenic	TRNAE-UUC;TRNAG-CCC;TRNAG-CCC;TRNAV-AAC	0.1899
2	78494001	78496000	intergenic	TRNAC-GCA;PTPRD	0.1889
14	56888001	56890400	intergenic	LOC101105099;LOC101104852	0.1886
14	58562801	58564400	intergenic	LOC101115398;LOC101115153	0.1884
27	6178801	6182400	intergenic	LOC105605337;ANOS1	0.1884
27	28401	30400	intergenic	LOC105605310	0.1883
1	271331201	271333200	intron	RFTN1	0.1866
25	4769601	4771600	intron	DISC1	0.1864
1	160635201	160636800	intergenic	LOC101104359;LOC101103944	0.1852
3	7465201	7466800	intergenic	CCBL1;C3H9orf114	0.1848
14	49401601	49403600	intergenic	ERICH4;LOC101122718	0.1844
10	70422401	70426000	intron	LOC101106781	0.1843
7	58976001	58977600	intergenic	DUT;FBN1	0.184
9	89637601	89640800	intergenic	LOC101113601;LOC101113860	0.1835
7	22569201	22685200	exon	LOC106991256	0.1824
7	22569201	22685200	intergenic	LOC105614521;LOC106991270;LOC106991256;LOC101110848;LOC106991270;LOC101112904;LOC106991271;LOC105614521;LOC106991272;LOC106991256;LOC106991272;LOC106991271	0.1824
7	22569201	22685200	intron	LOC106991256	0.1824
1	186761601	186763600	intron	KALRN	0.182
3	146267601	146271200	exon	MUC19	0.1811
3	146267601	146271200	intron	MUC19	0.1811
14	49358401	49360400	intergenic	LOC105614537;LOC101122718	0.181
8	825601	827600	intergenic	CD109;LOC105612327	0.1807
3	122742001	122744000	intron	MGAT4C	0.1783
10	82307201	82309200	intron	FAM155A	0.1775
27	2578401	2580400	intergenic	LOC105605670;LOC101116018	0.1771
26	37660801	37662400	intergenic	LRRC3B;LOC101120889	0.1754
1	11541201	11542800	intron	GRIK3	0.1747
23	51061201	51063200	intergenic	LOC105604523;LOC105604525	0.1741
1	21247601	21249200	exon	LOC101105863	0.1731
1	21247601	21249200	intron	LOC101105863	0.1731
13	77106801	77109200	intergenic	B4GALT5;PTGIS	0.173
14	48336801	48338800	intergenic	EID2;DYRK1B	0.172
26	5964001	5969200	exon	SBD2	0.1713
26	5964001	5969200	intergenic	SBD2;FAM90A1;SBD2;LOC101105976	0.1713
26	5964001	5969200	intron	SBD2	0.1713
15	76546001	76548400	exon	LOC101106033	0.1711
15	76546001	76548400	intergenic	LOC101106283;LOC101106033	0.1711
3	53896001	53898400	intergenic	TRNAC-GCA;SUCLG1	0.1708
3	38798801	38800400	exon	GFPT1	0.1702
2	79746401	79754800	intergenic	TRNAC-GCA;PTPRD	0.17
19	7348001	7349600	intron	GLB1	0.1682
6	2461601	2463200	intergenic	TKTL2;NPY5R	0.1678
27	6922001	6923600	intergenic	GPR143;SHROOM2	0.1673
20	31946001	31948000	intergenic	TDP2;KIAA0319	0.1662
1	107997201	108001200	intergenic	LOC101121310;LOC105605630	0.166
4	801	47600	intergenic	LOC106990711	0.1659
1	158130401	158132400	intergenic	NSUN3;EPHA6	0.1656
1	32058001	32060000	intron	DAB1	0.1636
23	35579601	35581600	intron	COLEC12	0.1624
27	46455201	46460000	intergenic	LOC101113911;HEPH	0.1619
27	1592401	1594000	intergenic	LOC105605320;PRKX	0.1614
27	97269201	97270800	intergenic	RAP2C;MBNL3	0.1602
21	26401601	26403200	exon	LOC101107914	0.1601
21	26401601	26403200	intergenic	LOC101102436;LOC101107914	0.1601
21	26401601	26403200	intron	LOC101107914	0.1601
1	51127201	51128800	intergenic	RABGGTB;SLC44A5	0.16
18	50928001	50929600	intergenic	LOC101104431;LRFN5	0.1598
2	42418001	42427600	exon	RHOBTB2	0.1597
2	42418001	42427600	intron	RHOBTB2	0.1597
27	1786401	1788000	intergenic	LOC105605323;PRKX	0.1592
2	33498401	33500400	intergenic	CDC26;C2H9orf153	0.1591
10	71754001	71757200	exon	LOC101109370	0.1589
10	71754001	71757200	intergenic	LOC101109105;LOC101109370	0.1589
14	48341601	48343600	intergenic	EID2;DYRK1B	0.1588
5	11724801	11727600	intergenic	LOC101111882;LOC101112395	0.1586
25	1698001	1699600	intergenic	PGBD5;GALNT2	0.1582
7	71687601	71690000	intergenic	LOC106991288;KCNH5	0.1577
1	147826401	147828800	intergenic	TRNAS-GGA;GBE1	0.1576
15	45573601	45591600	intergenic	LOC101109119;LOC101109643	0.1575
8	73810401	73822000	intergenic	LOC101105006;LOC101105258	0.1574
14	48316001	48318800	intergenic	EID2;DYRK1B	0.1574
27	1454001	1455600	intron	MXRA5	0.1572
5	11696001	11700400	intergenic	LOC101111632;LOC101111882	0.157
15	45328401	45331200	intergenic	LOC101108077;LOC101108337	0.1569
15	54478801	54480400	intergenic	B3GNT6;ACER3	0.1568
27	125917601	125924000	intergenic	TCEAL6;ZMAT1	0.1568
10	44632001	44634000	intron	KLHL1	0.1554
6	17757601	17760000	intergenic	LOC106991223;TRNAS-GGA	0.1548
1	237119201	237122400	intergenic	TRNAC-ACA;CPA3	0.1529
3	125064401	125066400	intergenic	TRNAG-CCC;LOC105610274	0.1525
5	8063201	8065200	intergenic	LOC101104488;LOC101104746	0.1521
10	70411201	70417600	intron	LOC101106781	0.1514
14	59586001	59587600	exon	LOC101123578	0.1514
14	59586001	59587600	intron	LOC101123578	0.1514
10	67046801	67048400	intron	GPC5	0.1513
15	76730401	76736400	exon	LOC101109120	0.1513
15	76730401	76736400	intergenic	LOC101109120;LOC101109389	0.1513
3	158234001	158236400	intergenic	LOC106991000;FAM19A2	0.1511
4	56152801	56154800	intron	DOCK4	0.1498
27	720401	723200	intergenic	P2RY8;AKAP17A	0.1486
9	89610401	89613200	intergenic	CA3;LOC101113601	0.1482
22	10065201	10072400	intergenic	LOC101122743;LOC101119862	0.1482
1	222006401	222008400	intergenic	LOC101103029;OTOL1	0.1481
24	20382801	20384400	intergenic	OTOA;HS3ST2	0.1481
8	73786801	73792000	intergenic	LRP11;LOC101105006	0.148
20	50444001	50445600	exon	LOC105603915	0.1475
20	50444001	50445600	intron	LOC105603915	0.1475
25	16604401	16607200	intergenic	LOC106991938;TMEM26	0.1468
12	75334801	75339200	intergenic	LOC105611348;ATP6V1G3	0.1466
25	26188801	26190800	intron	NPFFR1	0.1458
27	5661201	5662800	intergenic	LOC106991979;LOC105605335	0.145
27	5451601	5453200	intron	LOC105605336	0.1444
10	70917601	70920400	intron	LOC105601928	0.1437
12	26142401	26149200	intron	DNAH14	0.1434
3	47079201	47081200	intergenic	C3H2orf74;LRRTM4	0.1431
27	5435601	5437600	intron	LOC105605336	0.1426
14	50712801	50714800	intergenic	LOC101108413;LOC101108679	0.1423
12	18324001	18326000	intron	ESRRG	0.1418
5	26157201	26161600	intron	LOC105615239	0.1406
9	89619201	89626000	exon	LOC101113601	0.1393
9	89619201	89626000	intergenic	CA3;LOC101113601	0.1393
9	89619201	89626000	intron	LOC101113601	0.1393
3	118954401	118956000	intergenic	LOC101104054;TMTC2	0.1382
4	6314801	6316800	intergenic	LOC105614936;UPP1	0.1379
16	51691601	51695600	intergenic	CDH18;CDH12	0.1379
15	45563601	45566400	intergenic	LOC101109119;LOC101109643	0.1368
2	87543601	87546400	intron	SLC24A2	0.1343
15	45632401	45635600	intergenic	LOC101109119;LOC101109643	0.1343
13	46193201	46194800	intergenic	PRND;PRNT	0.1342
8	2278401	2283600	intron	FILIP1	0.1334
2	14999601	15001600	intergenic	LOC105606800;LOC105606808	0.1333
15	45606401	45608000	intergenic	LOC101109119;LOC101109643	0.1333
8	73783201	73786400	intergenic	LRP11;LOC101105006	0.1324
15	45598001	45603200	intergenic	LOC101109119;LOC101109643	0.1303
27	6913601	6915600	intergenic	GPR143;SHROOM2	0.1303
27	4924801	4926800	intergenic	LOC105605334;STS	0.1301
26	13688001	13689600	intergenic	CASP3;IRF2	0.13
10	71099601	71103200	exon	LOC105613864	0.129
10	71099601	71103200	intron	LOC105601928;LOC105613864	0.129
23	42396401	42398000	intergenic	APCDD1;VAPA	0.1287
3	206811201	206813600	intron	LOC105614851	0.1284
22	1304801	1308800	intergenic	LOC105604204;ZWINT	0.1281
4	112229601	112231200	intergenic	LOC105614569;LOC105615133	0.128
16	67261601	67263600	intergenic	LOC105602646;ICE1	0.1275
27	4612401	4614000	intron	STS	0.1269
5	39130401	39133600	intergenic	LOC101119903;LOC101120163	0.1252
27	7093601	7096800	intergenic	LOC105605341;LOC105605344	0.1251
3	217952401	217954000	intergenic	SCUBE1;MPPED1	0.1248
1	110853201	110854800	intergenic	TRNAG-UCC;LOC101106730	0.1245
18	66517601	66519600	intergenic	LOC106990142;EIF5	0.1243
11	18863201	18864800	intergenic	LOC101118202;LOC101102156	0.1242
2	55276801	55279200	intergenic	LOC101111001;LOC101119878	0.1237
12	5835601	5837200	intergenic	TRNAC-GCA;LOC101117007	0.1236
13	63111201	63112800	intron	ASIP	0.1227
27	3439601	3441200	intron	NLGN4X	0.1221
13	62857201	62859600	intron	LOC105606907	0.1219
3	3555601	3557600	intron	PAEP	0.1217
14	56893201	56895200	intergenic	LOC101105099;LOC101104852	0.1214
18	20302401	20304000	exon	ANPEP	0.1185
18	20302401	20304000	intron	ANPEP	0.1185
3	52301601	52304000	intergenic	TRNAC-GCA;CTNNA2	0.1184
12	49259601	49261200	intron	FAM132A	0.1182
1	110238401	110240400	intergenic	ITLN;CD244	0.1172
27	6346001	6347600	intergenic	LOC105605337;ANOS1	0.1172
1	97499201	97501200	intergenic	LOC101113720;BCL9	0.1171
2	191164001	191166000	intergenic	TRNAW-CCA;LOC105609998	0.1167
6	9676001	9679200	intergenic	LOC105612939;LOC105613665	0.1166
6	84776001	84778800	intergenic	UGT2A1;SULT1B1	0.1163
22	10062401	10064400	intergenic	LOC101122743;LOC101119862	0.1156
2	228964801	228970000	intergenic	CCL20;LOC101104046	0.115
11	2577201	2579600	intergenic	KIF2B;CA10	0.1144
27	1818001	1819600	intergenic	LOC105605323;PRKX	0.1143
19	24679601	24681200	intergenic	LOC105603623;CNTN4	0.1135
2	105438401	105440000	intergenic	FBXO8;LOC106990444	0.1127
16	29283201	29286000	intron	HCN1	0.1125
1	50521201	50522800	intergenic	TYW3;LHX8	0.1123
27	94244801	94247200	intergenic	LOC105605573;LOC101105554	0.1117
10	71040001	71042800	exon	LOC105613864	0.1115
10	71040001	71042800	intron	LOC105601928;LOC105613864	0.1115
27	1084001	1085600	intron	DHRSX	0.111
27	5406401	5408000	exon	LOC105605336	0.1108
27	6041601	6044400	intergenic	LOC105605337;ANOS1	0.1095
20	50431601	50433200	intergenic	LOC105603914;LOC105603915	0.1092
15	45518001	45526000	intergenic	LOC101109119;LOC101109643	0.109
9	8354001	8356400	intergenic	TRNAS-GGA;ADGRB3	0.1088
27	2480801	2482800	intergenic	LOC101117055;LOC101116018	0.1085
24	9696001	9697600	intron	CLEC16A	0.1081
23	62086401	62092800	intergenic	LOC101104114;SERPINB11	0.1071
27	5953601	5956400	intergenic	LOC105605337;ANOS1	0.1064
27	6584801	6586400	intergenic	LOC105605337;TBL1X	0.1056
5	97697601	97699600	intergenic	TRNAC-GCA;LOC105609305	0.1053
11	92801	94400	intergenic	CA10	0.105
3	181220401	181225200	intergenic	SYT10;PKP2	0.1036
6	26847201	26848800	intergenic	PDHA2;LOC106990267	0.1028
22	32810001	32812000	intergenic	HABP2;TCF7L2	0.1018
27	3340801	3344000	intergenic	LOC101116799;LOC106991978	0.1014
12	39092401	39094000	intergenic	TNFSF4;AADACL4	0.1011
15	13187201	13188800	intergenic	LOC101102333;LOC105602130	0.101
1	71967601	71971200	intergenic	TRNAC-GCA;RWDD3	0.1008
7	9902001	9905200	exon	LOC101108575	0.1006
7	9902001	9905200	intron	DMGDH;LOC101108575	0.1006
27	22546401	22548000	intergenic	LOC101109519;ARX	0.0991
10	70314401	70316000	intron	LOC101106781	0.0983
27	5678801	5680400	intergenic	LOC106991979;LOC105605335	0.0981
6	61422801	61428000	intergenic	ATP8A1;GRXCR1	0.0979
8	46824801	46826400	exon	MAP3K7	0.0977
8	46824801	46826400	intron	MAP3K7	0.0977
9	16001	22400	intergenic	LOC105615961;LOC105613741	0.0976
27	5747201	5756000	exon	ANOS1	0.0968
27	5747201	5756000	intron	ANOS1	0.0968
27	67557201	67558800	intergenic	TBX22;FAM46D	0.0967
1	110267601	110269600	intergenic	ITLN;CD244	0.0962
27	116950801	116952400	intergenic	LOC101113047;LOC105612323	0.0958
9	26563601	26566400	intergenic	LOC106991346;LOC105614550	0.0956
1	107742001	107744400	intergenic	LOC101118497;LOC101112436	0.095
8	2260001	2268000	exon	FILIP1	0.0948
8	2260001	2268000	intron	FILIP1	0.0948
6	52655601	52657200	intergenic	TRNAC-GCA;TRNAC-GCA	0.0947
27	5707601	5709200	intergenic	LOC106991979;LOC105605335	0.0941
9	89649601	89652800	intergenic	LOC101113601;LOC101113860	0.0933
27	40132001	40134000	intergenic	LOC101105633;LOC101105884	0.0926
14	58424401	58426000	intergenic	LOC101113879;LOC101114134	0.0923
27	2741201	2742800	intergenic	LOC101116281;LOC105605670	0.0922
1	95350001	95352000	intergenic	SPAG17;TBX15	0.0918
27	6418801	6422000	intergenic	LOC105605337;ANOS1	0.0916
27	6543201	6544800	intergenic	LOC105605337;TBL1X	0.0914
19	33619601	33621200	intergenic	FAM19A1;LOC105603452	0.0903
27	6111601	6114000	intergenic	LOC105605337;ANOS1	0.0903
27	5060801	5063600	intergenic	TRNAC-GCA;PNPLA4	0.0897
27	5898001	5900000	exon	ANOS1	0.0893
27	5898001	5900000	intron	ANOS1	0.0893
27	57821601	57824000	intron	OPHN1	0.0891
13	43897201	43898800	intergenic	LOC105611099;PITRM1	0.0888
20	26846401	26864800	exon	LOC106990117	0.0888
20	26846401	26864800	intron	LOC106990117	0.0888
20	27679601	27681200	intergenic	OLA-I;LOC101110973	0.0888
2	190718401	190720400	intergenic	TRNAW-CCA;LOC105609998	0.0887
10	126801	130000	intergenic	LOC101118284;PCDH20	0.0884
1	1453601	1457200	exon	LOC101107492	0.0883
1	1453601	1457200	intergenic	LOC101107492;LOC101107754	0.0883
2	21530801	21532400	intergenic	TMEM246;RNF20	0.0882
20	50447601	50449600	intron	LOC105603915	0.0882
27	6016801	6018400	intergenic	LOC105605337;ANOS1	0.0878
4	32841601	32845200	intron	LOC101122517	0.0873
9	26554001	26557600	intergenic	LOC106991346;LOC105614550	0.0872
3	59228801	59230400	intergenic	LOC105606419;PAX8	0.0868
25	2845601	2847600	intergenic	LOC105613978;LOC105604893	0.0867
4	112400001	112404400	intergenic	LOC101123031;LOC101123290	0.0866
27	73466401	73468400	intergenic	TRNAC-GCA;CHM	0.0866
27	38982401	38984000	intron	CASK	0.0863
27	6772801	6776800	intron	TBL1X	0.0861
2	55270801	55274800	intergenic	LOC101111001;LOC101119878	0.0856
3	144195601	144197200	intron	PPHLN1	0.0852
13	63172801	63174800	intergenic	AHCY;ITCH	0.085
8	2269201	2271200	intron	FILIP1	0.0847
6	73795201	73796800	intergenic	TRNAC-GCA;ADGRL3	0.0845
27	132521601	132523200	intergenic	LOC101103955;PCDH11X	0.0845
27	4518401	4520800	intron	PUDP	0.0841
27	140001	141600	intergenic	LOC105605310	0.0838
27	106948401	106950000	intergenic	LOC101119281;LOC106990690	0.0838
19	36996401	36998400	intergenic	ADAMTS9;PRICKLE2	0.0831
27	3887201	3888800	intergenic	PUDP;NLGN4X	0.0831
27	258401	260000	intergenic	LOC105605310	0.083
27	30966001	30968000	intron	DMD	0.0826
27	55357201	55358800	intergenic	LOC101119962;EDA2R	0.0825
4	35077201	35079200	intergenic	TRNAC-GCA;GRM3	0.0824
5	97140801	97144400	intergenic	FAM174A;ST8SIA4	0.0822
1	193498001	193499600	intergenic	LOC105602566;FGF12	0.082
18	38218801	38220800	exon	LOC106991725	0.082
18	38218801	38220800	intron	LOC106991725	0.082
17	14253601	14255600	intergenic	USP38;GAB1	0.0818
10	71920401	71922400	intron	LOC101109626	0.0816
9	13058801	13060800	intergenic	LOC106991342;LOC105612928	0.0814
6	74129601	74132400	intergenic	TRNAC-GCA;ADGRL3	0.0809
17	9569601	9571200	intron	NR3C2	0.0804
20	25413201	25417200	intergenic	LOC101109220;LOC105603927	0.0804
9	46155201	46156800	exon	SLCO5A1	0.0798
9	46155201	46156800	intergenic	SLCO5A1;SULF1	0.0798
18	62602801	62605200	intergenic	TRNAS-GGA;BCL11B	0.0797
15	45528001	45541200	intergenic	LOC101109119;LOC101109643	0.0792
8	51272001	51274000	intergenic	LOC105611298;NT5E	0.0789
5	21822001	21824000	intergenic	LOC105608691;CHSY3	0.0785
2	42398801	42400800	intergenic	LOC105612581;CHMP7	0.0779
3	119873601	119875600	intergenic	LOC105614909;LOC105614910	0.0779
12	52538401	52540400	intergenic	LOC101114542;LOC101115051	0.0778
27	2101601	2104000	intergenic	LOC101117055;LOC101116018	0.0777
3	82450801	82452800	intergenic	TRNAG-UCC;RPL10	0.0772
21	26148401	26150400	intergenic	LOC101104617;LOC101104871	0.0771
22	15890801	15892800	intergenic	LOC101106985;LOC101107486	0.0769
22	2801	7600	intergenic	LOC101114149	0.0765
4	100090401	100092000	intron	CHRM2	0.076
6	74348401	74354000	intergenic	TRNAC-GCA;ADGRL3	0.0757
27	45422801	45425200	intron	ZC3H12B	0.0756
10	70316801	70322000	intron	LOC101106781	0.0755
18	50940001	50941600	intergenic	LOC101104431;LRFN5	0.0753
1	89862401	89864400	intron	MAGI3	0.0749
27	3876801	3878400	intergenic	PUDP;NLGN4X	0.0748
22	27226401	27228400	intergenic	LOC105604280;SORCS1	0.0747
27	5960801	5964400	intergenic	LOC105605337;ANOS1	0.0739
27	76424801	76426400	intergenic	LOC101106825;LOC105605697	0.0739
10	71904801	71907600	intergenic	LOC101109370;LOC101109626	0.0738
27	1097201	1099600	intergenic	ZBED1;DHRSX	0.0736
27	5198801	5200400	intergenic	TRNAC-GCA;PNPLA4	0.0731
2	226452401	226455200	intergenic	DOCK10;NYAP2	0.0729
27	3184001	3185600	intergenic	LOC101116799;LOC106991978	0.0728
26	4726001	4731200	intergenic	LOC105605296;LOC105605113	0.0721
27	7047201	7048800	intron	SHROOM2	0.0717
27	301601	304000	intergenic	LOC105605310	0.0716
27	94240401	94242400	intergenic	LOC105605573;LOC101105554	0.0715
20	26902001	26966400	exon	LOC101105609;LOC105603775;LOC105614324;LOC106990117;LOC106991789;MICA	0.0711
20	26902001	26966400	intergenic	LOC105603775;MICA;MICA;POU5F1	0.0711
20	26902001	26966400	intron	LOC101105609;LOC105603775;LOC105614324;LOC106990117;LOC106991789;MICA	0.0711
5	11733601	11754000	intergenic	LOC101111882;LOC101112395	0.0707
27	5387201	5389600	intron	LOC105605336	0.0706
3	123050001	123052000	intergenic	C3H12orf50;MGAT4C	0.0704
20	27547201	27548800	intergenic	LOC101108432;LOC101110710	0.0701
27	5668401	5670000	intergenic	LOC106991979;LOC105605335	0.0699
7	4918001	4920000	intergenic	THOC3;LOC106990212	0.0692
22	13671201	13673600	intergenic	KIF11;IDE	0.0689
27	3581201	3582800	intron	NLGN4X	0.0688
8	36366001	36368000	intron	ASCC3	0.0687
20	16762401	16765600	intergenic	PTK7;SRF	0.0686
27	4929601	4931600	intergenic	LOC105605334;STS	0.0686
27	74758801	74760400	intergenic	LOC106990654;DACH2	0.0685
27	6364401	6368000	intergenic	LOC105605337;ANOS1	0.0683
3	181226801	181246400	intergenic	SYT10;PKP2	0.0682
27	42431201	42432800	intergenic	CXHXorf36;LOC105605445	0.068
3	206834401	206836400	exon	LOC105614851	0.0677
3	206834401	206836400	intron	LOC105614851	0.0677
4	29700401	29702000	intergenic	SP8;SP4	0.0676
9	81021201	81028400	intergenic	TRNAG-CCC;TRNAW-CCA	0.0675
5	8942001	8944000	intergenic	LOC101116053;LOC101116313	0.0674
27	4890401	4892400	intergenic	LOC105605334;STS	0.0674
5	107829601	107833600	intergenic	STARD4	0.0673
27	5724401	5726000	exon	LOC105605335	0.0673
3	96708001	96709600	intron	TACR1	0.0672
10	5165601	5167600	intergenic	LOC105616123;PCDH17	0.067
27	4836801	4838400	intergenic	LOC105605334;STS	0.067
27	1240801	1242800	exon	XG	0.0669
27	1240801	1242800	intron	XG	0.0669
27	4731201	4732800	intergenic	LOC105605334;STS	0.0668
5	24936001	24938400	intron	LOC105615237	0.0667
4	10319201	10322000	intergenic	LOC106991118;CDK6	0.0665
27	40950401	40952000	intergenic	MAOB;NDP	0.0663
13	62841601	62843200	intron	LOC105606907	0.0662
7	30015601	30017200	intergenic	LOC105610620;TMCO5A	0.0661
27	6028401	6030400	intergenic	LOC105605337;ANOS1	0.0661
27	747601	750800	exon	ASMT	0.0654
27	747601	750800	intergenic	AKAP17A;ASMT	0.0654
27	747601	750800	intron	ASMT	0.0654
27	1840001	1841600	intergenic	LOC105605323;PRKX	0.0652
15	77714401	77716400	intergenic	LOC101119933;LOC101105274	0.0648
9	7656801	7660800	intergenic	TRNAS-GGA;ADGRB3	0.0647
27	1512401	1514000	exon	LOC105605319	0.0647
27	1512401	1514000	intergenic	LOC105605319;LOC105605321	0.0647
27	5965601	5967200	intergenic	LOC105605337;ANOS1	0.0647
27	43061201	43062800	intergenic	LOC105605445;ZNF674	0.0644
9	92562401	92564400	intergenic	LOC101118963;LOC106990576	0.0642
27	2778801	2780400	intergenic	LOC101116281;LOC105605670	0.0642
3	206816801	206818400	intron	LOC105614851	0.0641
5	83848401	83850000	intergenic	TRNAC-GCA;LOC105607449	0.0639
18	36626801	36628800	intron	LOC105603166	0.0636
14	59581601	59584800	exon	LOC101123578	0.0634
14	59581601	59584800	intron	LOC101123578	0.0634
27	1372001	1376800	intergenic	LOC101116287;LOC105605318	0.0634
27	133881201	133897200	intron	LOC101112115	0.0632
15	49555201	49558400	exon	CHRNA10	0.0631
15	49555201	49558400	intergenic	CHRNA10;ART1	0.0631
15	49555201	49558400	intron	CHRNA10	0.0631
27	5303601	5305600	intron	LOC105605336	0.0631
10	70901601	70905200	intron	LOC105601928	0.0629
21	37542001	37545600	exon	LOC105604082	0.0625
21	37542001	37545600	intron	PAG11	0.0625
23	19384401	19386400	intergenic	LOC105604417;LOC106991868	0.0625
9	252401	258400	intergenic	LOC101121783;LOC105616106	0.0624
27	1533601	1536000	exon	LOC105605321	0.0623
27	1533601	1536000	intron	LOC105605321	0.0623
2	142860001	142861600	intron	CSRNP3	0.0622
2	89265601	89267600	intergenic	TP-1;IFNE	0.0616
20	50365201	50366800	intergenic	TRNAS-GGA;LOC106990336	0.0616
14	7900401	7902400	intron	SDR42E1	0.0615
13	54655201	54656800	intron	CDH4	0.0614
27	3966801	3969600	intergenic	PUDP;NLGN4X	0.0614
27	4250001	4254800	intergenic	PUDP;NLGN4X	0.0614
13	63260401	63262400	intron	ITCH	0.0613
15	24662001	24664400	intergenic	NXPE2;LOC106990350	0.0607
19	25893201	25898800	intergenic	CHL1;CNTN6	0.0607
27	6539201	6540800	intergenic	LOC105605337;TBL1X	0.0606
17	65721601	65723200	intron	SEZ6L	0.0603
27	45425601	45430000	intron	ZC3H12B	0.0603
10	72025201	72028400	intron	LOC101109626	0.0601
3	15508001	15509600	exon	LOC105614897	0.06
3	15508001	15509600	intergenic	LOC105614897;SOX11;TRNAC-GCA;LOC105614897	0.06
3	15508001	15509600	intron	LOC105614897	0.06
27	114578401	114580000	intergenic	LOC101108550;AMOT	0.06
2	56388401	56390400	intergenic	LOC101111526;LOC101120137	0.0599
14	59762801	59766000	intergenic	LOC101103260;LOC101103752	0.0599
27	4199601	4202000	intergenic	PUDP;NLGN4X	0.0599
2	137471201	137473200	exon	TLK1	0.0597
2	137471201	137473200	intron	TLK1	0.0597
8	2243201	2247200	intron	FILIP1	0.0596
27	5286001	5287600	intron	LOC105605336	0.0594
27	60939201	60941200	intergenic	LOC101107932;LOC101108193	0.0594
7	22726401	22729600	intergenic	LOC101113153;LOC101113415	0.0592
15	45557201	45562800	intergenic	LOC101109119;LOC101109643	0.0584
27	1182801	1185200	intron	CD99	0.058
7	22732001	22735200	intergenic	LOC101113415;LOC101106775	0.0573
27	4536801	4538800	intron	STS	0.0573
2	108624401	108626400	intergenic	TRNAS-GGA;GALNTL6	0.057
27	486801	489200	exon	CRLF2	0.057
27	486801	489200	intron	CRLF2	0.057
27	2295601	2297200	intergenic	LOC101117055;LOC101116018	0.057
7	99945201	99953600	intron	C7H15orf43	0.0568
9	7689201	7691600	intergenic	TRNAS-GGA;ADGRB3	0.0568
22	3854801	3856800	intron	PCDH15	0.0567
27	63398001	63400000	intron	KIAA2022	0.0567
10	38112801	38116400	intergenic	ATP12A;PCDH9	0.0565
15	19835601	19837200	intergenic	LOC105602149;RDX	0.0559
27	6988001	6990000	intron	SHROOM2	0.0559
20	50298401	50300000	intergenic	TRNAS-GGA;FOXC1	0.0554
1	57993201	57995200	intergenic	TRNAC-ACA;ADGRL2	0.0551
27	6323201	6326800	intergenic	LOC105605337;ANOS1	0.0551
1	90952001	90954400	intergenic	LOC101109325;TRIM33	0.055
20	1516401	1518400	intergenic	LOC105603922;KHDRBS2	0.0548
12	75340001	75345200	intergenic	LOC105611348;ATP6V1G3	0.0547
2	105081601	105090800	intergenic	LOC106990533;GLRA3	0.0546
10	70380801	70384000	exon	LOC101106781	0.0543
10	70380801	70384000	intron	LOC101106781	0.0543
16	2046801	2049200	intron	DOCK2	0.0543
11	29146801	29148400	exon	LOC101103408	0.054
11	29146801	29148400	intron	LOC101103408	0.054
15	45570401	45572400	intergenic	LOC101109119;LOC101109643	0.0538
4	105308401	105310000	intergenic	LOC101116984;LOC101119040	0.0536
5	11759201	11761600	intergenic	LOC101111882;LOC101112395	0.0536
6	61419201	61422000	intergenic	ATP8A1;GRXCR1	0.0536
8	2274401	2276400	intron	FILIP1	0.0535
1	110261601	110263600	intergenic	ITLN;CD244	0.0525
14	33117601	33119200	intergenic	LOC105616860;CDH5	0.0525
1	7125201	7128400	intron	LOC105616317;UGT1A3;UGT1A6;UGT1A9	0.0523
22	2414401	2418000	intergenic	LOC105604204;ZWINT	0.0523
8	34992001	34994000	intron	GRIK2	0.0522
7	94401	96800	intergenic	TRNAK-UUU	0.0521
5	3370801	3374400	intergenic	LOC101103566;ATP13A1	0.052
27	93694001	93695600	intergenic	LOC105607128;MAP7D3	0.0518
27	4494401	4497600	intron	PUDP	0.0516
27	5945201	5947200	intergenic	LOC105605337;ANOS1	0.0515
13	63128401	63130400	exon	ASIP	0.0514
13	63128401	63130400	intergenic	ASIP;AHCY	0.0514
27	1431601	1435600	intergenic	LOC105605318;MXRA5	0.0514
27	5022801	5024400	intergenic	TRNAC-GCA;PNPLA4	0.0513
2	97521601	97523600	intergenic	TRNAW-CCA;LINGO2	0.0512
15	6621601	6623600	intergenic	ANGPTL5;TRPC6	0.0512
27	4869201	4871200	intergenic	LOC105605334;STS	0.0512
15	12748001	12749600	intergenic	LOC101102333;LOC105602130	0.0507
27	7107601	7109200	intergenic	LOC105605341;LOC105605344	0.0506
26	43527201	43529200	intergenic	LOC105605292	0.0503
23	23326801	23328800	intron	LOC105604430;NOL4	0.0502
9	76419601	76421600	intergenic	ANKRD46;LOC105609920	0.0498
27	1320401	1322000	exon	ARSE	0.0497
27	1320401	1322000	intron	ARSE	0.0497
3	206783601	206786800	intergenic	EM4B;LOC105614851	0.0496
12	45191201	45192800	intron	CHD5	0.0492
7	32154801	32156800	intergenic	LOC101106173;THBS1	0.0489
18	42381601	42384000	intron	NPAS3	0.0486
27	2131601	2133600	intergenic	LOC101117055;LOC101116018	0.0482
4	112527201	112529200	intergenic	LOC105601949;LOC105615175	0.0481
8	2211201	2215200	intron	FILIP1	0.0481
12	52230401	52232000	intergenic	LOC101111473;LOC105613543	0.0478
1	77548801	77550800	intergenic	LOC106990850;LOC105615111	0.0473
6	102130801	102132800	intergenic	LOC106991241;PPP2R2C	0.0473
2	79888001	79889600	intergenic	TRNAC-GCA;PTPRD	0.0471
27	1902401	1904000	intergenic	LOC105605323;PRKX	0.0468
27	3957201	3958800	intergenic	PUDP;NLGN4X	0.0468
27	76594401	76596800	intergenic	LOC101106825;LOC105605697	0.0466
1	230801601	230809200	intergenic	TRNAR-UCU;LOC101113188;TRNAR-UCU;MME	0.0463
27	1526401	1528400	intergenic	LOC105605319;LOC105605321	0.0462
1	150510401	150512400	intergenic	TRNAS-GGA;CADM2	0.0461
27	4696401	4699200	intergenic	LOC105605334;STS	0.0461
27	89342801	89345600	intergenic	LOC101113919;CDR1	0.0461
19	32047601	32050000	intergenic	MITF;FRMD4B	0.046
27	5190801	5192800	intergenic	TRNAC-GCA;PNPLA4	0.046
10	48440001	48442000	intergenic	LOC106991372;KLF12	0.0457
16	64588001	64590000	intergenic	TRNAC-GCA;MTRR	0.0456
3	158004001	158006800	intergenic	LOC106991000;FAM19A2	0.0454
25	1680801	1683200	intergenic	PGBD5;GALNT2	0.0454
13	60836001	60837600	exon	TM9SF4	0.0453
13	60836001	60837600	intron	TM9SF4	0.0453
1	125604401	125606400	intergenic	N6AMT1;LOC105610400	0.0452
20	50350401	50352000	intergenic	TRNAS-GGA;LOC106990336	0.0452
27	6274401	6276000	intergenic	LOC105605337;ANOS1	0.0452
15	45554801	45556800	intergenic	LOC101109119;LOC101109643	0.0449
22	24125601	24127200	intergenic	CFAP58;SORCS3	0.0449
1	206424801	206427200	intron	KCNMB2	0.0445
14	49363201	49364800	intergenic	LOC105614537;LOC101122718	0.0441
27	25078001	25079600	intergenic	LOC101116885;LOC101111863	0.044
3	3554001	3555600	intron	PAEP	0.0438
4	59148801	59152400	intergenic	DNAJB9;LOC105613666	0.0437
27	2529601	2531600	intergenic	LOC105605670;LOC101116018	0.0435
1	182301601	182303600	intron	ARHGAP31	0.0434
1	107626001	107627600	intergenic	LOC101112179;LOC101117985	0.0432
2	40888401	40893200	intergenic	NEFM;ADAM7	0.0429
25	9698001	9700000	intergenic	LOC105604924;MTR	0.0429
6	61556001	61558000	intergenic	ATP8A1;GRXCR1	0.0423
4	112521601	112523200	intergenic	LOC105601949;LOC105615175	0.0418
2	246980001	246982000	intergenic	LOC106990975;KLHDC7A	0.0417
27	114589201	114590800	intergenic	LOC101108550;AMOT	0.0417
4	45009201	45011200	intron	RELN	0.0415
27	6303201	6304800	intergenic	LOC105605337;ANOS1	0.0413
16	69796401	69798800	intergenic	LOC105602654;LOC105602652	0.0412
27	2127601	2129200	intergenic	LOC101117055;LOC101116018	0.0409
2	113737601	113742800	intron	FAM168B	0.0408
1	123545201	123547200	intergenic	LOC101115849;LOC101116371	0.0406
6	11322801	11324800	intergenic	TRNAK-CUU;UGT8	0.0403
27	3804801	3806800	intron	NLGN4X	0.0402
8	3914401	3916800	intergenic	HTR1B;IMPG1	0.04
11	55802001	55803600	intergenic	LOC101104414;LOC101105174	0.04
27	97891601	97893200	intergenic	LOC101120556;LOC105605584	0.04
8	73806001	73808400	exon	LOC101105006	0.0397
8	73806001	73808400	intron	LOC101105006	0.0397
15	80170801	80172400	exon	MS4A13	0.0397
15	80170801	80172400	intron	MS4A13	0.0397
13	40223201	40225200	intergenic	PAX1;LOC105609021	0.0396
6	74342801	74344800	intergenic	TRNAC-GCA;ADGRL3	0.0391
10	71697201	71699600	intron	LOC101109105	0.0388
13	62838801	62840400	intron	LOC105606907	0.0388
14	58677601	58688400	exon	LOC105601998	0.0388
14	58677601	58688400	intergenic	LOC101116169;LOC105601998;MYADM;LOC105601998	0.0388
14	58677601	58688400	intron	LOC105601998	0.0388
27	6490401	6493600	intron	LOC105605337	0.0386
1	3795201	3797200	intergenic	TRNAC-ACA;COL6A3	0.0385
20	26177201	26178800	intergenic	LOC101111058;LOC101122142	0.0383
9	67233601	67235200	intergenic	KCNV1;SYBU	0.0382
1	234515601	234526000	intergenic	LOC101116443;IGSF10	0.0381
3	6303201	6304800	intron	NCS1	0.0377
19	53766401	53768000	intron	LARS2	0.0372
27	2565601	2567200	intergenic	LOC105605670;LOC101116018	0.0371
27	77528801	77530400	exon	PDZD4	0.037
27	77528801	77530400	intergenic	SSR4;PDZD4	0.037
14	14618001	14621200	intron	MYLK3	0.0368
27	3908001	3910000	intergenic	PUDP;NLGN4X	0.0367
13	69134801	69136800	intergenic	TRNAW-CCA;TOP1	0.0364
27	2813601	2816000	intergenic	LOC101116281;LOC105605670	0.0363
13	63073601	63077600	exon	ASIP	0.0362
13	63073601	63077600	intron	ASIP	0.0362
3	145873201	145878000	intron	CNTN1	0.036
27	5948001	5950000	intergenic	LOC105605337;ANOS1	0.036
14	59733601	59735200	exon	LOC101102754	0.0359
14	59733601	59735200	intergenic	LOC101102754;LOC101103007	0.0359
14	59733601	59735200	intron	LOC101102754	0.0359
15	45543201	45547600	intergenic	LOC101109119;LOC101109643	0.0356
6	23447601	23449600	intergenic	LOC105615429;PPP3CA	0.0355
1	24547601	24550800	intergenic	ELAVL4;DMRTA2	0.0354
12	5524401	5527200	intron	KCNT2	0.0354
27	6000401	6002800	intergenic	LOC105605337;ANOS1	0.0351
20	917201	918800	intron	KHDRBS2	0.035
27	6672001	6673600	intron	TBL1X	0.035
23	23330401	23332000	intron	NOL4	0.0349
15	24656401	24660000	intergenic	NXPE2;LOC106990350	0.0346
27	5532801	5536800	exon	LOC105605336	0.0346
27	5532801	5536800	intron	LOC105605336	0.0346
27	34739601	34741600	exon	LOC101119538;LOC101119796	0.0345
27	34739601	34741600	intergenic	LOC101119538;LOC101119796;LOC101119538;PRRG1	0.0345
27	34739601	34741600	intron	LOC101119796	0.0345
27	4243201	4247200	intergenic	PUDP;NLGN4X	0.0344
27	114960801	114962400	intergenic	LOC101108550;AMOT	0.0344
25	36282401	36284000	intergenic	SH2D4B;LOC106991931	0.0343
27	45431201	45435600	intron	ZC3H12B	0.0343
6	18624401	18626400	intergenic	GIMD1;DKK2	0.0341
27	4866001	4867600	intergenic	LOC105605334;STS	0.0341
15	77704801	77711200	exon	LOC101119933	0.034
15	77704801	77711200	intergenic	LOC101119933;LOC101105274	0.034
15	77704801	77711200	intron	LOC101119933	0.034
27	4921201	4923600	intergenic	LOC105605334;STS	0.0334
3	203162401	203165600	intergenic	LOC101120233;LOC101114093	0.0332
27	2885601	2887200	intergenic	LOC101116537;LOC101116799	0.0332
27	30210401	30212400	intron	DMD	0.0332
27	76845201	76847200	intergenic	LOC105605535;LOC101118592	0.0329
11	58036401	58038000	intergenic	LOC105606322;LOC105616446	0.0327
2	155135601	155137200	intergenic	TRNAC-ACA;GALNT13	0.0326
6	114465601	114467600	intergenic	ADRA2C;LOC105615584	0.0324
11	55788801	55790800	exon	LOC101104414	0.0318
11	55788801	55790800	intron	LOC101104414	0.0318
27	2026801	2028400	intergenic	LOC101117055;LOC105605322	0.0318
1	77688401	77690400	intergenic	S1PR1;LOC105610866	0.0317
20	1849201	1857200	intergenic	LOC105603922;PRIM2	0.0312
19	51330001	51331600	intron	SHISA5	0.0311
27	4862001	4864000	intergenic	LOC105605334;STS	0.0311
27	5624801	5626800	intergenic	LOC106991979;LOC105605336	0.0311
27	6756801	6759200	intron	TBL1X	0.031
27	4326801	4328800	intergenic	PUDP;NLGN4X	0.0309
21	49013601	49015200	intergenic	IFITM10;KRTAP5.4	0.0307
27	4064801	4066400	intergenic	PUDP;NLGN4X	0.0301
9	89634801	89636800	intergenic	LOC101113601;LOC101113860	0.0299
27	5335601	5337200	exon	LOC105605336	0.0292
27	5335601	5337200	intron	LOC105605336	0.0292
27	109234801	109237200	intergenic	LOC105610137;SLC25A43	0.0288
23	18649601	18651600	intergenic	LOC105604417;LOC106991868	0.0285
21	4911201	4918400	intergenic	LOC101109839;LOC101110373	0.0284
1	218606001	218607600	intergenic	LOC105603542;ZBBX	0.0282
4	46891601	46894000	intron	ATXN7L1	0.0282
27	5664401	5666000	intergenic	LOC106991979;LOC105605335	0.028
27	692801	696400	intergenic	P2RY8;AKAP17A	0.0279
27	2077601	2082400	exon	LOC101117055	0.0279
27	2077601	2082400	intron	LOC101117055	0.0279
2	108126001	108127600	intergenic	TRNAS-GGA;GALNTL6	0.0278
15	15904801	15906400	intron	GUCY1A2	0.0276
16	13601	15200	exon	LOC106991653	0.0272
27	2229601	2232000	intergenic	LOC101117055;LOC101116018	0.0271
27	81786801	81788400	intron	AFF2	0.0268
4	106874401	106879600	intergenic	LOC105612482;LOC101119716	0.0267
27	2344001	2346400	intergenic	LOC101117055;LOC101116018	0.0266
15	76560401	76563600	intergenic	LOC101106283;LOC101106033	0.0263
27	1771201	1772800	intergenic	LOC105605323;PRKX	0.0258
2	78603201	78605600	intergenic	TRNAC-GCA;PTPRD	0.0256
1	222320001	222322800	intergenic	LOC101103029;OTOL1	0.0255
27	27073201	27074800	intron	IL1RAPL1	0.0253
27	829601	834400	intergenic	ASMT;LOC106990378	0.0248
27	853201	854800	intergenic	ASMT;LOC106990378	0.0247
17	60996801	60998400	intergenic	SLC8B1;OAS2	0.0246
27	123290801	123292400	intron	IL1RAPL2	0.0246
27	6148401	6150000	intergenic	LOC105605337;ANOS1	0.0243
6	114686001	114688400	intergenic	LOC106991219;HGFAC	0.0242
20	50294801	50296800	intergenic	TRNAS-GGA;FOXC1	0.0242
27	1080801	1082800	intron	DHRSX	0.0241
7	96980401	96982800	intergenic	SPATA7;PTPN21	0.024
27	4967601	4972000	intergenic	LOC105605334;STS	0.024
20	50403201	50404800	intergenic	TRNAS-GGA;LOC106990336	0.0239
27	5521601	5524000	intron	LOC105605336	0.0239
17	13762801	13767200	intergenic	LOC105602739;FREM3	0.0237
20	1858401	1860000	intergenic	LOC105603922;PRIM2	0.0236
6	31753601	31755600	intron	GRID2	0.0235
13	63123201	63126000	exon	ASIP	0.0235
13	63123201	63126000	intron	ASIP	0.0235
10	62068001	62070400	intergenic	TRNAR-CCU;TRNAQ-CUG	0.0234
4	108303601	108305600	intergenic	TRNAS-GGA;LOC105615127	0.0233
20	26878801	26888000	exon	LOC106990117	0.0232
20	26878801	26888000	intron	LOC106990117	0.0232
27	2087601	2090800	exon	LOC101117055	0.0232
27	2087601	2090800	intron	LOC101117055	0.0232
14	57196401	57199200	intergenic	LOC101107626;LOC101107891	0.0231
27	2406001	2407600	intergenic	LOC101117055;LOC101116018	0.0231
4	112350001	112353200	exon	LOC101123031	0.023
4	112350001	112353200	intron	LOC101123031	0.023
14	57182401	57184000	intron	LOC101107626	0.0229
6	58892801	58894800	intron	PDS5A	0.0227
27	4687601	4689200	intergenic	LOC105605334;STS	0.0227
6	54976001	54979600	intergenic	TRNAC-GCA;ARAP2	0.0225
11	49643201	49644800	intergenic	LOC101106024;LOC101110855	0.0223
20	50400801	50403200	intergenic	TRNAS-GGA;LOC106990336	0.0222
1	150532801	150536800	intergenic	TRNAS-GGA;CADM2	0.022
9	5286801	5288400	intron	ADGRB3	0.0218
20	20357201	20361200	intergenic	ADGRF1;TNFRSF21	0.0216
4	112430401	112432400	intergenic	LOC101123290;LOC105615175	0.0214
27	2902001	2904800	intergenic	LOC101116537;LOC101116799	0.0214
27	3660801	3662400	intron	NLGN4X	0.0213
27	2447201	2449200	intergenic	LOC101117055;LOC101116018	0.0212
11	34921601	34927600	intergenic	KCNJ12;UTP18	0.0211
27	6064801	6066400	intergenic	LOC105605337;ANOS1	0.021
8	2218801	2228000	exon	FILIP1	0.0206
8	2218801	2228000	intron	FILIP1	0.0206
27	5332401	5334800	exon	LOC105605336	0.0206
27	5332401	5334800	intron	LOC105605336	0.0206
20	31931601	31933600	intron	ACOT13	0.0205
27	280401	282400	intergenic	LOC105605310	0.0202
3	40176801	40179200	intergenic	TRNAS-GGA;ETAA1	0.02
27	776001	778800	intron	ASMT	0.0199
1	82386401	82388800	intergenic	LOC101119090;PRMT6	0.0196
3	186076001	186079200	intron	CCDC91	0.0194
9	13062001	13064400	exon	LOC105612928	0.0193
9	13062001	13064400	intergenic	LOC106991342;LOC105612928	0.0193
9	13062001	13064400	intron	LOC105612928	0.0193
27	97229201	97230800	intron	MBNL3	0.0192
1	111092801	111096800	intron	ATF6	0.0191
27	5404001	5405600	exon	LOC105605336	0.0187
27	5404001	5405600	intron	LOC105605336	0.0187
27	3280801	3282400	intergenic	LOC101116799;LOC106991978	0.0186
27	5528001	5530000	intron	LOC105605336	0.0186
18	7248401	7250800	intron	PGPEP1L	0.0185
27	5201	6800	intergenic	LOC105605310	0.0185
27	219601	221200	intergenic	LOC105605310	0.0185
11	20587201	20589200	intron	SSH2	0.0184
3	158242001	158243600	intergenic	LOC106991000;FAM19A2	0.0183
10	70861201	70866800	intergenic	LOC105616215;LOC105601928	0.0183
27	57671201	57672800	intron	OPHN1	0.0183
27	1273601	1275600	exon	GYG2	0.018
27	1273601	1275600	intron	GYG2	0.018
27	5241201	5242800	exon	PNPLA4	0.0179
27	5241201	5242800	intron	PNPLA4	0.0179
21	28250801	28252400	intergenic	SOLD1;ACRV1	0.0178
27	494001	496400	intron	CRLF2	0.0177
27	2597601	2599600	exon	LOC105605670	0.0177
27	2597601	2599600	intergenic	LOC101116281;LOC105605670	0.0177
27	2597601	2599600	intron	LOC105605670	0.0177
7	85441201	85444400	intergenic	GSTZ1;TMED8	0.0175
25	2192801	2200400	intergenic	LOC106991926;LOC101106652	0.0175
25	27019201	27020800	intergenic	PCBD1;UNC5B	0.0175
27	4206401	4208800	intergenic	PUDP;NLGN4X	0.0175
6	52661201	52663200	intergenic	TRNAC-GCA;TRNAC-GCA	0.0174
3	206675201	206677200	intron	LOC105608603	0.0171
14	61639201	61640800	intergenic	LOC106991545;LOC101106962	0.0171
27	4151201	4153600	intergenic	PUDP;NLGN4X	0.0171
27	61900001	61902000	intron	PHKA1	0.017
27	5502001	5505200	intron	LOC105605336	0.0169
27	76418001	76420800	intergenic	LOC101106825;LOC105605697	0.0169
27	6656801	6659200	intron	TBL1X	0.0168
1	169868401	169870400	intron	LOC105612549	0.0166
27	123201	126000	intergenic	LOC105605310	0.0166
27	4900401	4902000	intergenic	LOC105605334;STS	0.0165
2	9956801	9958800	intergenic	LOC105606624;ZNF618	0.0163
27	1961201	1963200	exon	LOC105605322	0.0162
27	1961201	1963200	intron	LOC105605322	0.0162
27	3946001	3948000	intergenic	PUDP;NLGN4X	0.0162
27	4607601	4609200	intron	STS	0.0157
27	6660001	6662000	intron	TBL1X	0.0157
8	2272401	2274000	intron	FILIP1	0.0156
27	50142401	50148000	intergenic	LOC101122329;MAGED1	0.0156
11	40828801	40830400	intron	LOC101115138	0.0153
26	33808801	33810400	intergenic	C26H8orf4;ZMAT4	0.0153
27	2827601	2829200	exon	LOC101116281	0.0153
27	2827601	2829200	intron	LOC101116281	0.0153
27	55281201	55282800	intron	EDA2R	0.0153
25	43755201	43756800	intron	2021-03-08	0.0151
27	4857601	4860800	intergenic	LOC105605334;STS	0.0151
27	3616001	3620800	intron	NLGN4X	0.0148
27	3925601	3928000	intergenic	PUDP;NLGN4X	0.0148
27	1093201	1095600	intergenic	ZBED1;DHRSX	0.0145
27	132966001	132968000	intergenic	LOC101103955;PCDH11X	0.0145
27	2428801	2430800	intergenic	LOC101117055;LOC101116018	0.0144
1	268320401	268339200	intergenic	LOC106990471;KCNJ6	0.0143
27	3588801	3591600	exon	NLGN4X	0.0143
27	3588801	3591600	intron	NLGN4X	0.0143
27	63794801	63797600	intergenic	LOC101115345;ABCB7	0.0143
3	204534401	204537200	exon	LOC101102973	0.0141
3	204534401	204537200	intron	LOC101102973	0.0141
10	44864401	44866000	intron	KLHL1	0.0141
14	49448401	49450400	exon	LOC105614373	0.0138
14	49448401	49450400	intron	LOC105614373	0.0138
27	4854001	4855600	intergenic	LOC105605334;STS	0.0137
27	5974801	5977200	intergenic	LOC105605337;ANOS1	0.0135
27	69791201	69792800	intergenic	POU3F4;LOC101109338	0.013
27	1310401	1312000	exon	LOC101116024	0.0129
27	1310401	1312000	intergenic	ARSE;LOC101116024	0.0129
27	1310401	1312000	intron	LOC101116024	0.0129
27	1179201	1180800	intron	CD99	0.0127
27	818401	820000	intergenic	ASMT;LOC106990378	0.0124
27	730401	732400	exon	AKAP17A	0.0121
27	730401	732400	intron	AKAP17A	0.0121
27	2973601	2975600	intergenic	LOC101116799;LOC106991978	0.0121
27	5423601	5425600	intron	LOC105605336	0.012
27	5875201	5877600	intron	ANOS1	0.0118
16	23601	25200	exon	LOC105602432	0.0117
16	23601	25200	intergenic	LOC101103182;LOC105602432	0.0117
27	4810001	4814800	intergenic	LOC105605334;STS	0.0116
1	135250401	135252400	intergenic	TRNAF-GAA;TMPRSS15	0.0115
6	9682801	9684400	intergenic	LOC105612939;LOC105613665	0.0115
3	137274401	137276400	exon	LOC101122268	0.0114
3	137274401	137276400	intergenic	LOC101122268;LOC101122513	0.0114
3	137274401	137276400	intron	LOC101122268	0.0114
6	84501601	84504000	intron	LOC101122788	0.0114
27	5461601	5464800	intron	LOC105605336	0.0114
20	25786001	25790400	intergenic	LOC105603751;LOC101110277	0.0113
10	71887601	71889200	intergenic	LOC101109370;LOC101109626	0.0112
27	1636001	1638400	intergenic	LOC105605323;PRKX	0.0112
27	18125601	18127200	intergenic	LOC101105635;RPS6KA3	0.0112
27	53565201	53568400	intergenic	LOC101115603;SPACA5	0.0111
3	11689601	11691200	intergenic	LHX2;DENND1A	0.0109
27	3999601	4002800	intergenic	PUDP;NLGN4X	0.0109
27	356801	359200	intergenic	LOC105605310	0.0106
10	71644801	71646400	exon	LOC101109105	0.0104
10	71644801	71646400	intergenic	LOC105601884;LOC101109105	0.0104
10	71644801	71646400	intron	LOC101109105	0.0104
15	45502801	45506000	intergenic	LOC101109119;LOC101109643	0.0104
27	1137201	1138800	intergenic	ZBED1;CD99	0.0104
20	27532801	27534400	intergenic	LOC101108432;LOC101110710	0.0103
2	190770401	190772000	intergenic	TRNAW-CCA;LOC105609998	0.0101
4	112530401	112532400	intergenic	LOC105601949;LOC105615175	0.0101
27	166401	168800	intergenic	LOC105605310	0.0101
2	40886001	40888000	intergenic	NEFM;ADAM7	0.0099
9	13434801	13437200	intergenic	SLC39A4;CPSF1	0.0094
27	2880801	2882400	intergenic	LOC101116537;LOC101116799	0.0093
14	57202401	57204400	intergenic	LOC101107626;LOC101107891	0.009
27	81277201	81279600	intergenic	TRNAE-UUC;IDS	0.0088
6	30160401	30162000	intergenic	HPGDS;PDLIM5	0.0086
27	42401	44400	intergenic	LOC105605310	0.0085
1	218263201	218265200	intergenic	LOC105603542;ZBBX	0.0082
26	40221201	40222800	intergenic	LOC106991956;THRB	0.0082
12	5548801	5551200	exon	LOC101116246	0.0081
12	5548801	5551200	intergenic	LOC101116246;KCNT2	0.0081
12	5548801	5551200	intron	LOC101116246	0.0081
10	546001	548000	intergenic	LOC101118284;PCDH20	0.008
17	2171201	2173600	intergenic	NPY2R;RBM46	0.0079
27	3016801	3018400	intergenic	LOC101116799;LOC106991978	0.0079
27	912801	914400	intron	LOC106990378	0.0076
13	50487201	50489200	intron	RNF24	0.0071
4	83004001	83006400	intergenic	TRNAS-GGA;ANKRD7	0.0069
6	74134801	74136400	intergenic	TRNAC-GCA;ADGRL3	0.0069
27	6483601	6486000	intron	LOC105605337	0.0068
27	1056001	1058400	intron	DHRSX	0.0067
5	11705601	11707600	exon	LOC101111882	0.0066
5	11705601	11707600	intergenic	LOC101111882;LOC101112395	0.0066
5	11705601	11707600	intron	LOC101111882	0.0066
10	70796801	70802000	exon	LOC106991366	0.0066
10	70796801	70802000	intergenic	LOC105616215;LOC106991366	0.0066
10	70796801	70802000	intron	LOC106991366	0.0066
27	923201	925600	intron	LOC106990378	0.0065
27	63789601	63791600	intergenic	LOC101115345;ABCB7	0.0065
13	46115601	46118400	intergenic	PRNP;ZMYND11	0.0064
27	2670001	2673600	intergenic	LOC101116281;LOC105605670	0.0061
27	127420401	127422800	intergenic	LOC101102461;TRNAE-CUC	0.006
27	5438001	5440800	intron	LOC105605336	0.0059
7	97819601	97821200	intron	FOXN3	0.0058
10	407201	408800	intergenic	LOC101118284;PCDH20	0.0058
11	671601	673200	intron	CA10	0.0058
27	6645601	6648800	intron	TBL1X	0.0058
27	3494401	3496400	intron	NLGN4X	0.0056
27	112191601	112193200	intergenic	TRNAS-GGA;CT83	0.0054
27	25329601	25335200	intergenic	LOC101116885;IL1RAPL1	0.0051
8	2236801	2242000	intron	FILIP1	0.005
2	177874001	177876000	intergenic	LOC105609847;LOC106990967	0.0047
8	2287601	2430400	exon	FILIP1;LOC105615810;LOC105615812;SENP6	0.0046
8	2287601	2430400	intergenic	SENP6;FILIP1	0.0046
8	2287601	2430400	intron	FILIP1;LOC105615810;LOC105615812;SENP6	0.0046
13	62852001	62854400	intron	LOC105606907	0.0045
5	3366401	3368400	intergenic	LOC101103566;ATP13A1	0.0044
27	5276001	5278400	intron	LOC105605336	0.0043
14	49394401	49398400	intergenic	ERICH4;LOC101122718	0.0042
1	249439201	249440800	intergenic	SOX14;LOC105604262	0.004
27	4192001	4193600	intergenic	PUDP;NLGN4X	0.004
3	24819201	24820800	intergenic	RAD51AP2;FAM49A	0.0039
27	517601	520800	intergenic	CRLF2;LOC101115509	0.0037
21	7965601	7967200	intron	LOC105603971	0.0036
27	2849601	2851200	intergenic	LOC101116281;LOC101116537	0.0036
4	89456401	89459200	intergenic	LOC101103150;LOC101102641	0.0034
27	6739601	6741600	exon	TBL1X	0.0032
27	6739601	6741600	intron	TBL1X	0.0032
3	204539601	204542800	exon	LOC101102973	0.0028
3	204539601	204542800	intron	LOC101102973	0.0028
27	3210001	3212000	intergenic	LOC101116799;LOC106991978	0.0028
3	175702001	175703600	exon	BTBD11	0.0027
3	175702001	175703600	intron	BTBD11	0.0027
27	171201	172800	intergenic	LOC105605310	0.0027
6	9886401	9888000	intergenic	LOC105612939;LOC105613665	0.0025
2	55990801	55992800	intergenic	LOC101111526;LOC105607767	0.0022
13	62843601	62850800	exon	LOC105606907	0.0022
13	62843601	62850800	intron	LOC105606907	0.0022
27	132952401	132956000	intergenic	LOC101103955;PCDH11X	0.0022
5	74299201	74300800	intergenic	TRNAC-GCA;LOC106990422	0.0021
27	24144801	24146400	intergenic	TRNAC-ACA;LOC105605406	0.002
5	33108001	33110800	intron	LOC105611204	0.0018
2	191160801	191163200	intergenic	TRNAW-CCA;LOC105609998	0.0017
27	1669601	1672800	intergenic	LOC105605323;PRKX	0.0017
20	26888801	26898400	intron	LOC106990117	0.0016
27	176001	178400	intergenic	LOC105605310	0.0016
1	233800401	233802000	intergenic	TRNAC-GCA;MBNL1	0.0014
16	57725201	57727600	intergenic	FBXL7;LOC105602617	0.0014
27	385601	387200	intergenic	LOC105605310	0.0012
9	7661601	7664400	intergenic	TRNAS-GGA;ADGRB3	0.001
9	7678001	7687600	intergenic	TRNAS-GGA;ADGRB3	0.001
27	114570001	114572000	intergenic	LOC101108550;AMOT	0.0009
4	26674801	26676800	intergenic	PRPS1L1;HDAC9	0.0008
27	2220401	2222000	intergenic	LOC101117055;LOC101116018	0.0008
27	24232401	24234800	intergenic	TRNAC-ACA;LOC105605406	0.0008
22	30860001	30861600	intergenic	ADRA2A;GPAM	0.0007
27	788401	792800	intergenic	ASMT;LOC106990378	0.0006
27	2574001	2576000	intergenic	LOC105605670;LOC101116018	0.0006
27	373601	375600	intergenic	LOC105605310	0.0005
22	11394001	11395600	intergenic	HTR7;KIF20B	0.0004
17	7793601	7795200	intergenic	LOC105602712;LOC105602713	0.0003
8	2228401	2236000	intron	FILIP1	0.0002
13	1160001	1163600	intron	PLCB1	0.0002
13	75239601	75246000	exon	ZMYND8	0.0002
13	75239601	75246000	intron	ZMYND8	0.0002
